# Supplementary material for: Hypoxia Affects Stem Cell Fate in Patient-Derived Ileum Enteroids in a HIF-1α-Dependent Manner
Source: Cells. 2025 Dec 23;15(1):31. doi: 10.3390/cells15010031 (PMC12785124; doi:10.3390/cells15010031)
Supplement: Supplementary file 1 [file cells-15-00031-s001.zip]

Archive with 3 entries (3 files):
- cells-3948023-supplementary.pdf
- Uckeley_Table S1.xls
- Uckeley_Table S2.xlsx
