# Supplementary material for: Hypoxia Affects Stem Cell Fate in Patient-Derived Ileum Enteroids in a HIF-1α-Dependent Manner
Source: Cells. 2025 Dec 23;15(1):31. doi: 10.3390/cells15010031 (PMC12785124; doi:10.3390/cells15010031)
Supplement: Supplementary file 1 [file cells-15-00031-s001.zip › Uckeley_Table S1.xls]

## Sheet: 6h
Gene	baseMean	log2FoldChange	lfcSE	pvalue	padj	Gene.1
ENSG00000186092	0.02	-0.01	0.54	0.89		OR4F5
ENSG00000187634	8.07	0.2	0.37	0.35	0.45	SAMD11
ENSG00000188976	2832.78	-0.44	0.08	8e-09	3.7e-08	NOC2L
ENSG00000187961	234.3	0.06	0.15	0.64	0.73	KLHL17
ENSG00000187583	54.02	0.65	0.23	0.00057	0.0014	PLEKHN1
ENSG00000187642	0.47	-0.08	0.52	0.43		PERM1
ENSG00000188290	472.22	0.58	0.12	1.7e-07	6.7e-07	HES4
ENSG00000187608	246.67	-0.06	0.11	0.56	0.65	ISG15
ENSG00000188157	10951.7	0.09	0.09	0.29	0.38	AGRN
ENSG00000237330	266.16	1.76	0.12	3.2e-48	4.4e-46	RNF223
ENSG00000131591	449.69	-0.36	0.1	0.00027	0.00069	C1orf159
ENSG00000162571	12.43	-0.1	0.29	0.65	0.73	TTLL10
ENSG00000186891	3.26	0.51	0.5	0.034	0.059	TNFRSF18
ENSG00000186827	1.51	0.1	0.5	0.47	0.57	TNFRSF4
ENSG00000078808	10204.5	-0.14	0.03	9e-06	2.9e-05	SDF4
ENSG00000176022	643.42	-0.73	0.11	8.2e-13	5.8e-12	B3GALT6
ENSG00000184163	176.73	-0.14	0.16	0.35	0.45	C1QTNF12
ENSG00000160087	1886.34	-0.53	0.07	6.9e-14	5.5e-13	UBE2J2
ENSG00000162572	101.13	-0.02	0.18	0.89	0.93	SCNN1D
ENSG00000131584	2906.25	-0.02	0.11	0.88	0.92	ACAP3
ENSG00000169972	416.73	-0.64	0.08	2.1e-17	2.4e-16	PUSL1
ENSG00000127054	2785.79	-0.15	0.08	0.049	0.084	INTS11
ENSG00000224051	1084.38	-0.41	0.07	5.4e-09	2.5e-08	CPTP
ENSG00000169962	14.44	-0.07	0.25	0.74	0.81	TAS1R3
ENSG00000107404	6820.06	0.61	0.08	2.4e-16	2.4e-15	DVL1
ENSG00000162576	291.23	0.04	0.16	0.77	0.83	MXRA8
ENSG00000175756	2998.73	-0.41	0.08	2.6e-07	1e-06	AURKAIP1
ENSG00000221978	2696.85	-0.36	0.14	0.0072	0.015	CCNL2
ENSG00000242485	1469.28	-0.76	0.08	1.3e-21	2.1e-20	MRPL20
ENSG00000235098	5.82	-0.23	0.33	0.28	0.37	ANKRD65
ENSG00000205116	0.05	0	0.54	1		TMEM88B
ENSG00000179403	561.04	0.43	0.11	3.3e-05	9.7e-05	VWA1
ENSG00000215915	173.65	-1.09	0.11	1.8e-25	4.3e-24	ATAD3C
ENSG00000160072	1113.16	-1.26	0.13	3.2e-25	7.3e-24	ATAD3B
ENSG00000197785	2312.55	-0.99	0.1	8.6e-27	2.3e-25	ATAD3A
ENSG00000205090	14.55	-0.05	0.25	0.8	0.86	TMEM240
ENSG00000160075	3851.33	-0.27	0.05	1.8e-07	7e-07	SSU72
ENSG00000228594	169.51	-0.2	0.13	0.1	0.16	FNDC10
ENSG00000197530	2311.65	0.8	0.12	1.8e-12	1.2e-11	MIB2
ENSG00000189409	7.96	-0.1	0.33	0.63	0.71	MMP23B
ENSG00000248333	2254.71	-0.16	0.08	0.037	0.066	CDK11B
ENSG00000189339	3558.22	-0.19	0.07	0.0068	0.014	SLC35E2B
ENSG00000008128	227.63	-0.16	0.14	0.21	0.3	CDK11A
ENSG00000008130	3550.44	-0.57	0.06	1e-24	2.3e-23	NADK
ENSG00000078369	29806.7	0.25	0.05	6e-06	2e-05	GNB1
ENSG00000169885	1.95	-0.11	0.44	0.53	0.63	CALML6
ENSG00000178821	94.26	-0.23	0.15	0.11	0.16	TMEM52
ENSG00000142609	3.7	-0.29	0.47	0.16	0.23	CFAP74
ENSG00000187730	0.59	0.03	0.47	0.85		GABRD
ENSG00000067606	2986.03	0.11	0.06	0.066	0.11	PRKCZ
ENSG00000162585	827.77	-0.16	0.09	0.059	0.098	FAAP20
ENSG00000157933	1944.57	-0.15	0.08	0.046	0.079	SKI
ENSG00000116151	191.6	-0.41	0.11	6.1e-05	0.00017	MORN1
ENSG00000157916	4635.68	-0.3	0.05	7.1e-10	3.7e-09	RER1
ENSG00000157911	483.75	-0.5	0.08	1.2e-11	7.5e-11	PEX10
ENSG00000149527	289.96	0.64	0.23	0.00092	0.0022	PLCH2
ENSG00000157881	863.81	0.12	0.06	0.035	0.062	PANK4
ENSG00000197921	3.03	0.28	0.44	0.18	0.25	HES5
ENSG00000157873	4310.09	0.37	0.12	0.00089	0.0021	TNFRSF14
ENSG00000157870	4028.36	-0.2	0.05	0.00022	0.00058	PRXL2B
ENSG00000142606	172.98	0.45	0.19	0.0063	0.013	MMEL1
ENSG00000215912	7.26	-0.31	0.32	0.16	0.23	TTC34
ENSG00000169717	0.08	-0.01	0.54	0.78		ACTRT2
ENSG00000142611	459.53	0.72	0.09	1.1e-15	1.1e-14	PRDM16
ENSG00000130762	4277.61	0.29	0.06	3.5e-06	1.2e-05	ARHGEF16
ENSG00000162591	695.33	-0.29	0.12	0.0072	0.015	MEGF6
ENSG00000158109	3930.45	-0.54	0.06	9.7e-22	1.6e-20	TPRG1L
ENSG00000116213	545.12	-0.46	0.08	6.7e-10	3.5e-09	WRAP73
ENSG00000078900	53.48	0.04	0.16	0.78	0.84	TP73
ENSG00000162592	0.32	-0.04	0.53	0.67		CCDC27
ENSG00000235169	17.16	0.07	0.29	0.73	0.8	SMIM1
ENSG00000130764	1621.27	-0.39	0.07	2.3e-09	1.1e-08	LRRC47
ENSG00000116198	1386.05	-0.02	0.05	0.7	0.78	CEP104
ENSG00000169598	304.86	-1.06	0.12	2.2e-21	3.5e-20	DFFB
ENSG00000198912	1183.45	0	0.06	0.97	0.98	C1orf174
ENSG00000196581	0.29	-0.01	0.53	0.85		AJAP1
ENSG00000131697	543.7	0.43	0.07	2.2e-10	1.2e-09	NPHP4
ENSG00000069424	207.23	0.3	0.12	0.009	0.018	KCNAB2
ENSG00000116254	13.51	0.24	0.3	0.25	0.35	CHD5
ENSG00000285629	0.15	0	0.54	1		AL031847.1
ENSG00000116251	17187.1	0.01	0.06	0.92	0.95	RPL22
ENSG00000158286	249.32	0.06	0.17	0.71	0.79	RNF207
ENSG00000116237	4707.17	-0.83	0.08	9.1e-26	2.2e-24	ICMT
ENSG00000158292	850.1	-0.01	0.09	0.93	0.95	GPR153
ENSG00000097021	2758.86	-0.47	0.06	8.6e-15	7.4e-14	ACOT7
ENSG00000069812	32.76	-0.12	0.19	0.48	0.58	HES2
ENSG00000187017	1058.34	0.33	0.08	4e-05	0.00012	ESPN
ENSG00000215788	218.11	0.3	0.24	0.12	0.19	TNFRSF25
ENSG00000171680	386.75	0.08	0.13	0.51	0.61	PLEKHG5
ENSG00000162408	498.02	-0.66	0.09	1.3e-13	1e-12	NOL9
ENSG00000173662	0.22	-0.01	0.53	0.89		TAS1R1
ENSG00000204859	519.21	0.24	0.11	0.027	0.049	ZBTB48
ENSG00000162413	889.12	-0.78	0.1	5.8e-16	5.6e-15	KLHL21
ENSG00000116273	1787.27	0.68	0.09	8.1e-14	6.4e-13	PHF13
ENSG00000041988	549.61	0.37	0.09	2.1e-05	6.3e-05	THAP3
ENSG00000007923	1843.02	-0.72	0.08	2e-22	3.6e-21	DNAJC11
ENSG00000171735	1118.84	0.1	0.07	0.14	0.21	CAMTA1
ENSG00000049245	4271.58	-0.24	0.05	2.3e-06	7.8e-06	VAMP3
ENSG00000049246	236.1	0.06	0.13	0.65	0.74	PER3
ENSG00000049247	4.58	0.07	0.36	0.72	0.79	UTS2
ENSG00000049249	210.13	0.75	0.15	6e-08	2.5e-07	TNFRSF9
ENSG00000116288	6837.57	-0.43	0.08	6.6e-09	3.1e-08	PARK7
ENSG00000116285	7525.26	1.8	0.15	2.4e-35	1.3e-33	ERRFI1
ENSG00000162426	3.73	-0.01	0.39	0.96	0.97	SLC45A1
ENSG00000142599	4760.52	0.28	0.08	0.00017	0.00046	RERE
ENSG00000074800	153226	0.48	0.06	1.1e-15	1e-14	ENO1
ENSG00000131686	0.17	0.02	0.54	0.66		CA6
ENSG00000197241	14.64	0.02	0.26	0.93	0.95	SLC2A7
ENSG00000142583	536.92	-0.09	0.08	0.28	0.37	SLC2A5
ENSG00000180758	748.84	0.71	0.12	1.4e-09	7.1e-09	GPR157
ENSG00000049239	2550.3	-0.07	0.06	0.21	0.3	H6PD
ENSG00000171621	1712.91	0.49	0.07	1.9e-13	1.5e-12	SPSB1
ENSG00000171612	457.92	-0.49	0.07	1.3e-12	8.7e-12	SLC25A33
ENSG00000188807	324.1	-0.93	0.09	3.5e-27	9.8e-26	TMEM201
ENSG00000171608	202.62	1.37	0.16	1.6e-19	2.3e-18	PIK3CD
ENSG00000171603	13422.4	0.36	0.06	3.1e-09	1.5e-08	CLSTN1
ENSG00000178585	1982.9	-0.07	0.08	0.33	0.44	CTNNBIP1
ENSG00000162441	2760.21	-0.05	0.06	0.39	0.49	LZIC
ENSG00000173614	682.74	-0.57	0.1	4.1e-10	2.2e-09	NMNAT1
ENSG00000162444	9.22	-0.19	0.31	0.37	0.47	RBP7
ENSG00000130939	4832.43	-0.07	0.07	0.26	0.36	UBE4B
ENSG00000054523	4669.62	0.19	0.1	0.049	0.083	KIF1B
ENSG00000142657	9412.96	-0.26	0.05	1.4e-07	5.7e-07	PGD
ENSG00000251503	0.25	-0.07	0.53	0.44		CENPS-CORT
ENSG00000175279	159.6	-0.46	0.14	0.00027	0.00069	CENPS
ENSG00000241563	4.27	-0.43	0.39	0.063	0.11	CORT
ENSG00000160049	1886.1	-0.39	0.07	2.2e-08	9.5e-08	DFFA
ENSG00000142655	1152.4	-0.09	0.06	0.13	0.2	PEX14
ENSG00000130940	1390.2	0.59	0.09	2.2e-11	1.3e-10	CASZ1
ENSG00000175262	11.73	-0.58	0.3	0.0085	0.017	C1orf127
ENSG00000120948	3198.4	-0.67	0.1	6.1e-13	4.4e-12	TARDBP
ENSG00000009724	11.92	-0.22	0.3	0.3	0.4	MASP2
ENSG00000116649	1188.29	-1.36	0.11	3.3e-39	2.4e-37	SRM
ENSG00000171824	2412.11	0.09	0.06	0.12	0.18	EXOSC10
ENSG00000198793	1879.77	-0.35	0.1	0.00021	0.00056	MTOR
ENSG00000171819	0.32	-0.07	0.53	0.45		ANGPTL7
ENSG00000120942	491.45	-1.4	0.1	5.7e-46	6.8e-44	UBIAD1
ENSG00000204624	19.77	0.3	0.28	0.16	0.23	DISP3
ENSG00000116661	2267.39	0.43	0.14	0.0013	0.003	FBXO2
ENSG00000132879	700.95	0.66	0.13	3.6e-08	1.5e-07	FBXO44
ENSG00000116663	350.46	0.47	0.12	2.4e-05	7.2e-05	FBXO6
ENSG00000116670	379.45	0.19	0.11	0.073	0.12	MAD2L2
ENSG00000162490	1.28	0.04	0.4	0.82	0.87	DRAXIN
ENSG00000177674	395.17	0.02	0.09	0.8	0.86	AGTRAP
ENSG00000215910	0.09	0	0.54	1		C1orf167
ENSG00000177000	1869.16	-0.41	0.1	8.3e-06	2.7e-05	MTHFR
ENSG00000011021	1019.32	0.12	0.08	0.15	0.22	CLCN6
ENSG00000175206	3.39	-0.01	0.37	0.97	0.98	NPPA
ENSG00000120937	1.6	0.25	0.49	0.18	0.26	NPPB
ENSG00000116685	8510.08	0.45	0.05	2.3e-20	3.4e-19	KIAA2013
ENSG00000083444	9246.58	1.27	0.08	5.2e-62	2.1e-59	PLOD1
ENSG00000116688	6763.23	-0.44	0.04	2.7e-26	7.1e-25	MFN2
ENSG00000116691	569.93	-0.31	0.1	0.0017	0.0038	MIIP
ENSG00000120949	0.78	-0.08	0.49	0.57	0.67	TNFRSF8
ENSG00000028137	1325.8	-0.28	0.07	1.6e-05	4.9e-05	TNFRSF1B
ENSG00000048707	2376.63	0.04	0.09	0.62	0.71	VPS13D
ENSG00000162496	8243.84	1.23	0.1	3.6e-35	1.9e-33	DHRS3
ENSG00000204518	0.21	0	0.54	1		AADACL4
ENSG00000188984	0.05	-0.01	0.54	0.89		AADACL3
ENSG00000157330	0.45	-0.06	0.48	0.66		C1orf158
ENSG00000116726	0.32	-0.08	0.52	0.43		PRAMEF12
ENSG00000239810	0.03	0	0.54	1		PRAMEF11
ENSG00000179172	171.95	0.04	0.09	0.64	0.73	HNRNPCL1
ENSG00000120952	0.14	0	0.54	1		PRAMEF2
ENSG00000204510	0.11	-0.02	0.54	0.71		PRAMEF7
ENSG00000277058	30.74	0.19	0.21	0.29	0.39	HNRNPCL3
ENSG00000229571	0.18	0.02	0.54	0.71		PRAMEF25
ENSG00000275774	134.46	0	0.12	0.97	0.98	HNRNPCL2
ENSG00000280267	0.06	0.01	0.54	0.91		PRAMEF26
ENSG00000179412	2.23	-0.1	0.39	0.63	0.71	HNRNPCL4
ENSG00000204505	0.02	0.01	0.54	0.91		PRAMEF9
ENSG00000279169	0.03	0	0.54	1		PRAMEF13
ENSG00000279804	0.02	-0.01	0.54	0.89		PRAMEF18
ENSG00000270601	0.06	0	0.54	1		PRAMEF5
ENSG00000204501	0.03	0	0.54	1		PRAMEF15
ENSG00000204478	0.05	0	0.54	1		PRAMEF20
ENSG00000162494	0.02	0.01	0.54	0.91		LRRC38
ENSG00000162493	0.08	0	0.54	1		PDPN
ENSG00000116731	1261.95	0	0.06	0.93	0.96	PRDM2
ENSG00000189337	220.89	-0.06	0.08	0.45	0.55	KAZN
ENSG00000171729	1443.48	0.26	0.07	7.9e-05	0.00022	TMEM51
ENSG00000142621	21.86	0.2	0.24	0.28	0.38	FHAD1
ENSG00000142634	17684.1	0.24	0.05	4.7e-06	1.6e-05	EFHD2
ENSG00000162438	1.09	-0.18	0.52	0.21	0.3	CTRC
ENSG00000142615	0.53	0.1	0.51	0.42		CELA2A
ENSG00000215704	1.8	0.12	0.42	0.52	0.62	CELA2B
ENSG00000132906	503.4	0.06	0.08	0.44	0.54	CASP9
ENSG00000116138	1231.97	-0.27	0.07	7.2e-05	0.0002	DNAJC16
ENSG00000116771	2630.82	-0.61	0.08	2.2e-14	1.8e-13	AGMAT
ENSG00000197312	2543.11	-0.53	0.09	3e-09	1.5e-08	DDI2
ENSG00000116786	1878.62	0.1	0.05	0.045	0.077	PLEKHM2
ENSG00000162461	134.76	-0.54	0.14	3.5e-05	0.0001	SLC25A34
ENSG00000162460	349.89	0.11	0.1	0.22	0.31	TMEM82
ENSG00000162458	5676.25	0.35	0.05	7.2e-11	4.1e-10	FBLIM1
ENSG00000233954	1944.84	-0.09	0.11	0.37	0.47	UQCRHL
ENSG00000065526	4511.16	0.15	0.16	0.32	0.42	SPEN
ENSG00000116809	881.02	0.13	0.09	0.13	0.2	ZBTB17
ENSG00000173641	1.01	0.04	0.46	0.82	0.87	HSPB7
ENSG00000186510	6.21	0.05	0.33	0.81	0.86	CLCNKA
ENSG00000184908	2.98	0.17	0.45	0.35	0.46	CLCNKB
ENSG00000185519	97.36	0.89	0.23	2.8e-06	9.4e-06	FAM131C
ENSG00000142627	5216.51	1.44	0.11	2e-45	2.2e-43	EPHA2
ENSG00000142632	467.15	-0.35	0.11	0.00098	0.0023	ARHGEF19
ENSG00000132881	131.19	-0.25	0.11	0.022	0.04	CPLANE2
ENSG00000037637	1952.34	0.35	0.04	1.6e-17	1.8e-16	FBXO42
ENSG00000055070	6925.29	-0.28	0.06	3.9e-07	1.5e-06	SZRD1
ENSG00000187144	0.33	0.02	0.53	0.85		SPATA21
ENSG00000157191	1929.4	-0.03	0.05	0.51	0.61	NECAP2
ENSG00000219481	1921.01	0.26	0.08	0.00088	0.0021	NBPF1
ENSG00000058453	489.73	0.08	0.12	0.49	0.59	CROCC
ENSG00000117122	43.9	0.02	0.17	0.91	0.94	MFAP2
ENSG00000159363	3429.4	-0.07	0.08	0.33	0.43	ATP13A2
ENSG00000117118	4420.21	-0.1	0.05	0.043	0.074	SDHB
ENSG00000117115	3692.8	-0.18	0.07	0.012	0.023	PADI2
ENSG00000142623	87.83	-0.21	0.17	0.16	0.23	PADI1
ENSG00000142619	33.62	0.13	0.23	0.49	0.6	PADI3
ENSG00000159339	1.24	-0.25	0.56	0.1	0.16	PADI4
ENSG00000276747	0.57	-0.1	0.49	0.49		PADI6
ENSG00000179051	5267.35	-0.74	0.07	2.5e-29	8.4e-28	RCC2
ENSG00000074964	3124.14	-0.11	0.06	0.078	0.13	ARHGEF10L
ENSG00000117148	27.21	-0.76	0.25	0.00018	0.00049	ACTL8
ENSG00000117154	0.41	0	0.51	1		IGSF21
ENSG00000179023	27.5	-1.16	0.27	8.9e-08	3.6e-07	KLHDC7A
ENSG00000009709	0.86	-0.01	0.49	0.97	0.98	PAX7
ENSG00000179002	0.04	-0.01	0.54	0.8		TAS1R2
ENSG00000159423	605.81	-0.37	0.09	1.2e-05	3.8e-05	ALDH4A1
ENSG00000169991	735.87	-0.54	0.12	8.6e-07	3.1e-06	IFFO2
ENSG00000127481	5263.96	0.63	0.14	1.9e-06	6.7e-06	UBR4
ENSG00000127463	2217.97	-0.02	0.07	0.73	0.8	EMC1
ENSG00000053372	1995.27	-0.97	0.11	8.3e-22	1.4e-20	MRTO4
ENSG00000162482	6522.26	0.23	0.07	0.0015	0.0035	AKR7A3
ENSG00000053371	5403.22	0.25	0.07	0.00067	0.0016	AKR7A2
ENSG00000040487	388.97	0.16	0.08	0.05	0.086	SLC66A1
ENSG00000077549	12909.1	0.03	0.05	0.53	0.63	CAPZB
ENSG00000173436	902.08	-0.55	0.09	4.7e-10	2.5e-09	MICOS10
ENSG00000158747	11435.5	0.3	0.09	0.00039	0.00099	NBL1
ENSG00000270136	0.04	0	0.54	1		MICOS10-NBL1
ENSG00000158748	14.8	0.46	0.41	0.05	0.086	HTR6
ENSG00000162542	2544.92	0.4	0.06	4.7e-12	3e-11	TMCO4
ENSG00000178828	12781.3	2.54	0.2	8.8e-38	5.8e-36	RNF186
ENSG00000169914	2576.42	0.33	0.1	0.00067	0.0016	OTUD3
ENSG00000188784	0.4	-0.12	0.52	0.33		PLA2G2E
ENSG00000188257	270.28	-0.47	0.12	3.2e-05	9.3e-05	PLA2G2A
ENSG00000127472	0.33	-0.09	0.52	0.44		PLA2G5
ENSG00000117215	0.07	-0.01	0.54	0.89		PLA2G2D
ENSG00000158786	4.62	-0.06	0.39	0.77	0.83	PLA2G2F
ENSG00000187980	0.96	-0.22	0.5	0.2	0.29	PLA2G2C
ENSG00000162543	52.62	-0.7	0.18	1.2e-05	3.8e-05	UBXN10
ENSG00000158816	0.89	-0.12	0.44	0.52	0.62	VWA5B1
ENSG00000162545	7265.66	0.4	0.09	1.6e-06	5.4e-06	CAMK2N1
ENSG00000090432	1272.8	-0.79	0.06	4.3e-39	3.1e-37	MUL1
ENSG00000183114	0.08	0.01	0.54	0.91		FAM43B
ENSG00000158825	2402.26	0.62	0.13	2.2e-07	8.7e-07	CDA
ENSG00000158828	859.05	-0.12	0.09	0.15	0.22	PINK1
ENSG00000244038	15509	-0.02	0.03	0.64	0.73	DDOST
ENSG00000117245	12.09	-0.12	0.33	0.56	0.65	KIF17
ENSG00000189410	31.4	0.12	0.21	0.48	0.59	SH2D5
ENSG00000127483	6984.34	-0.14	0.05	0.0052	0.011	HP1BP3
ENSG00000075151	4404.5	0.27	0.06	8e-06	2.6e-05	EIF4G3
ENSG00000117298	13338.4	0.83	0.09	3.9e-20	5.7e-19	ECE1
ENSG00000142794	536.47	0.09	0.07	0.17	0.25	NBPF3
ENSG00000162551	4.67	0.39	0.48	0.078	0.13	ALPL
ENSG00000076864	5589.72	0.49	0.06	2e-19	2.7e-18	RAP1GAP
ENSG00000090686	3376.55	0.21	0.04	4.4e-09	2.1e-08	USP48
ENSG00000187942	6.48	0.05	0.35	0.8	0.86	LDLRAD2
ENSG00000142798	5579.13	0.71	0.14	2.3e-08	9.9e-08	HSPG2
ENSG00000219073	12.32	-0.12	0.28	0.56	0.65	CELA3B
ENSG00000142789	11.79	-0.73	0.34	0.0022	0.0049	CELA3A
ENSG00000070831	16508	-0.12	0.05	0.013	0.025	CDC42
ENSG00000162552	186.35	0.09	0.13	0.48	0.58	WNT4
ENSG00000184677	1450.49	-0.21	0.08	0.0041	0.0088	ZBTB40
ENSG00000070886	47.99	0.74	0.38	0.0033	0.0071	EPHA8
ENSG00000173372	0.07	0	0.54	1		C1QA
ENSG00000173369	0.12	0	0.54	1		C1QB
ENSG00000133216	4305.93	-0.62	0.09	3.9e-12	2.6e-11	EPHB2
ENSG00000227868	0.21	0.02	0.53	0.85		TEX46
ENSG00000004487	6173.09	-0.24	0.04	2e-09	1e-08	KDM1A
ENSG00000169641	4581.18	0.02	0.08	0.79	0.85	LUZP1
ENSG00000179546	608.75	0.28	0.08	0.00032	0.00083	HTR1D
ENSG00000125944	9856.28	-0.46	0.07	7.1e-12	4.5e-11	HNRNPR
ENSG00000125945	815.45	0.36	0.07	4.2e-07	1.6e-06	ZNF436
ENSG00000204219	1294	0.42	0.08	2e-07	8e-07	TCEA3
ENSG00000088280	350.87	0.58	0.1	8.3e-09	3.8e-08	ASAP3
ENSG00000007968	813	-0.33	0.06	2.9e-07	1.1e-06	E2F2
ENSG00000117318	837.74	-0.98	0.16	4.8e-12	3.1e-11	ID3
ENSG00000142676	47622	0.04	0.1	0.68	0.76	RPL11
ENSG00000011007	3274.03	-0.19	0.06	0.0014	0.0033	ELOA
ENSG00000057757	1898.88	-0.62	0.07	1.6e-17	1.8e-16	PITHD1
ENSG00000011009	2899.52	-0.42	0.06	1.3e-13	9.9e-13	LYPLA2
ENSG00000117308	4687.83	0.08	0.08	0.28	0.38	GALE
ENSG00000117305	4510.03	0.43	0.1	8.7e-06	2.8e-05	HMGCL
ENSG00000179163	2733.77	-0.01	0.07	0.83	0.88	FUCA1
ENSG00000188822	0.6	0.03	0.5	0.78		CNR2
ENSG00000189266	11476.9	-0.15	0.05	0.00078	0.0019	PNRC2
ENSG00000188529	6134.79	-0.15	0.05	0.0034	0.0073	SRSF10
ENSG00000142661	1014.4	-0.18	0.08	0.014	0.026	MYOM3
ENSG00000142677	1469.12	0.3	0.07	5.1e-06	1.7e-05	IL22RA1
ENSG00000185436	920.02	0.72	0.08	6.3e-21	9.9e-20	IFNLR1
ENSG00000158055	24.09	-0.43	0.19	0.0099	0.02	GRHL3
ENSG00000001460	1059.81	0.55	0.09	3.9e-11	2.3e-10	STPG1
ENSG00000001461	2272.69	0.23	0.05	1.2e-06	4.1e-06	NIPAL3
ENSG00000117602	992.29	0.45	0.06	2e-13	1.5e-12	RCAN3
ENSG00000184454	894.91	0.96	0.11	8e-19	1e-17	NCMAP
ENSG00000133226	6776.67	0.05	0.08	0.49	0.59	SRRM1
ENSG00000169504	6068.91	0.42	0.11	5.6e-05	0.00016	CLIC4
ENSG00000020633	58.61	1.29	0.58	0.00015	0.00041	RUNX3
ENSG00000117614	5054.49	0.36	0.09	1.7e-05	5.2e-05	SYF2
ENSG00000117616	3128.36	1.2	0.13	3.2e-22	5.7e-21	RSRP1
ENSG00000187010	3.58	0.2	0.42	0.32	0.42	RHD
ENSG00000183726	4042.52	-0.23	0.05	4.5e-06	1.5e-05	TMEM50A
ENSG00000188672	7.24	-0.01	0.35	0.96	0.97	RHCE
ENSG00000204178	2012.96	0.03	0.04	0.39	0.5	MACO1
ENSG00000157978	1153.06	-0.34	0.06	1.4e-09	7.1e-09	LDLRAP1
ENSG00000117643	14.34	0.38	0.27	0.068	0.11	MAN1C1
ENSG00000162430	2139.68	-0.11	0.09	0.21	0.3	SELENON
ENSG00000117640	1575.85	-0.03	0.05	0.56	0.65	MTFR1L
ENSG00000127423	169.33	-0.48	0.1	1.1e-06	3.9e-06	AUNIP
ENSG00000182749	253.75	-0.06	0.1	0.54	0.63	PAQR7
ENSG00000117632	5441.02	-0.49	0.08	6.9e-11	4e-10	STMN1
ENSG00000158006	2055.26	0.01	0.07	0.87	0.91	PAFAH2
ENSG00000158008	1.06	-0.11	0.44	0.54	0.64	EXTL1
ENSG00000158014	8.43	-0.62	0.34	0.0082	0.016	SLC30A2
ENSG00000158022	4.54	0.38	0.37	0.093	0.15	TRIM63
ENSG00000175087	726.96	-0.08	0.07	0.21	0.3	PDIK1L
ENSG00000197245	0.41	0	0.5	0.98		FAM110D
ENSG00000282872	0.14	0	0.54	1		C1orf232
ENSG00000236782	4.85	-1.01	0.49	0.00056	0.0014	AL391650.1
ENSG00000142675	814.01	0.23	0.1	0.017	0.033	CNKSR1
ENSG00000188782	0.49	0.13	0.54	0.21		CATSPER4
ENSG00000130695	671.55	-0.12	0.07	0.069	0.11	CEP85
ENSG00000142669	3153.81	0.08	0.08	0.29	0.39	SH3BGRL3
ENSG00000158062	586.84	-0.12	0.14	0.33	0.43	UBXN11
ENSG00000169442	7.77	0.19	0.32	0.38	0.49	CD52
ENSG00000176092	2082.98	1.25	0.15	6.1e-20	8.7e-19	CRYBG2
ENSG00000176083	0.24	0	0.53	1		ZNF683
ENSG00000131914	0.14	0	0.54	1		LIN28A
ENSG00000117682	1230.21	-0.51	0.06	2e-19	2.7e-18	DHDDS
ENSG00000198830	9360.95	-0.35	0.08	1.2e-05	3.6e-05	HMGN2
ENSG00000117676	9522.72	0.07	0.05	0.14	0.22	RPS6KA1
ENSG00000117713	4446.34	0.08	0.1	0.37	0.47	ARID1A
ENSG00000060642	887.22	0.55	0.06	1.1e-18	1.4e-17	PIGV
ENSG00000204160	801.96	0.18	0.06	0.0012	0.0027	ZDHHC18
ENSG00000175793	5217.53	-0.1	0.08	0.21	0.3	SFN
ENSG00000142751	1235.85	-0.27	0.05	1.6e-08	7e-08	GPN2
ENSG00000198746	469.8	-0.53	0.08	2.4e-11	1.5e-10	GPATCH3
ENSG00000090273	4045.76	-0.53	0.08	1.4e-12	9.8e-12	NUDC
ENSG00000131910	1537.99	-0.04	0.07	0.56	0.65	NR0B2
ENSG00000175707	1299.67	0.34	0.06	6.9e-08	2.9e-07	KDF1
ENSG00000253368	1666.42	0.43	0.07	3.2e-10	1.7e-09	TRNP1
ENSG00000158246	37.35	-0.36	0.19	0.032	0.057	TENT5B
ENSG00000090020	4377.18	0.59	0.09	1e-11	6.3e-11	SLC9A1
ENSG00000142784	3080.57	0.44	0.06	6.3e-13	4.5e-12	WDTC1
ENSG00000186501	982.66	-0.68	0.07	1.5e-21	2.5e-20	TMEM222
ENSG00000142765	929.7	0.28	0.11	0.008	0.016	SYTL1
ENSG00000142733	212.12	0.16	0.1	0.079	0.13	MAP3K6
ENSG00000142748	0.7	0.12	0.52	0.33	0.43	FCN3
ENSG00000174950	7.31	0.63	0.46	0.014	0.027	CD164L2
ENSG00000181773	9.51	0.29	0.3	0.17	0.24	GPR3
ENSG00000158195	26958.3	0.96	0.09	1.2e-25	2.9e-24	WASF2
ENSG00000126705	1628.53	1.31	0.14	1e-22	1.9e-21	AHDC1
ENSG00000000938	0.1	0	0.54	1		FGR
ENSG00000126709	179.51	-0.45	0.09	8.9e-07	3.2e-06	IFI6
ENSG00000009780	283.57	-0.52	0.1	1.9e-08	8.6e-08	FAM76A
ENSG00000117758	3339.6	0.19	0.07	0.0031	0.0067	STX12
ENSG00000117751	1926.33	-0.36	0.06	3.2e-10	1.8e-09	PPP1R8
ENSG00000130775	83.13	1.64	0.24	2.4e-14	2e-13	THEMIS2
ENSG00000117748	850.91	-0.72	0.09	2.2e-17	2.5e-16	RPA2
ENSG00000130768	695.64	-0.44	0.06	5.5e-13	3.9e-12	SMPDL3B
ENSG00000158156	222.99	-0.06	0.1	0.5	0.6	XKR8
ENSG00000158161	2661.72	0.14	0.07	0.034	0.06	EYA3
ENSG00000169403	623.5	1.14	0.13	1.4e-19	2e-18	PTAFR
ENSG00000126698	2912.23	-0.49	0.07	7.4e-14	5.9e-13	DNAJC8
ENSG00000130770	6464.24	-0.13	0.1	0.2	0.28	ATP5IF1
ENSG00000130766	3982.49	0.64	0.13	6e-08	2.5e-07	SESN2
ENSG00000130772	875.07	-0.08	0.07	0.29	0.39	MED18
ENSG00000204138	2555.41	0.02	0.06	0.71	0.78	PHACTR4
ENSG00000180198	4700.1	-0.48	0.07	1e-11	6.5e-11	RCC1
ENSG00000180098	583.47	0.21	0.08	0.0067	0.014	TRNAU1AP
ENSG00000120656	588.69	-0.21	0.08	0.0066	0.013	TAF12
ENSG00000188060	9.42	-0.31	0.29	0.14	0.21	RAB42
ENSG00000162419	981.34	-0.05	0.04	0.26	0.36	GMEB1
ENSG00000198492	4254.57	-0.54	0.05	1.3e-32	5.9e-31	YTHDF2
ENSG00000116329	24.96	-1.48	0.3	2.3e-09	1.1e-08	OPRD1
ENSG00000159023	7275.13	0.32	0.07	1.4e-06	4.8e-06	EPB41
ENSG00000253304	3.97	0.12	0.39	0.55	0.65	TMEM200B
ENSG00000116350	8077.15	0.43	0.06	5.8e-13	4.2e-12	SRSF4
ENSG00000116353	480.98	-0.5	0.08	2.1e-10	1.2e-09	MECR
ENSG00000060656	110.75	0.22	0.12	0.048	0.083	PTPRU
ENSG00000162510	1.8	-0.23	0.47	0.22	0.31	MATN1
ENSG00000162511	24.52	-0.71	0.29	0.0012	0.0028	LAPTM5
ENSG00000162512	274.72	-0.54	0.1	5.3e-09	2.5e-08	SDC3
ENSG00000134644	5820.72	0.27	0.09	0.0023	0.0052	PUM1
ENSG00000084628	18.62	0.32	0.26	0.12	0.18	NKAIN1
ENSG00000060688	1756.15	-0.59	0.07	5.7e-18	6.7e-17	SNRNP40
ENSG00000121766	995.17	-0.2	0.11	0.049	0.084	ZCCHC17
ENSG00000121769	25.91	-0.4	0.2	0.021	0.039	FABP3
ENSG00000168528	13024.2	0.36	0.08	1.1e-06	3.8e-06	SERINC2
ENSG00000142910	16318.9	1.15	0.11	8.7e-26	2.1e-24	TINAGL1
ENSG00000121764	3.46	-0.07	0.44	0.68	0.76	HCRTR1
ENSG00000162517	1904.7	-0.24	0.06	1e-05	3.2e-05	PEF1
ENSG00000084636	1124.39	0.82	0.14	3.9e-10	2.1e-09	COL16A1
ENSG00000121753	269.91	0.78	0.15	1.1e-08	5.2e-08	ADGRB2
ENSG00000134668	233.47	2.19	0.31	1.9e-14	1.6e-13	SPOCD1
ENSG00000184007	14351.6	0.31	0.04	2.8e-13	2.1e-12	PTP4A2
ENSG00000121774	14303.3	-0.06	0.04	0.13	0.2	KHDRBS1
ENSG00000121775	620.22	0.15	0.07	0.029	0.052	TMEM39B
ENSG00000025800	3085.16	-0.03	0.04	0.53	0.63	KPNA6
ENSG00000084652	2208.54	-0.54	0.07	3.6e-17	4e-16	TXLNA
ENSG00000160050	99.59	0.21	0.14	0.1	0.16	CCDC28B
ENSG00000160051	80.52	-0.1	0.14	0.45	0.55	IQCC
ENSG00000222046	4.72	0.18	0.38	0.4	0.5	DCDC2B
ENSG00000160055	294.09	0.27	0.11	0.0072	0.015	TMEM234
ENSG00000084623	7988.27	-0.2	0.05	4.6e-05	0.00013	EIF3I
ENSG00000183615	13.72	0.24	0.33	0.26	0.36	FAM167B
ENSG00000182866	93.55	0.45	0.15	0.00087	0.0021	LCK
ENSG00000116478	16656.2	0.02	0.05	0.67	0.75	HDAC1
ENSG00000175130	10657.3	-0.32	0.07	2.1e-06	7.3e-06	MARCKSL1
ENSG00000162526	4.66	0.07	0.41	0.71	0.78	TSSK3
ENSG00000225828	158.56	0.02	0.25	0.91	0.94	FAM229A
ENSG00000160058	3897.88	0.22	0.06	0.0004	0.001	BSDC1
ENSG00000273274	0.38	0.03	0.51	0.79		ZBTB8B
ENSG00000160062	129.3	0.03	0.11	0.78	0.84	ZBTB8A
ENSG00000176261	789.37	-0.54	0.1	4.4e-08	1.9e-07	ZBTB8OS
ENSG00000162521	3131.78	-0.21	0.06	0.00018	0.00048	RBBP4
ENSG00000162520	7.92	-0.23	0.32	0.29	0.39	SYNC
ENSG00000162522	31731.8	0.69	0.08	4.3e-19	5.6e-18	KIAA1522
ENSG00000134684	9885.2	0.17	0.08	0.019	0.036	YARS1
ENSG00000116497	526.13	0.23	0.06	8.3e-05	0.00023	S100PBP
ENSG00000160097	4.28	0.04	0.36	0.83	0.88	FNDC5
ENSG00000121905	13.67	-0.06	0.27	0.76	0.83	HPCA
ENSG00000121900	5423.99	0.05	0.09	0.52	0.62	TMEM54
ENSG00000116514	6034.22	1.04	0.09	1.1e-32	5.1e-31	RNF19B
ENSG00000004455	7487.23	-0.41	0.06	1.4e-13	1.1e-12	AK2
ENSG00000142920	118.91	1.08	0.18	5e-11	2.9e-10	AZIN2
ENSG00000116525	155.11	-0.21	0.12	0.06	0.099	TRIM62
ENSG00000160094	274.89	-0.2	0.08	0.007	0.014	ZNF362
ENSG00000184389	0.38	-0.05	0.52	0.61		A3GALT2
ENSG00000134686	6270.86	0.55	0.07	1.7e-15	1.6e-14	PHC2
ENSG00000121903	223.8	0.08	0.09	0.35	0.45	ZSCAN20
ENSG00000121904	2.49	-0.22	0.44	0.28	0.38	CSMD2
ENSG00000176256	0.09	-0.01	0.54	0.89		HMGB4
ENSG00000142698	0.03	-0.01	0.54	0.89		C1orf94
ENSG00000163866	1169.52	-0.65	0.08	9.1e-16	8.7e-15	SMIM12
ENSG00000189280	3.77	-0.19	0.41	0.36	0.46	GJB5
ENSG00000189433	17.84	0.06	0.23	0.76	0.82	GJB4
ENSG00000188910	747.94	0.73	0.14	1.2e-08	5.3e-08	GJB3
ENSG00000187513	0.24	0	0.52	0.97		GJA4
ENSG00000116544	4.62	0.04	0.33	0.84	0.88	DLGAP3
ENSG00000284773	5.2	-0.19	0.35	0.37	0.47	AC114490.3
ENSG00000163867	465.71	-0.01	0.07	0.89	0.92	ZMYM6
ENSG00000197056	509.62	-0.16	0.08	0.028	0.05	ZMYM1
ENSG00000116560	11489.2	-0.4	0.09	5.5e-06	1.8e-05	SFPQ
ENSG00000146463	2533.55	0.02	0.07	0.77	0.83	ZMYM4
ENSG00000142687	4624.92	0.33	0.04	1.6e-14	1.3e-13	KIAA0319L
ENSG00000020129	365.79	-0.84	0.11	5.5e-16	5.4e-15	NCDN
ENSG00000116819	5.67	-0.11	0.35	0.6	0.69	TFAP2E
ENSG00000126067	3720.88	-0.5	0.05	2.1e-28	6.4e-27	PSMB2
ENSG00000142686	88.24	-1.12	0.15	3.4e-15	3e-14	C1orf216
ENSG00000092853	614.99	-0.74	0.12	4.2e-11	2.5e-10	CLSPN
ENSG00000134698	2120.81	1.26	0.07	3.1e-80	5e-77	AGO4
ENSG00000092847	3130.39	-0.31	0.08	3.7e-05	0.00011	AGO1
ENSG00000126070	667.07	0.1	0.1	0.27	0.36	AGO3
ENSG00000092850	2.82	0.14	0.4	0.5	0.6	TEKT2
ENSG00000116863	1466.6	-0.02	0.08	0.85	0.89	ADPRS
ENSG00000171812	2.04	0.16	0.46	0.37	0.47	COL8A2
ENSG00000054116	1779.33	-0.48	0.08	5.6e-10	2.9e-09	TRAPPC3
ENSG00000116871	1560.53	0.04	0.06	0.45	0.55	MAP7D1
ENSG00000054118	7662.07	-0.25	0.05	2.5e-07	9.7e-07	THRAP3
ENSG00000214193	2528.87	0.62	0.22	0.00074	0.0018	SH3D21
ENSG00000196182	3976.21	0.3	0.07	6.4e-06	2.1e-05	STK40
ENSG00000181817	473.65	-0.88	0.11	4.3e-18	5.1e-17	LSM10
ENSG00000116885	89.23	0.1	0.16	0.48	0.58	OSCP1
ENSG00000116898	2155.79	-0.39	0.06	3.5e-10	1.9e-09	MRPS15
ENSG00000119535	0.03	0	0.54	1		CSF3R
ENSG00000163873	0.94	0.01	0.46	0.95	0.97	GRIK3
ENSG00000163874	1261.64	0.47	0.06	4.1e-18	4.9e-17	ZC3H12A
ENSG00000163875	1356.08	0.08	0.07	0.25	0.34	MEAF6
ENSG00000163877	776.1	0.03	0.06	0.57	0.66	SNIP1
ENSG00000163879	375.12	0.09	0.07	0.19	0.27	DNALI1
ENSG00000134697	3102.18	-0.23	0.08	0.002	0.0044	GNL2
ENSG00000169218	0.47	0	0.5	0.97		RSPO1
ENSG00000116922	506.3	-0.86	0.08	5.1e-28	1.5e-26	C1orf109
ENSG00000134690	2387.26	-0.17	0.07	0.016	0.03	CDCA8
ENSG00000183317	497.9	-0.41	0.1	2.8e-05	8.3e-05	EPHA10
ENSG00000185090	118.1	-0.67	0.13	4.1e-08	1.8e-07	MANEAL
ENSG00000196449	664.88	-0.25	0.09	0.0024	0.0053	YRDC
ENSG00000197982	715.71	-0.75	0.08	1.6e-23	3.1e-22	C1orf122
ENSG00000188786	1075.37	0.02	0.1	0.81	0.86	MTF1
ENSG00000204084	480.24	0.18	0.08	0.018	0.033	INPP5B
ENSG00000183431	2937.4	-0.54	0.07	2e-15	1.9e-14	SF3A3
ENSG00000183386	115.71	0.63	0.13	1e-07	4.2e-07	FHL3
ENSG00000183520	1175.66	-0.64	0.06	4e-26	1e-24	UTP11
ENSG00000185668	1.66	0.4	0.51	0.07	0.11	POU3F1
ENSG00000116954	848.15	-0.07	0.08	0.32	0.42	RRAGC
ENSG00000214114	968.46	-0.51	0.09	8.4e-10	4.3e-09	MYCBP
ENSG00000274944	0.08	-0.02	0.54	0.68		AL139260.3
ENSG00000131233	0.26	-0.02	0.53	0.83		GJA9
ENSG00000158315	2.63	0.85	0.91	0.0018	0.004	RHBDL2
ENSG00000174574	3400.27	-0.06	0.05	0.23	0.32	AKIRIN1
ENSG00000168653	2993.47	-0.44	0.09	4.6e-07	1.7e-06	NDUFS5
ENSG00000127603	7063.12	0.23	0.11	0.032	0.057	MACF1
ENSG00000183682	113.48	-0.2	0.14	0.12	0.19	BMP8A
ENSG00000090621	2925.64	-0.32	0.06	4.9e-07	1.8e-06	PABPC4
ENSG00000163909	10.82	-0.15	0.27	0.46	0.56	HEYL
ENSG00000116983	2.41	0.09	0.45	0.6	0.69	HPCAL4
ENSG00000084072	1861.6	0.02	0.06	0.73	0.8	PPIE
ENSG00000116985	526.71	0.01	0.1	0.9	0.93	BMP8B
ENSG00000198754	17.96	0.36	0.25	0.072	0.12	OXCT2
ENSG00000043514	1001.7	0.09	0.07	0.18	0.26	TRIT1
ENSG00000116990	457.37	-0.78	0.1	3.3e-17	3.7e-16	MYCL
ENSG00000168389	1169.81	-0.36	0.07	2.7e-07	1e-06	MFSD2A
ENSG00000131236	19150.9	0.15	0.05	0.0014	0.0033	CAP1
ENSG00000131238	1318.53	-0.64	0.08	7.1e-16	6.9e-15	PPT1
ENSG00000117000	2929.12	1.23	0.1	1.5e-40	1.2e-38	RLF
ENSG00000188800	0.19	-0.02	0.54	0.71		TMCO2
ENSG00000084073	3212.46	-0.67	0.07	4.3e-22	7.5e-21	ZMPSTE24
ENSG00000049089	182.68	-0.1	0.14	0.42	0.53	COL9A2
ENSG00000084070	3003.97	0.55	0.05	2e-26	5.3e-25	SMAP2
ENSG00000187801	76.17	-0.73	0.14	1.6e-08	7e-08	ZFP69B
ENSG00000187815	109.23	-0.35	0.1	0.00038	0.00095	ZFP69
ENSG00000164002	63.14	-1.49	0.17	9.3e-22	1.6e-20	EXO5
ENSG00000117010	90.15	-0.58	0.13	2.1e-06	7.4e-06	ZNF684
ENSG00000117016	210.51	-0.12	0.11	0.27	0.36	RIMS3
ENSG00000066136	1791.61	0.08	0.05	0.12	0.18	NFYC
ENSG00000117013	11.94	-0.13	0.25	0.51	0.61	KCNQ4
ENSG00000179862	91.47	-0.12	0.13	0.34	0.44	CITED4
ENSG00000171793	1192.34	-1.33	0.07	1.9e-83	4.4e-80	CTPS1
ENSG00000171790	3.3	-0.21	0.39	0.32	0.42	SLFNL1
ENSG00000010803	1067.5	0.09	0.06	0.1	0.16	SCMH1
ENSG00000204060	53.38	0.09	0.19	0.6	0.69	FOXO6
ENSG00000127129	185.82	0.3	0.16	0.035	0.062	EDN2
ENSG00000127124	589.19	0.18	0.09	0.042	0.074	HIVEP3
ENSG00000044012	12.82	-0.51	0.3	0.022	0.04	GUCA2B
ENSG00000197273	204.51	-0.7	0.14	1.2e-07	5e-07	GUCA2A
ENSG00000198815	3344.74	0.16	0.05	0.0025	0.0055	FOXJ3
ENSG00000177181	1745.4	1.78	0.14	2.7e-38	1.9e-36	RIMKLA
ENSG00000066185	39.7	0.29	0.21	0.093	0.15	ZMYND12
ENSG00000127125	3009.22	0.05	0.07	0.45	0.55	PPCS
ENSG00000186409	60.45	0.25	0.14	0.061	0.1	CCDC30
ENSG00000171960	861.86	-0.29	0.08	0.00037	0.00094	PPIH
ENSG00000065978	34959.2	-0.16	0.06	0.0071	0.015	YBX1
ENSG00000164007	2.77	0.11	0.38	0.59	0.68	CLDN19
ENSG00000117385	498.11	-0.18	0.08	0.018	0.034	P3H1
ENSG00000164008	127.76	-0.29	0.11	0.0037	0.008	C1orf50
ENSG00000283580	0.18	0	0.54	1		AC098484.3
ENSG00000274386	9.55	-0.05	0.33	0.82	0.87	TMEM269
ENSG00000177868	446.94	0.01	0.09	0.95	0.97	SVBP
ENSG00000164010	670.46	0.33	0.07	1.1e-06	3.8e-06	ERMAP
ENSG00000164011	134.97	0.06	0.11	0.57	0.66	ZNF691
ENSG00000117394	36993.8	2.56	0.19	4.6e-45	5.1e-43	SLC2A1
ENSG00000186973	0.56	0.08	0.52	0.46		FAM183A
ENSG00000117395	1776.09	-0.91	0.09	2.1e-24	4.4e-23	EBNA1BP2
ENSG00000243710	78.76	0.74	0.29	0.00077	0.0019	CFAP57
ENSG00000179178	4176.68	0.45	0.09	6.2e-07	2.3e-06	TMEM125
ENSG00000253313	2193.35	0.62	0.09	9.9e-14	7.8e-13	C1orf210
ENSG00000066056	1.4	-0.06	0.46	0.71	0.78	TIE1
ENSG00000117400	8.44	-0.44	0.33	0.052	0.089	MPL
ENSG00000117399	4358.78	-0.2	0.08	0.0078	0.016	CDC20
ENSG00000066322	7123.66	0.08	0.08	0.26	0.36	ELOVL1
ENSG00000159479	2427.42	0.22	0.07	0.0013	0.003	MED8
ENSG00000198198	772.2	0.02	0.1	0.79	0.85	SZT2
ENSG00000142949	50417.3	0.37	0.08	6.6e-07	2.4e-06	PTPRF
ENSG00000066135	1721.81	-0.16	0.06	0.0062	0.013	KDM4A
ENSG00000126091	11.34	-0.4	0.28	0.058	0.097	ST3GAL3
ENSG00000117407	14.72	0.27	0.31	0.2	0.29	ARTN
ENSG00000117408	790.28	-0.79	0.08	1.8e-23	3.5e-22	IPO13
ENSG00000132768	804.88	-1.6	0.13	9.3e-36	5.2e-34	DPH2
ENSG00000117410	3561.76	-0.28	0.07	0.00011	0.00031	ATP6V0B
ENSG00000117411	1385.85	-0.46	0.07	2.3e-12	1.6e-11	B4GALT2
ENSG00000159214	578.17	0.08	0.1	0.41	0.52	CCDC24
ENSG00000196517	804.33	-0.12	0.12	0.27	0.37	SLC6A9
ENSG00000283039	0.26	0	0.54	1		KLF18
ENSG00000178028	1018.3	-0.27	0.09	0.0026	0.0057	DMAP1
ENSG00000117419	979.4	-0.5	0.07	2.3e-12	1.6e-11	ERI3
ENSG00000187147	1740.66	-0.34	0.07	4e-07	1.5e-06	RNF220
ENSG00000126106	854.56	0	0.08	0.97	0.98	TMEM53
ENSG00000198520	22.2	0.14	0.29	0.51	0.61	ARMH1
ENSG00000142945	2630.08	0.19	0.07	0.0051	0.011	KIF2C
ENSG00000142937	57050.8	0.06	0.12	0.62	0.71	RPS8
ENSG00000142959	112.23	0.2	0.19	0.21	0.3	BEST4
ENSG00000173846	257.17	0.21	0.09	0.02	0.037	PLK3
ENSG00000188396	6.38	-0.73	0.44	0.0056	0.012	TCTEX1D4
ENSG00000222009	11.26	-0.26	0.35	0.23	0.32	BTBD19
ENSG00000117425	3.99	-0.46	0.44	0.053	0.089	PTCH2
ENSG00000070785	684.07	-0.74	0.07	2.1e-28	6.7e-27	EIF2B3
ENSG00000126107	4829.22	-0.21	0.04	1.4e-07	5.7e-07	HECTD3
ENSG00000126088	851.68	-0.54	0.07	5.5e-15	4.9e-14	UROD
ENSG00000162415	777.74	0.61	0.08	2.9e-15	2.7e-14	ZSWIM5
ENSG00000186603	590.17	-1.43	0.12	7.9e-38	5.3e-36	HPDL
ENSG00000132781	31.81	0.07	0.2	0.66	0.74	MUTYH
ENSG00000132773	470.69	-0.78	0.08	1.8e-24	3.9e-23	TOE1
ENSG00000070759	515.96	0.62	0.08	2.7e-15	2.4e-14	TESK2
ENSG00000280670	155.9	-0.15	0.13	0.22	0.3	CCDC163
ENSG00000132763	446.73	-1.15	0.11	2e-28	6.2e-27	MMACHC
ENSG00000117450	11660.8	-0.43	0.08	6e-08	2.5e-07	PRDX1
ENSG00000117448	7161.8	-0.13	0.08	0.081	0.13	AKR1A1
ENSG00000132780	4815.24	-0.25	0.08	0.0012	0.0028	NASP
ENSG00000159588	41.88	-0.13	0.26	0.52	0.61	CCDC17
ENSG00000159592	10020	0.17	0.04	5e-05	0.00014	GPBP1L1
ENSG00000159596	1084.04	-0.25	0.06	5.4e-06	1.8e-05	TMEM69
ENSG00000197429	710.17	-0.13	0.07	0.048	0.082	IPP
ENSG00000086015	7115.97	0.28	0.05	1.6e-07	6.4e-07	MAST2
ENSG00000117461	1002.16	-2.26	0.13	5e-68	3e-65	PIK3R3
ENSG00000117472	20859.7	-0.05	0.08	0.54	0.64	TSPAN1
ENSG00000085998	1901.78	-0.19	0.06	0.0014	0.0032	POMGNT1
ENSG00000171357	3.02	-0.01	0.44	0.95	0.97	LURAP1
ENSG00000085999	526.73	0.32	0.08	7.1e-05	0.0002	RAD54L
ENSG00000132128	4270.56	-0.15	0.05	0.0019	0.0042	LRRC41
ENSG00000173660	9069.93	-0.08	0.09	0.37	0.47	UQCRH
ENSG00000117481	1413.98	-0.3	0.06	2.5e-06	8.7e-06	NSUN4
ENSG00000117480	2011.37	0.12	0.09	0.15	0.22	FAAH
ENSG00000197587	8.09	0.45	0.44	0.055	0.093	DMBX1
ENSG00000282881	0.32	0	0.53	1		TMEM275
ENSG00000162456	0.1	0	0.54	1		KNCN
ENSG00000079277	785.33	-0.24	0.06	0.00014	0.00038	MKNK1
ENSG00000142961	609.6	0.1	0.08	0.16	0.23	MOB3C
ENSG00000123472	2219.2	-0.08	0.05	0.08	0.13	ATPAF1
ENSG00000186118	0.45	-0.02	0.51	0.81		TEX38
ENSG00000159658	7130.54	0.06	0.07	0.4	0.51	EFCAB14
ENSG00000142973	9.27	0.17	0.28	0.42	0.52	CYP4B1
ENSG00000187048	0.84	-0.15	0.49	0.35	0.45	CYP4A11
ENSG00000186377	359.48	-0.11	0.11	0.27	0.37	CYP4X1
ENSG00000186160	0.65	-0.09	0.49	0.53	0.63	CYP4Z1
ENSG00000162365	0.62	0.07	0.49	0.6	0.69	CYP4A22
ENSG00000162366	301.15	0.28	0.13	0.021	0.039	PDZK1IP1
ENSG00000162367	0.16	-0.01	0.54	0.86		TAL1
ENSG00000123473	1464.92	-0.1	0.08	0.22	0.3	STIL
ENSG00000162368	21140.9	-0.11	0.06	0.042	0.073	CMPK1
ENSG00000186790	1.49	-0.1	0.41	0.61	0.7	FOXE3
ENSG00000186564	68.52	0.25	0.16	0.087	0.14	FOXD2
ENSG00000269113	30.15	0.6	0.21	0.00096	0.0023	TRABD2B
ENSG00000117834	1177.35	-0.1	0.1	0.29	0.39	SLC5A9
ENSG00000132122	476.4	0.62	0.07	6.5e-21	1e-19	SPATA6
ENSG00000186094	1.05	-0.01	0.47	0.93	0.96	AGBL4
ENSG00000162373	7.89	0.47	0.35	0.042	0.074	BEND5
ENSG00000162374	8	-0.25	0.29	0.24	0.33	ELAVL4
ENSG00000142700	4.75	0.14	0.34	0.52	0.62	DMRTA2
ENSG00000185104	2144.72	0.15	0.06	0.012	0.023	FAF1
ENSG00000123080	474.81	0.13	0.08	0.12	0.18	CDKN2C
ENSG00000123091	5401.56	0.34	0.08	3.5e-06	1.2e-05	RNF11
ENSG00000085831	1659.67	0.05	0.07	0.45	0.55	TTC39A
ENSG00000085832	3277.52	0.49	0.08	1.3e-09	6.5e-09	EPS15
ENSG00000117859	5238.33	0.44	0.05	9.4e-17	9.8e-16	OSBPL9
ENSG00000078618	7596.68	0.25	0.05	2.6e-08	1.1e-07	NRDC
ENSG00000169213	3102.2	0.42	0.14	0.00096	0.0023	RAB3B
ENSG00000117862	295.16	-0.04	0.1	0.68	0.76	TXNDC12
ENSG00000198841	105.36	-0.9	0.13	8.3e-13	5.8e-12	KTI12
ENSG00000134717	685.92	-0.05	0.08	0.52	0.62	BTF3L4
ENSG00000157077	1425.82	0.19	0.07	0.0045	0.0094	ZFYVE9
ENSG00000154222	1232.4	-0.34	0.07	1.2e-06	4.2e-06	CC2D1B
ENSG00000085840	995.36	0.18	0.09	0.041	0.072	ORC1
ENSG00000134748	2211.97	-0.12	0.06	0.047	0.081	PRPF38A
ENSG00000134744	1273.92	0.25	0.07	0.00019	0.00052	TUT4
ENSG00000116157	8.32	-0.22	0.31	0.3	0.4	GPX7
ENSG00000182183	0.05	0	0.54	1		SHISAL2A
ENSG00000162377	1056.41	-2.23	0.09	2.1e-124	3.4e-120	COA7
ENSG00000162378	1586.02	-0.07	0.1	0.45	0.55	ZYG11B
ENSG00000203995	3.16	-0.06	0.38	0.76	0.82	ZYG11A
ENSG00000121310	1331.07	-0.15	0.1	0.13	0.19	ECHDC2
ENSG00000116171	12162.9	0	0.06	0.95	0.97	SCP2
ENSG00000174348	3.17	-0.13	0.41	0.5	0.6	PODN
ENSG00000162383	6.19	-0.1	0.35	0.64	0.72	SLC1A7
ENSG00000157184	901.23	-0.38	0.07	1.3e-08	6e-08	CPT2
ENSG00000162384	768.62	-0.36	0.07	2.6e-07	1e-06	CZIB
ENSG00000162385	1508.71	-0.56	0.09	7.4e-11	4.3e-10	MAGOH
ENSG00000157193	793.54	-0.44	0.09	1e-06	3.6e-06	LRP8
ENSG00000143006	0.81	-0.09	0.46	0.57	0.66	DMRTB1
ENSG00000174332	0.26	-0.04	0.53	0.63		GLIS1
ENSG00000058804	4307.7	-0.34	0.06	2.4e-08	1.1e-07	NDC1
ENSG00000058799	631.02	-0.22	0.06	0.00029	0.00075	YIPF1
ENSG00000211452	14.22	0.39	0.3	0.072	0.12	DIO1
ENSG00000081870	555.33	-0.25	0.1	0.0071	0.014	HSPB11
ENSG00000116212	2449.8	0.52	0.06	1.6e-18	2e-17	LRRC42
ENSG00000203985	8.29	0.02	0.33	0.93	0.95	LDLRAD1
ENSG00000116209	18590.3	0.26	0.06	4.6e-05	0.00013	TMEM59
ENSG00000116205	565.57	-0.18	0.06	0.0053	0.011	TCEANC2
ENSG00000256407	0.29	-0.02	0.52	0.8		AL357673.1
ENSG00000215883	237.94	-0.74	0.11	4.1e-12	2.7e-11	CYB5RL
ENSG00000116221	3911.14	-0.11	0.05	0.034	0.059	MRPL37
ENSG00000157216	1668.94	0.1	0.06	0.074	0.12	SSBP3
ENSG00000162390	1834.63	-0.09	0.06	0.11	0.17	ACOT11
ENSG00000162391	120.51	-0.49	0.13	4.8e-05	0.00014	FAM151A
ENSG00000184313	3.41	0.24	0.49	0.19	0.27	MROH7
ENSG00000271723	0.02	-0.01	0.54	0.89		MROH7-TTC4
ENSG00000243725	21.75	-0.42	0.21	0.018	0.034	TTC4
ENSG00000162396	271.1	-0.25	0.09	0.0028	0.0061	PARS2
ENSG00000006555	617.45	0.07	0.08	0.34	0.45	TTC22
ENSG00000162398	9.15	-0.57	0.43	0.021	0.039	LEXM
ENSG00000116133	26811.8	-0.45	0.08	3.3e-08	1.4e-07	DHCR24
ENSG00000143001	132.84	0.67	0.16	4.3e-06	1.4e-05	TMEM61
ENSG00000162399	1.33	0.17	0.45	0.36	0.46	BSND
ENSG00000169174	9124.95	0	0.09	0.97	0.98	PCSK9
ENSG00000162402	5198.07	0.22	0.1	0.021	0.038	USP24
ENSG00000284686	3.35	0.02	0.38	0.91	0.94	AC119674.2
ENSG00000162407	832.14	0.03	0.06	0.54	0.64	PLPP3
ENSG00000162409	35.73	2.06	0.39	5.6e-10	2.9e-09	PRKAA2
ENSG00000187889	5.8	-0.7	0.41	0.0063	0.013	FYB2
ENSG00000157131	0.43	-0.02	0.52	0.79		C8A
ENSG00000021852	0.07	0	0.54	1		C8B
ENSG00000173406	14.35	-0.32	0.27	0.12	0.18	DAB1
ENSG00000162600	715.64	0.13	0.07	0.061	0.1	OMA1
ENSG00000184292	108.86	-0.39	0.14	0.0031	0.0067	TACSTD2
ENSG00000162601	1964.4	-0.05	0.09	0.61	0.7	MYSM1
ENSG00000177606	8814.29	0.52	0.09	1e-09	5.2e-09	JUN
ENSG00000172456	575.74	0.18	0.09	0.034	0.06	FGGY
ENSG00000134709	4775.99	-0.34	0.1	0.0003	0.00078	HOOK1
ENSG00000134716	769.13	-0.16	0.06	0.0082	0.016	CYP2J2
ENSG00000162598	0.02	-0.01	0.54	0.89		C1orf87
ENSG00000162599	942.36	-0.06	0.07	0.41	0.51	NFIA
ENSG00000162604	990.81	0.34	0.08	3.4e-05	0.0001	TM2D1
ENSG00000132849	10265.8	0.64	0.08	1.4e-17	1.6e-16	PATJ
ENSG00000240563	16.56	-0.91	0.32	0.00014	0.00039	L1TD1
ENSG00000132854	4.16	-0.24	0.38	0.27	0.37	KANK4
ENSG00000162607	3514.2	-0.27	0.07	0.0002	0.00053	USP1
ENSG00000116641	3000.17	0.73	0.09	2.4e-18	2.9e-17	DOCK7
ENSG00000132855	1.4	0	0.43	0.98	0.99	ANGPTL3
ENSG00000125703	474.44	-0.29	0.07	1e-05	3.3e-05	ATG4C
ENSG00000187140	0.42	0.1	0.53	0.35		FOXD3
ENSG00000088035	500.11	-0.56	0.08	5.7e-13	4.1e-12	ALG6
ENSG00000142856	728.15	-0.03	0.08	0.68	0.76	ITGB3BP
ENSG00000203965	183.18	0.44	0.09	5.5e-07	2e-06	EFCAB7
ENSG00000079739	6688.74	0.53	0.07	1.3e-15	1.2e-14	PGM1
ENSG00000185483	718.64	-0.49	0.11	3.1e-06	1e-05	ROR1
ENSG00000177414	0.02	-0.01	0.54	0.89		UBE2U
ENSG00000158966	361.46	-0.35	0.11	0.00077	0.0019	CACHD1
ENSG00000162437	5040.51	0.39	0.06	7.2e-10	3.7e-09	RAVER2
ENSG00000162434	8415.65	0.4	0.1	1.4e-05	4.5e-05	JAK1
ENSG00000162433	8175.03	0.43	0.07	6.4e-10	3.4e-09	AK4
ENSG00000116675	100.41	0.25	0.12	0.024	0.043	DNAJC6
ENSG00000213625	2212.78	-0.15	0.06	0.0099	0.02	LEPROT
ENSG00000116678	714.45	0.85	0.16	1.1e-08	5.2e-08	LEPR
ENSG00000184588	0.43	0.11	0.53	0.33		PDE4B
ENSG00000118473	1.55	0.05	0.43	0.79	0.85	SGIP1
ENSG00000152760	0.02	0.01	0.54	0.91		TCTEX1D1
ENSG00000172410	0.04	0.01	0.54	0.81		INSL5
ENSG00000152763	92.58	0.56	0.12	1.9e-06	6.6e-06	DNAI4
ENSG00000198160	3825.98	0.32	0.08	4.4e-05	0.00013	MIER1
ENSG00000116704	2006.76	-0.68	0.1	4.8e-12	3.1e-11	SLC35D1
ENSG00000203963	0.77	-0.24	0.55	0.11	0.17	C1orf141
ENSG00000162594	19.96	-0.37	0.28	0.073	0.12	IL23R
ENSG00000081985	12.29	-0.67	0.3	0.0029	0.0064	IL12RB2
ENSG00000142864	15735.3	-0.3	0.05	4.5e-09	2.1e-08	SERBP1
ENSG00000116717	12711.2	0.78	0.11	2.2e-13	1.7e-12	GADD45A
ENSG00000172380	16138.7	0.22	0.08	0.0048	0.01	GNG12
ENSG00000162595	64.6	-0.06	0.15	0.67	0.75	DIRAS3
ENSG00000116729	9792.78	0.46	0.05	1.1e-18	1.4e-17	WLS
ENSG00000116745	0.76	-0.23	0.55	0.13	0.19	RPE65
ENSG00000024526	1703.48	0.21	0.07	0.0036	0.0077	DEPDC1
ENSG00000033122	7.65	0.06	0.31	0.79	0.84	LRRC7
ENSG00000066557	1083.26	-0.21	0.06	0.00026	0.00068	LRRC40
ENSG00000116754	9462.29	0.08	0.07	0.2	0.29	SRSF11
ENSG00000118454	1265.95	-0.12	0.05	0.026	0.047	ANKRD13C
ENSG00000116761	1486.95	1.21	0.13	1.8e-24	3.9e-23	CTH
ENSG00000050628	9.35	0.01	0.3	0.97	0.98	PTGER3
ENSG00000132485	2986.81	-0.32	0.05	1.7e-12	1.2e-11	ZRANB2
ENSG00000172260	2	0.03	0.43	0.87	0.9	NEGR1
ENSG00000162620	22.67	-0.04	0.24	0.82	0.87	LRRIQ3
ENSG00000254685	567.87	-0.2	0.08	0.012	0.024	FPGT
ENSG00000259030	6.5	0.07	0.33	0.73	0.8	FPGT-TNNI3K
ENSG00000116783	1.96	0.44	0.64	0.027	0.049	TNNI3K
ENSG00000162621	0.67	0.07	0.49	0.58	0.67	LRRC53
ENSG00000178965	1.63	-0.18	0.47	0.31	0.41	ERICH3
ENSG00000116791	3427.04	0.38	0.07	4.7e-09	2.2e-08	CRYZ
ENSG00000162623	1055.73	-0.48	0.07	7.9e-13	5.6e-12	TYW3
ENSG00000137968	0.45	-0.04	0.55	0.45		SLC44A5
ENSG00000117054	2329.67	-0.32	0.08	1.7e-05	5.1e-05	ACADM
ENSG00000137955	3780.17	0.35	0.06	1.6e-09	8.2e-09	RABGGTB
ENSG00000057468	4.41	0.43	0.43	0.063	0.1	MSH4
ENSG00000184005	32.55	-0.15	0.2	0.36	0.46	ST6GALNAC3
ENSG00000117069	2.23	-0.01	0.43	0.98	0.98	ST6GALNAC5
ENSG00000142892	981.51	-0.27	0.08	0.00054	0.0013	PIGK
ENSG00000154027	17.34	-0.1	0.27	0.63	0.72	AK5
ENSG00000036549	2439.13	-0.08	0.07	0.22	0.31	ZZZ3
ENSG00000077254	3256.06	0.23	0.05	1.6e-05	4.9e-05	USP33
ENSG00000180488	1451.29	0.33	0.09	0.00028	0.00073	MIGA1
ENSG00000162614	22.47	-0.13	0.22	0.48	0.58	NEXN
ENSG00000162613	5925.65	-0.11	0.07	0.12	0.19	FUBP1
ENSG00000162616	1120.92	1.53	0.09	5.1e-73	3.9e-70	DNAJB4
ENSG00000137960	5392.62	0.19	0.06	0.00054	0.0013	GIPC2
ENSG00000122420	0.86	0	0.5	1	1	PTGFR
ENSG00000137959	0.43	0	0.51	1		IFI44L
ENSG00000137965	5.23	-0.54	0.43	0.027	0.048	IFI44
ENSG00000162618	0.08	-0.01	0.54	0.78		ADGRL4
ENSG00000117114	42.78	-0.12	0.15	0.36	0.46	ADGRL2
ENSG00000137941	34.61	0.03	0.17	0.85	0.89	TTLL7
ENSG00000142875	590.36	-0.5	0.08	1.3e-09	6.5e-09	PRKACB
ENSG00000203943	259.95	-0.06	0.11	0.56	0.65	SAMD13
ENSG00000137976	22.85	0.14	0.3	0.51	0.61	DNASE2B
ENSG00000117133	1507.4	-0.38	0.07	4.1e-09	2e-08	RPF1
ENSG00000174021	347.95	0.13	0.12	0.25	0.34	GNG5
ENSG00000122432	15.93	0.53	0.29	0.015	0.029	SPATA1
ENSG00000117151	373.84	0.13	0.11	0.22	0.3	CTBS
ENSG00000117155	2939.11	-0.15	0.05	0.0038	0.0081	SSX2IP
ENSG00000171517	4.47	0.47	0.41	0.047	0.081	LPAR3
ENSG00000153898	1.35	-0.11	0.46	0.52	0.62	MCOLN2
ENSG00000162643	14.84	-0.49	0.24	0.014	0.026	DNAI3
ENSG00000055732	134.84	-0.24	0.11	0.019	0.035	MCOLN3
ENSG00000097096	460.13	-0.07	0.1	0.45	0.55	SYDE2
ENSG00000162642	923.37	0.12	0.08	0.12	0.18	C1orf52
ENSG00000142867	7256.04	0.9	0.09	3.5e-24	7.3e-23	BCL10
ENSG00000153904	11879.4	0.02	0.08	0.82	0.87	DDAH1
ENSG00000142871	305.5	1.41	0.29	3.3e-09	1.6e-08	CCN1
ENSG00000117174	826.76	-0.63	0.07	5e-19	6.5e-18	ZNHIT6
ENSG00000171502	0.11	0	0.54	1		COL24A1
ENSG00000122417	880.91	-0.19	0.06	0.002	0.0045	ODF2L
ENSG00000137975	70.09	-0.2	0.16	0.17	0.24	CLCA2
ENSG00000016490	95925.5	-0.11	0.09	0.18	0.26	CLCA1
ENSG00000016602	247.43	-1.08	0.14	1.4e-17	1.5e-16	CLCA4
ENSG00000097033	7292.15	0.43	0.05	1.3e-17	1.5e-16	SH3GLB1
ENSG00000183291	10073.7	0	0.05	0.93	0.95	SELENOF
ENSG00000153936	2328.75	0.04	0.07	0.53	0.63	HS2ST1
ENSG00000143013	2557.05	0.02	0.05	0.68	0.76	LMO4
ENSG00000065243	7819.64	0.42	0.08	3.3e-08	1.4e-07	PKN2
ENSG00000137947	1746.38	-0.07	0.06	0.2	0.29	GTF2B
ENSG00000137944	3120.09	-0.12	0.05	0.014	0.027	KYAT3
ENSG00000213516	1482.07	-0.31	0.06	1.5e-07	5.9e-07	RBMXL1
ENSG00000117226	5291.89	0.59	0.08	1.4e-15	1.3e-14	GBP3
ENSG00000117228	375.96	0.92	0.1	2.7e-21	4.4e-20	GBP1
ENSG00000162645	2928.22	0.92	0.1	5.3e-21	8.4e-20	GBP2
ENSG00000213512	0.4	0.06	0.51	0.57		GBP7
ENSG00000162654	10.72	0.04	0.33	0.85	0.89	GBP4
ENSG00000154451	0.39	0	0.5	0.97		GBP5
ENSG00000183347	0.1	0	0.54	1		GBP6
ENSG00000197147	1024.59	-0.58	0.09	2.7e-11	1.6e-10	LRRC8B
ENSG00000171488	64.91	0.09	0.15	0.5	0.6	LRRC8C
ENSG00000171492	2075.99	-0.14	0.07	0.033	0.059	LRRC8D
ENSG00000162664	2098.49	-0.18	0.07	0.0071	0.015	ZNF326
ENSG00000143032	0.06	0	0.54	1		BARHL2
ENSG00000122482	2040.32	-0.18	0.08	0.021	0.039	ZNF644
ENSG00000162669	2.43	-0.22	0.4	0.3	0.4	HFM1
ENSG00000097046	759.15	-0.74	0.08	1.2e-20	1.8e-19	CDC7
ENSG00000069702	265.33	-0.12	0.13	0.32	0.42	TGFBR3
ENSG00000137948	0.16	0	0.54	0.99		BRDT
ENSG00000172031	256.96	-0.07	0.09	0.41	0.51	EPHX4
ENSG00000230667	448.28	-0.22	0.09	0.012	0.023	SETSIP
ENSG00000189195	268.96	1.07	0.1	5.7e-28	1.7e-26	BTBD8
ENSG00000203910	1.27	-0.08	0.45	0.63	0.72	C1orf146
ENSG00000174842	388.53	-0.67	0.09	1.1e-14	9.1e-14	GLMN
ENSG00000122484	683.2	-0.41	0.08	1.9e-07	7.6e-07	RPAP2
ENSG00000162676	167.26	-0.81	0.11	3.8e-14	3.1e-13	GFI1
ENSG00000067208	983.07	-0.08	0.08	0.29	0.38	EVI5
ENSG00000122406	55387.6	0.02	0.08	0.75	0.81	RPL5
ENSG00000154511	964.88	0.28	0.09	0.0018	0.0041	DIPK1A
ENSG00000143033	1782.81	-0.12	0.05	0.0067	0.014	MTF2
ENSG00000117500	5822.36	0.07	0.08	0.37	0.48	TMED5
ENSG00000122483	519.31	-0.35	0.09	3.6e-05	0.00011	CCDC18
ENSG00000117505	4075.53	0.25	0.07	0.00011	0.00031	DR1
ENSG00000137942	9835.41	0.51	0.09	2e-09	1e-08	FNBP1L
ENSG00000137936	1797.5	0.61	0.08	2.8e-15	2.5e-14	BCAR3
ENSG00000067334	2677.33	-0.42	0.07	1.8e-09	8.8e-09	DNTTIP2
ENSG00000023909	2238.84	0.19	0.08	0.019	0.035	GCLM
ENSG00000198691	231.2	-0.26	0.12	0.019	0.036	ABCA4
ENSG00000137962	1131.1	0.88	0.11	5.6e-18	6.6e-17	ARHGAP29
ENSG00000117528	5299.13	-0.32	0.07	1.1e-06	3.9e-06	ABCD3
ENSG00000117525	2062.08	0.71	0.07	1.1e-25	2.8e-24	F3
ENSG00000143036	4263.98	0.15	0.06	0.007	0.014	SLC44A3
ENSG00000117519	6354.38	-0.05	0.06	0.33	0.43	CNN3
ENSG00000172339	536.95	-0.85	0.07	6.7e-33	3.1e-31	ALG14
ENSG00000152078	947.57	0.29	0.09	0.0013	0.0031	TLCD4
ENSG00000271092	6.24	-0.07	0.31	0.74	0.81	TLCD4-RWDD3
ENSG00000122481	37.81	0.18	0.16	0.2	0.28	RWDD3
ENSG00000117569	337.25	-0.48	0.08	7.3e-09	3.4e-08	PTBP2
ENSG00000188641	2.96	-0.22	0.44	0.26	0.36	DPYD
ENSG00000162627	1582.28	-0.24	0.07	0.0003	0.00076	SNX7
ENSG00000117598	2.1	-0.08	0.41	0.67	0.75	PLPPR5
ENSG00000117600	0.77	-0.03	0.49	0.84	0.88	PLPPR4
ENSG00000099260	3.23	-0.15	0.41	0.44	0.54	PALMD
ENSG00000156869	2781.47	1.51	0.1	1e-51	1.8e-49	FRRS1
ENSG00000162688	1911.68	-0.04	0.08	0.6	0.69	AGL
ENSG00000117620	10632.9	0.72	0.08	2.8e-20	4.1e-19	SLC35A3
ENSG00000283761	14.83	-0.3	0.29	0.16	0.23	AC118553.2
ENSG00000156875	44	-0.01	0.18	0.93	0.96	MFSD14A
ENSG00000156876	633.79	0.06	0.07	0.37	0.48	SASS6
ENSG00000122435	507.33	-0.28	0.06	5e-07	1.9e-06	TRMT13
ENSG00000122477	11.12	-0.78	0.37	0.0018	0.004	LRRC39
ENSG00000137992	1245.79	-0.05	0.07	0.46	0.56	DBT
ENSG00000137996	3551.35	0.33	0.05	1.6e-10	9e-10	RTCA
ENSG00000079335	558.67	0.59	0.09	5e-12	3.3e-11	CDC14A
ENSG00000181656	0.12	-0.01	0.54	0.81		GPR88
ENSG00000162692	0.54	0.03	0.51	0.78		VCAM1
ENSG00000162694	234.29	-0.48	0.11	5.4e-06	1.8e-05	EXTL2
ENSG00000162695	1416.51	-0.27	0.06	2.7e-05	8e-05	SLC30A7
ENSG00000117543	1262.17	-0.33	0.06	2.3e-07	8.9e-07	DPH5
ENSG00000170989	0.32	0.02	0.54	0.68		S1PR1
ENSG00000118733	0.09	0.01	0.54	0.91		OLFM3
ENSG00000060718	0.24	0	0.53	0.99		COL11A1
ENSG00000185946	294.81	-0.08	0.12	0.45	0.55	RNPC3
ENSG00000240038	109.13	0.26	0.21	0.15	0.22	AMY2B
ENSG00000243480	14.51	-0.04	0.3	0.84	0.89	AMY2A
ENSG00000237763	5.88	0.21	0.38	0.33	0.43	AMY1A
ENSG00000174876	1.9	0.11	0.43	0.55	0.65	AMY1B
ENSG00000187733	11.29	0.43	0.38	0.062	0.1	AMY1C
ENSG00000198890	793.42	-1.42	0.12	4.5e-37	2.8e-35	PRMT6
ENSG00000162631	0.22	0	0.53	1		NTNG1
ENSG00000134215	2637.98	-0.27	0.07	7.1e-05	0.0002	VAV3
ENSG00000085491	11981	0.31	0.09	0.00036	0.00092	SLC25A24
ENSG00000196427	4.73	-0.01	0.36	0.94	0.96	NBPF4
ENSG00000186086	14.45	-0.06	0.28	0.76	0.83	NBPF6
ENSG00000162636	2336.85	0.26	0.08	0.0014	0.0032	FAM102B
ENSG00000162639	246.24	-1.36	0.12	4.4e-34	2.2e-32	HENMT1
ENSG00000134186	4944.85	-0.16	0.07	0.025	0.046	PRPF38B
ENSG00000143107	0.25	0	0.53	0.99		FNDC7
ENSG00000116266	2437.75	-0.1	0.05	0.044	0.076	STXBP3
ENSG00000162641	0.16	0	0.54	1		AKNAD1
ENSG00000121957	2102.76	0.18	0.07	0.0065	0.013	GPSM2
ENSG00000121940	970.87	-0.15	0.05	0.0056	0.012	CLCC1
ENSG00000085433	354.06	-0.07	0.07	0.28	0.38	WDR47
ENSG00000197780	1211.55	-0.66	0.07	4e-22	6.9e-21	TAF13
ENSG00000215717	4488.55	-0.07	0.07	0.31	0.4	TMEM167B
ENSG00000179902	1.34	0.05	0.42	0.8	0.86	C1orf194
ENSG00000116299	2924.88	-0.05	0.09	0.54	0.63	ELAPOR1
ENSG00000031698	14154.4	0.17	0.08	0.023	0.042	SARS1
ENSG00000143126	321.46	-0.5	0.14	0.00018	0.00047	CELSR2
ENSG00000134222	1005.37	-0.18	0.08	0.015	0.029	PSRC1
ENSG00000221986	1.71	-0.17	0.48	0.32	0.42	MYBPHL
ENSG00000134243	5774.01	-0.14	0.06	0.018	0.034	SORT1
ENSG00000143106	6381.59	-0.43	0.07	5.1e-09	2.4e-08	PSMA5
ENSG00000143028	0.92	-0.09	0.47	0.56	0.65	SYPL2
ENSG00000162650	157.39	-0.68	0.1	1.6e-12	1.1e-11	ATXN7L2
ENSG00000174151	622.74	-0.34	0.08	1.1e-05	3.5e-05	CYB561D1
ENSG00000181754	120.55	-0.42	0.13	0.00062	0.0015	AMIGO1
ENSG00000156097	5.4	-0.16	0.34	0.45	0.55	GPR61
ENSG00000065135	8594.21	0.1	0.07	0.13	0.2	GNAI3
ENSG00000134183	13.65	-0.22	0.26	0.28	0.38	GNAT2
ENSG00000116337	2316.14	-0.03	0.07	0.66	0.74	AMPD2
ENSG00000168765	7615.11	-0.16	0.06	0.0076	0.015	GSTM4
ENSG00000213366	235	-0.21	0.19	0.2	0.29	GSTM2
ENSG00000134184	502.41	-0.18	0.08	0.022	0.041	GSTM1
ENSG00000134201	341.43	-0.17	0.08	0.03	0.054	GSTM5
ENSG00000134202	1968.08	-0.39	0.07	7.9e-08	3.3e-07	GSTM3
ENSG00000198758	9474.21	0.52	0.09	9.6e-09	4.4e-08	EPS8L3
ENSG00000184371	152.2	0.13	0.13	0.29	0.39	CSF1
ENSG00000168710	14589.7	0.18	0.05	0.00029	0.00075	AHCYL1
ENSG00000143093	925.78	-0.44	0.07	7.6e-12	4.8e-11	STRIP1
ENSG00000156150	0.02	-0.01	0.54	0.89		ALX3
ENSG00000186150	0.03	0	0.54	1		UBL4B
ENSG00000197106	8.88	0.8	0.43	0.0025	0.0056	SLC6A17
ENSG00000116396	161.71	0.45	0.13	0.00031	0.00078	KCNC4
ENSG00000162775	1561.15	0.19	0.1	0.038	0.066	RBM15
ENSG00000168679	1410.99	0.8	0.11	1.9e-14	1.6e-13	SLC16A4
ENSG00000134248	4247.58	0.14	0.08	0.079	0.13	LAMTOR5
ENSG00000143125	0.07	0.01	0.54	0.81		PROK1
ENSG00000143105	0.37	0.06	0.52	0.53		KCNA10
ENSG00000177301	95.09	-1.29	0.18	1.7e-15	1.6e-14	KCNA2
ENSG00000177272	0.69	0.05	0.49	0.71	0.79	KCNA3
ENSG00000143119	0.47	0.03	0.51	0.78		CD53
ENSG00000121931	1268.18	0.17	0.08	0.03	0.054	LRIF1
ENSG00000156171	3883.33	0.49	0.07	1.6e-14	1.3e-13	DRAM2
ENSG00000134255	2191.46	0.52	0.06	2.3e-19	3.1e-18	CEPT1
ENSG00000162777	1775.1	-0.14	0.05	0.009	0.018	DENND2D
ENSG00000064886	2.33	0.39	0.49	0.075	0.12	CHI3L2
ENSG00000134216	0.12	0	0.54	1		CHIA
ENSG00000173947	39.9	-0.09	0.16	0.54	0.64	PIFO
ENSG00000085465	137.19	0.25	0.15	0.068	0.11	OVGP1
ENSG00000116455	1381.63	-0.99	0.09	2.9e-29	9.9e-28	WDR77
ENSG00000116459	9800.55	-0.27	0.06	1.6e-05	5e-05	ATP5PB
ENSG00000143110	9.88	0.75	0.38	0.0029	0.0063	C1orf162
ENSG00000121933	1.57	-0.01	0.48	0.97	0.98	TMIGD3
ENSG00000282608	0.99	-0.04	0.45	0.8	0.86	ADORA3
ENSG00000116473	7590.78	0.26	0.05	7.7e-07	2.8e-06	RAP1A
ENSG00000197852	218.14	-0.53	0.1	1.6e-08	7.1e-08	INKA2
ENSG00000064703	920.24	-0.58	0.08	8.5e-14	6.7e-13	DDX20
ENSG00000171385	2.63	-0.01	0.4	0.94	0.96	KCND3
ENSG00000143079	3093	0.63	0.09	1.4e-12	9.6e-12	CTTNBP2NL
ENSG00000134245	64.99	-0.01	0.19	0.97	0.98	WNT2B
ENSG00000007341	302.43	-0.33	0.08	8.1e-06	2.6e-05	ST7L
ENSG00000116489	11361.8	0	0.04	0.97	0.98	CAPZA1
ENSG00000155363	2849.44	0.15	0.08	0.038	0.067	MOV10
ENSG00000155366	7516.85	0.2	0.09	0.026	0.048	RHOC
ENSG00000271810	0.51	0	0.52	1		AL603832.3
ENSG00000155367	48.67	0.27	0.21	0.13	0.19	PPM1J
ENSG00000184599	0.09	0.01	0.54	0.91		TAFA3
ENSG00000155380	10086.4	0.19	0.06	0.0009	0.0022	SLC16A1
ENSG00000198799	837.87	0.27	0.08	0.00036	0.00092	LRIG2
ENSG00000081026	2471.44	0.22	0.12	0.043	0.074	MAGI3
ENSG00000116793	450.21	-0.22	0.1	0.021	0.039	PHTF1
ENSG00000081019	4716.33	0.78	0.1	1.2e-16	1.2e-15	RSBN1
ENSG00000134242	79.49	0.66	0.21	0.00025	0.00065	PTPN22
ENSG00000188761	3532.58	-0.18	0.06	0.003	0.0066	BCL2L15
ENSG00000134262	523.68	-0.23	0.08	0.0022	0.005	AP4B1
ENSG00000118655	338.94	-0.45	0.08	6.7e-09	3.1e-08	DCLRE1B
ENSG00000163349	4133.1	0.46	0.11	7.6e-06	2.5e-05	HIPK1
ENSG00000116774	16.58	-1.64	0.29	8.9e-11	5.1e-10	OLFML3
ENSG00000134207	0.57	-0.11	0.51	0.39		SYT6
ENSG00000197323	2392.42	0.31	0.07	2.1e-05	6.4e-05	TRIM33
ENSG00000116752	1264.4	-0.47	0.08	3.9e-10	2.1e-09	BCAS2
ENSG00000175984	5.78	0.2	0.35	0.35	0.45	DENND2C
ENSG00000116748	0.14	0.01	0.54	0.91		AMPD1
ENSG00000213281	6339.8	-0.09	0.08	0.25	0.35	NRAS
ENSG00000009307	57887.8	0.27	0.06	6.6e-06	2.1e-05	CSDE1
ENSG00000052723	1681.61	0.12	0.05	0.013	0.025	SIKE1
ENSG00000198765	0.24	0.01	0.54	0.89		SYCP1
ENSG00000134200	0.06	0	0.54	1		TSHB
ENSG00000134198	130.63	0.52	0.1	1.8e-07	7e-07	TSPAN2
ENSG00000134259	0.21	0.01	0.54	0.88		NGF
ENSG00000173218	767.3	-0.69	0.09	7.8e-16	7.5e-15	VANGL1
ENSG00000118729	0.14	-0.01	0.54	0.8		CASQ2
ENSG00000177551	4.78	-0.58	0.41	0.018	0.034	NHLH2
ENSG00000163393	133.45	0.45	0.13	0.00021	0.00056	SLC22A15
ENSG00000173212	113.08	0.57	0.17	0.00021	0.00055	MAB21L3
ENSG00000163399	59497.4	0.15	0.07	0.029	0.052	ATP1A1
ENSG00000116815	920.05	0.07	0.09	0.41	0.51	CD58
ENSG00000143061	5583.92	0.42	0.08	6.2e-08	2.6e-07	IGSF3
ENSG00000116824	0.1	0	0.54	1		CD2
ENSG00000134247	4156.41	-0.16	0.07	0.015	0.029	PTGFRN
ENSG00000134256	12.78	-0.95	0.35	0.00016	0.00044	CD101
ENSG00000116830	1440.46	-0.59	0.08	5.9e-14	4.7e-13	TTF2
ENSG00000134253	135.49	-0.03	0.11	0.78	0.84	TRIM45
ENSG00000134258	60.64	-0.6	0.15	1.1e-05	3.5e-05	VTCN1
ENSG00000198162	3067.72	-0.4	0.1	2.8e-05	8.3e-05	MAN1A2
ENSG00000183508	1213.65	-0.59	0.08	1.1e-13	8.9e-13	TENT5C
ENSG00000196505	956.21	0.27	0.07	4.3e-05	0.00012	GDAP2
ENSG00000065183	1542.26	-0.64	0.08	1.3e-15	1.2e-14	WDR3
ENSG00000155761	0.95	0.12	0.47	0.46	0.57	SPAG17
ENSG00000092607	8.94	0.1	0.4	0.61	0.7	TBX15
ENSG00000116874	1242.24	0.02	0.06	0.77	0.83	WARS2
ENSG00000116882	1.11	0.05	0.47	0.73	0.8	HAO2
ENSG00000203859	389.65	-0.01	0.18	0.94	0.96	HSD3B2
ENSG00000203857	128.33	-0.36	0.13	0.0031	0.0067	HSD3B1
ENSG00000143067	241.15	0.3	0.09	0.00047	0.0012	ZNF697
ENSG00000092621	12559.8	0.29	0.09	0.00081	0.002	PHGDH
ENSG00000134240	386.07	-0.98	0.16	6.3e-12	4e-11	HMGCS2
ENSG00000134193	45010.5	-0.05	0.08	0.48	0.58	REG4
ENSG00000134250	2754.68	0.22	0.1	0.02	0.037	NOTCH2
ENSG00000265808	3550.58	-0.22	0.06	7.3e-05	0.00021	SEC22B
ENSG00000286106	3.08	-0.05	0.39	0.79	0.85	NOTCH2NLR
ENSG00000273136	905.95	0.07	0.09	0.38	0.49	NBPF26
ENSG00000263353	117.37	-0.32	0.13	0.0085	0.017	PPIAL4A
ENSG00000198019	0.21	-0.02	0.54	0.72		FCGR1B
ENSG00000188610	224.6	0.34	0.11	0.0013	0.003	FAM72B
ENSG00000171943	815.3	0.37	0.07	3.2e-07	1.2e-06	SRGAP2C
ENSG00000273213	8.96	-0.43	0.35	0.062	0.1	H3-2
ENSG00000263513	89.31	0.39	0.14	0.0032	0.0069	FAM72C
ENSG00000271567	1.11	-0.3	0.51	0.12	0.18	PPIAL4E
ENSG00000266338	253.97	0.05	0.08	0.55	0.65	NBPF15
ENSG00000279782	9.13	-0.34	0.29	0.11	0.17	PPIAL4F
ENSG00000196369	142.35	0.44	0.11	4.4e-05	0.00013	SRGAP2B
ENSG00000215784	810.58	0.39	0.08	2.5e-07	9.6e-07	FAM72D
ENSG00000256374	0.09	0	0.54	1		PPIAL4D
ENSG00000162825	133.96	-0.25	0.14	0.048	0.082	NBPF20
ENSG00000117262	644.45	-0.1	0.07	0.14	0.21	GPR89A
ENSG00000174827	572.75	0.29	0.08	0.00025	0.00066	PDZK1
ENSG00000117281	1.37	-0.21	0.44	0.29	0.38	CD160
ENSG00000265491	779.79	-0.15	0.06	0.017	0.033	RNF115
ENSG00000186141	817.64	-0.08	0.06	0.13	0.2	POLR3C
ENSG00000186364	23.97	0.12	0.22	0.52	0.62	NUDT17
ENSG00000131788	353.5	0.06	0.08	0.42	0.52	PIAS3
ENSG00000198483	2	0.1	0.44	0.58	0.68	ANKRD35
ENSG00000143127	14.08	-0.2	0.29	0.34	0.44	ITGA10
ENSG00000131779	1140.1	-0.28	0.06	3e-06	1e-05	PEX11B
ENSG00000265241	2096.26	-0.54	0.08	2e-12	1.4e-11	RBM8A
ENSG00000271601	86.77	0.01	0.13	0.95	0.97	LIX1L
ENSG00000272031	5.67	0.47	0.37	0.045	0.077	ANKRD34A
ENSG00000121851	295.21	-0.06	0.14	0.65	0.73	POLR3GL
ENSG00000265972	40119.2	0.09	0.09	0.28	0.37	TXNIP
ENSG00000168509	0.05	0	0.54	0.99		HJV
ENSG00000271425	292.81	0.15	0.12	0.18	0.26	NBPF10
ENSG00000264343	5.57	0.31	0.35	0.16	0.24	NOTCH2NLA
ENSG00000270339	0.61	-0.06	0.48	0.67	0.75	PPIAL4H
ENSG00000268043	1260.32	0	0.09	0.97	0.98	NBPF12
ENSG00000131791	3584.44	0.59	0.09	1.5e-12	1e-11	PRKAB2
ENSG00000131781	1505.15	0.09	0.07	0.21	0.3	FMO5
ENSG00000131778	46.41	0.12	0.17	0.41	0.51	CHD1L
ENSG00000116128	787.44	-0.34	0.09	5.2e-05	0.00015	BCL9
ENSG00000162836	1064.33	-0.1	0.08	0.18	0.26	ACP6
ENSG00000265107	2.23	-0.54	0.57	0.025	0.046	GJA5
ENSG00000188092	841.01	-0.12	0.06	0.025	0.046	GPR89B
ENSG00000263956	241.92	0.16	0.1	0.079	0.13	NBPF11
ENSG00000236334	15.38	-0.16	0.26	0.43	0.53	PPIAL4G
ENSG00000270629	485.71	0.13	0.11	0.21	0.29	NBPF14
ENSG00000286019	2.11	0.47	0.52	0.044	0.076	NOTCH2NLB
ENSG00000177144	2207.56	0.63	0.12	2.4e-08	1e-07	NUDT4B
ENSG00000178104	3976.65	-0.07	0.07	0.3	0.39	PDE4DIP
ENSG00000269713	252.93	-0.25	0.09	0.003	0.0066	NBPF9
ENSG00000286219	83.05	0.28	0.17	0.059	0.099	NOTCH2NLC
ENSG00000271383	5.45	0.18	0.36	0.39	0.49	NBPF19
ENSG00000263464	2030.51	-0.35	0.1	0.00035	0.00088	PPIAL4C
ENSG00000150337	0.07	0	0.54	0.99		FCGR1A
ENSG00000203814	69.16	-0.02	0.2	0.92	0.95	H2BC18
ENSG00000183598	2.47	-0.2	0.41	0.33	0.43	H3C13
ENSG00000270882	469.94	0.61	0.13	6.3e-07	2.3e-06	H4C14
ENSG00000203811	11.16	-0.15	0.27	0.47	0.57	H3C14
ENSG00000203812	94.34	0.01	0.19	0.94	0.96	H2AC18
ENSG00000272196	1345.86	0.3	0.13	0.013	0.025	H2AC19
ENSG00000203852	10	-0.08	0.31	0.72	0.79	H3C15
ENSG00000270276	19.03	0.28	0.27	0.17	0.25	H4C15
ENSG00000184678	1131.96	0.15	0.11	0.15	0.22	H2BC21
ENSG00000184260	39.19	-0.04	0.23	0.81	0.87	H2AC20
ENSG00000184270	2.73	0.26	0.45	0.19	0.28	H2AC21
ENSG00000178096	302.96	0.22	0.12	0.048	0.082	BOLA1
ENSG00000159164	40.59	0.21	0.17	0.17	0.25	SV2A
ENSG00000143368	1765.34	-0.71	0.08	2.4e-19	3.2e-18	SF3B4
ENSG00000014914	5022.96	1.02	0.14	2.1e-14	1.8e-13	MTMR11
ENSG00000264522	2242.6	0.18	0.07	0.0061	0.013	OTUD7B
ENSG00000136631	977.5	-0.18	0.06	0.0019	0.0043	VPS45
ENSG00000023902	107.19	0.79	0.15	1.4e-08	6.4e-08	PLEKHO1
ENSG00000143401	7403.53	-0.11	0.05	0.034	0.06	ANP32E
ENSG00000118298	50.77	-0.53	0.23	0.005	0.01	CA14
ENSG00000117362	7982.68	-0.11	0.04	0.0038	0.0082	APH1A
ENSG00000118292	37.36	0.28	0.21	0.12	0.19	C1orf54
ENSG00000159208	96.93	1.18	0.16	1.6e-15	1.5e-14	CIART
ENSG00000266472	2112.93	-0.36	0.1	0.00019	0.0005	MRPS21
ENSG00000117360	2017.59	0.1	0.09	0.24	0.33	PRPF3
ENSG00000163125	3225.34	0.32	0.09	0.00044	0.0011	RPRD2
ENSG00000143374	1030.75	0.06	0.06	0.35	0.45	TARS2
ENSG00000143369	414.09	0.04	0.14	0.79	0.84	ECM1
ENSG00000143382	11.65	0.29	0.32	0.18	0.26	ADAMTSL4
ENSG00000143384	19303.7	0.49	0.07	1.6e-13	1.2e-12	MCL1
ENSG00000143420	6685.47	-0.23	0.07	0.0016	0.0037	ENSA
ENSG00000143457	6763.75	0.81	0.07	2.5e-29	8.5e-28	GOLPH3L
ENSG00000143452	0.38	0.03	0.51	0.77		HORMAD1
ENSG00000163131	4208.83	0.08	0.06	0.19	0.28	CTSS
ENSG00000143387	73.07	0.21	0.19	0.21	0.3	CTSK
ENSG00000143437	1889.24	0.45	0.06	7.4e-13	5.2e-12	ARNT
ENSG00000143379	1072.41	0.05	0.07	0.46	0.56	SETDB1
ENSG00000143418	4530.46	0.27	0.06	2.6e-05	7.8e-05	CERS2
ENSG00000143412	492.49	0.06	0.1	0.56	0.66	ANXA9
ENSG00000143409	1756.47	0.65	0.07	9.6e-21	1.5e-19	MINDY1
ENSG00000143363	1524.55	0.05	0.07	0.48	0.58	PRUNE1
ENSG00000163141	56.38	0.52	0.24	0.0082	0.017	BNIPL
ENSG00000143443	136.37	0.1	0.1	0.29	0.39	C1orf56
ENSG00000197622	2201.42	0.03	0.06	0.63	0.71	CDC42SE1
ENSG00000213190	22.9	0.09	0.22	0.63	0.72	MLLT11
ENSG00000143458	624.24	0.12	0.07	0.088	0.14	GABPB2
ENSG00000143434	150.48	-0.03	0.17	0.86	0.9	SEMA6C
ENSG00000163154	0.9	0	0.46	0.98	0.99	TNFAIP8L2
ENSG00000163156	630.42	-0.01	0.08	0.85	0.9	SCNM1
ENSG00000163155	391.14	0.59	0.08	7.7e-13	5.5e-12	LYSMD1
ENSG00000163157	14.63	-0.07	0.28	0.75	0.81	TMOD4
ENSG00000163159	1731.24	-0.13	0.06	0.022	0.04	VPS72
ENSG00000143398	2413.65	0.09	0.05	0.055	0.093	PIP5K1A
ENSG00000159352	4727.08	-0.04	0.06	0.52	0.62	PSMD4
ENSG00000143373	2242.02	0.24	0.07	0.00022	0.00057	ZNF687
ENSG00000143393	3285.77	-0.02	0.04	0.66	0.75	PI4KB
ENSG00000143390	1358.39	-0.97	0.09	3.8e-31	1.5e-29	RFX5
ENSG00000143416	2738.3	-0.37	0.09	1.5e-05	4.7e-05	SELENBP1
ENSG00000159377	6313.05	-0.2	0.06	0.0011	0.0025	PSMB4
ENSG00000143442	2563.49	0.56	0.07	2.5e-16	2.5e-15	POGZ
ENSG00000143375	12156.8	0.69	0.09	9.2e-17	9.6e-16	CGN
ENSG00000143367	2751.83	1.23	0.08	4.2e-54	9e-52	TUFT1
ENSG00000143376	2070.99	0.5	0.06	2.3e-16	2.3e-15	SNX27
ENSG00000159409	287.2	0.12	0.1	0.22	0.31	CELF3
ENSG00000178796	8.48	-0.01	0.32	0.97	0.98	RIIAD1
ENSG00000143436	1101.37	-0.15	0.06	0.012	0.023	MRPL9
ENSG00000143450	14.96	-0.04	0.24	0.83	0.88	OAZ3
ENSG00000182134	304.68	-0.08	0.09	0.34	0.44	TDRKH
ENSG00000213171	2.49	-0.26	0.44	0.2	0.29	LINGO4
ENSG00000143365	824.18	0.57	0.12	1e-06	3.7e-06	RORC
ENSG00000225556	17.58	-0.46	0.27	0.028	0.051	C2CD4D
ENSG00000196407	7.37	-0.34	0.33	0.12	0.18	THEM5
ENSG00000159445	804.71	-1.51	0.08	4.3e-86	1.4e-82	THEM4
ENSG00000197747	18304.8	0.18	0.09	0.033	0.059	S100A10
ENSG00000163191	6457.95	-0.15	0.07	0.024	0.044	S100A11
ENSG00000182898	0.02	-0.01	0.54	0.89		TCHHL1
ENSG00000159450	1.35	0.09	0.45	0.59	0.68	TCHH
ENSG00000215853	0.03	0	0.54	1		RPTN
ENSG00000197915	0.13	0.01	0.54	0.91		HRNR
ENSG00000143631	0.42	0.05	0.52	0.64		FLG
ENSG00000186207	0.05	0	0.54	1		LCE5A
ENSG00000187223	0.02	-0.01	0.54	0.89		LCE2D
ENSG00000159455	0.03	0	0.54	1		LCE2B
ENSG00000198854	0.04	0	0.54	1		C1orf68
ENSG00000186226	0.46	-0.1	0.53	0.35		LCE1E
ENSG00000197084	0.09	-0.02	0.54	0.77		LCE1C
ENSG00000196734	0.09	0.01	0.54	0.82		LCE1B
ENSG00000186844	0.09	0.02	0.54	0.73		LCE1A
ENSG00000163206	0.03	0	0.54	1		SMCP
ENSG00000163207	0.1	0	0.54	1		IVL
ENSG00000283227	0.03	0	0.54	1		SPRR5
ENSG00000169474	0.25	0.01	0.54	0.91		SPRR1A
ENSG00000163209	0.05	0	0.54	1		SPRR3
ENSG00000203784	0.02	-0.01	0.54	0.89		LELP1
ENSG00000203782	0.04	0	0.54	1		LORICRIN
ENSG00000159527	1.34	-0.3	0.57	0.076	0.12	PGLYRP3
ENSG00000163218	7.96	-0.54	0.36	0.022	0.04	PGLYRP4
ENSG00000163220	193.09	-0.79	0.13	3.4e-10	1.8e-09	S100A9
ENSG00000163221	0.44	0.03	0.52	0.78		S100A12
ENSG00000184330	0.22	0	0.54	1		S100A7A
ENSG00000143556	0.92	0.02	0.53	0.73	0.8	S100A7
ENSG00000197956	53670.6	0.15	0.13	0.2	0.28	S100A6
ENSG00000196420	141.59	0.52	0.19	0.0016	0.0037	S100A5
ENSG00000196154	1505.87	-0.13	0.21	0.45	0.56	S100A4
ENSG00000188015	26.92	0.12	0.24	0.52	0.62	S100A3
ENSG00000196754	116	0.27	0.18	0.095	0.15	S100A2
ENSG00000188643	13800.8	0.13	0.1	0.17	0.25	S100A16
ENSG00000189334	41288.2	0.35	0.1	0.00034	0.00086	S100A14
ENSG00000189171	417.29	-0.26	0.12	0.02	0.037	S100A13
ENSG00000160678	13.57	-0.64	0.38	0.0087	0.017	S100A1
ENSG00000160679	3190.64	-0.24	0.06	2.1e-05	6.3e-05	CHTOP
ENSG00000143553	486.95	-0.19	0.09	0.02	0.038	SNAPIN
ENSG00000143621	7499.28	-0.47	0.06	3.1e-14	2.6e-13	ILF2
ENSG00000169418	1.79	0.16	0.43	0.41	0.51	NPR1
ENSG00000143624	3697.83	0.2	0.08	0.014	0.027	INTS3
ENSG00000143554	340.18	-0.01	0.08	0.93	0.95	SLC27A3
ENSG00000143614	1456.58	0.48	0.08	2.7e-09	1.3e-08	GATAD2B
ENSG00000198837	1679.89	0.12	0.08	0.13	0.2	DENND4B
ENSG00000160741	1472.74	0.65	0.11	2.2e-10	1.2e-09	CRTC2
ENSG00000143570	36.7	-0.02	0.18	0.93	0.95	SLC39A1
ENSG00000143578	409.59	-0.16	0.08	0.042	0.073	CREB3L4
ENSG00000143543	758.21	-0.36	0.09	2.7e-05	7.9e-05	JTB
ENSG00000143545	829.07	0.08	0.14	0.51	0.61	RAB13
ENSG00000177954	9480.16	0.13	0.11	0.21	0.3	RPS27
ENSG00000143552	3.99	0.19	0.4	0.35	0.45	NUP210L
ENSG00000143549	20464.1	-0.23	0.04	6.9e-08	2.9e-07	TPM3
ENSG00000163263	1.19	-0.16	0.45	0.37	0.47	C1orf189
ENSG00000143612	11771.5	0.2	0.05	1.2e-05	3.7e-05	C1orf43
ENSG00000143569	5192.32	-0.2	0.08	0.013	0.025	UBAP2L
ENSG00000143575	2456.55	0.29	0.07	7.8e-06	2.5e-05	HAX1
ENSG00000143595	101.53	0.51	0.18	0.0017	0.0038	AQP10
ENSG00000143515	94.79	0.6	0.15	1.4e-05	4.3e-05	ATP8B2
ENSG00000160712	1255.53	1.91	0.17	5.5e-31	2.2e-29	IL6R
ENSG00000169291	0.18	0	0.54	1		SHE
ENSG00000163239	0.02	-0.01	0.54	0.89		TDRD10
ENSG00000160714	3108.04	0.1	0.04	0.0053	0.011	UBE2Q1
ENSG00000160716	28.53	-0.76	0.21	2.8e-05	8.5e-05	CHRNB2
ENSG00000160710	8696.22	-0.21	0.08	0.0072	0.015	ADAR
ENSG00000143603	8.76	0.13	0.32	0.53	0.62	KCNN3
ENSG00000163344	1228.15	-0.2	0.11	0.048	0.082	PMVK
ENSG00000163346	2524.44	0.4	0.06	1.8e-11	1.1e-10	PBXIP1
ENSG00000163348	1476.11	-0.24	0.07	0.00042	0.0011	PYGO2
ENSG00000160691	3635.12	0.19	0.06	0.001	0.0024	SHC1
ENSG00000173207	1279.19	0.08	0.08	0.26	0.36	CKS1B
ENSG00000160688	731.7	-1	0.07	5.1e-49	7.7e-47	FLAD1
ENSG00000163352	0.81	0.09	0.47	0.55	0.65	LENEP
ENSG00000160685	9858.22	0.76	0.08	5.2e-23	9.8e-22	ZBTB7B
ENSG00000163354	27.89	-0.13	0.27	0.51	0.61	DCST2
ENSG00000163357	9.57	0.2	0.36	0.34	0.44	DCST1
ENSG00000143537	4515.28	-0.03	0.06	0.63	0.72	ADAM15
ENSG00000243364	592.93	0.44	0.07	8.4e-10	4.3e-09	EFNA4
ENSG00000143590	435.14	2.26	0.18	1.6e-37	1e-35	EFNA3
ENSG00000169242	14826.4	2.49	0.14	3.2e-74	2.7e-71	EFNA1
ENSG00000169241	4378.7	0.6	0.09	9e-13	6.3e-12	SLC50A1
ENSG00000179085	1163.73	0.2	0.13	0.081	0.13	DPM3
ENSG00000163463	45.69	-0.18	0.25	0.35	0.45	KRTCAP2
ENSG00000163462	8.03	-0.01	0.32	0.98	0.99	TRIM46
ENSG00000185499	982.99	1.69	0.14	1.4e-34	6.9e-33	MUC1
ENSG00000169231	320.65	0.4	0.14	0.0024	0.0053	THBS3
ENSG00000173171	760.82	-0.24	0.07	0.00039	0.00098	MTX1
ENSG00000177628	929.5	-0.37	0.06	3.6e-11	2.1e-10	GBA
ENSG00000160767	1536.4	0.17	0.07	0.011	0.021	FAM189B
ENSG00000116521	1076.7	-0.54	0.07	7.5e-16	7.3e-15	SCAMP3
ENSG00000176444	1487.58	0.13	0.08	0.11	0.17	CLK2
ENSG00000143630	853.31	0.82	0.13	4.2e-12	2.8e-11	HCN3
ENSG00000143627	290.05	-0.17	0.12	0.12	0.19	PKLR
ENSG00000160752	12579.2	0.02	0.11	0.88	0.91	FDPS
ENSG00000160753	1586.35	-0.12	0.07	0.056	0.095	RUSC1
ENSG00000116539	2992.55	0.08	0.11	0.44	0.54	ASH1L
ENSG00000125459	382.33	-1.01	0.12	2e-19	2.7e-18	MSTO1
ENSG00000163374	2329.81	0.26	0.06	2.1e-05	6.3e-05	YY1AP1
ENSG00000132676	3306.82	-0.15	0.04	0.00033	0.00084	DAP3
ENSG00000116580	1682.02	-0.07	0.07	0.25	0.35	GON4L
ENSG00000132718	174.71	0.62	0.12	9.8e-08	4e-07	SYT11
ENSG00000143622	2164.03	1.31	0.09	4.6e-46	5.5e-44	RIT1
ENSG00000132680	2067.8	0.48	0.1	1e-06	3.7e-06	KHDC4
ENSG00000173080	40.86	-0.07	0.17	0.62	0.71	RXFP4
ENSG00000116584	6426.07	1.09	0.07	2.2e-53	4.5e-51	ARHGEF2
ENSG00000163479	9473.62	0.02	0.05	0.74	0.81	SSR2
ENSG00000160803	1036.84	-0.42	0.07	1.5e-10	8.2e-10	UBQLN4
ENSG00000116586	1172.54	-0.22	0.09	0.0098	0.02	LAMTOR2
ENSG00000132698	5566.98	0.04	0.06	0.53	0.62	RAB25
ENSG00000254726	671.08	-0.11	0.09	0.17	0.25	MEX3A
ENSG00000160789	26363.6	0.33	0.06	8.4e-08	3.5e-07	LMNA
ENSG00000196189	39.19	-0.08	0.17	0.61	0.7	SEMA4A
ENSG00000160785	1119.68	-0.92	0.08	3.4e-33	1.6e-31	SLC25A44
ENSG00000260238	0.27	-0.01	0.52	0.89		PMF1-BGLAP
ENSG00000160783	538.78	-0.54	0.08	8.6e-13	6e-12	PMF1
ENSG00000242252	4.13	0.06	0.47	0.7	0.78	BGLAP
ENSG00000160781	80.08	-0.02	0.21	0.91	0.94	PAQR6
ENSG00000198952	6182.36	-0.45	0.08	3.8e-09	1.8e-08	SMG5
ENSG00000163472	169.68	0.34	0.13	0.0052	0.011	TMEM79
ENSG00000198715	649.78	-0.09	0.07	0.17	0.24	GLMP
ENSG00000189030	0.02	0.01	0.54	0.91		VHLL
ENSG00000163468	10640	-0.49	0.06	1.6e-15	1.5e-14	CCT3
ENSG00000163467	9.47	-0.47	0.28	0.025	0.046	TSACC
ENSG00000132677	13.56	-0.4	0.31	0.069	0.11	RHBG
ENSG00000116604	2215.89	0.78	0.1	3e-15	2.7e-14	MEF2D
ENSG00000183856	2663.05	1.02	0.13	1.5e-17	1.7e-16	IQGAP3
ENSG00000187862	0.22	-0.03	0.53	0.7		TTC24
ENSG00000163382	1621.08	-0.5	0.07	9.9e-13	6.9e-12	NAXE
ENSG00000160818	1683.54	-1.53	0.11	4.3e-43	4.4e-41	GPATCH4
ENSG00000132702	65.39	0.58	0.23	0.0018	0.0041	HAPLN2
ENSG00000132692	70.11	0.29	0.14	0.027	0.05	BCAN
ENSG00000132688	63.77	0.25	0.16	0.08	0.13	NES
ENSG00000143320	200.3	2.12	0.25	6.2e-19	7.9e-18	CRABP2
ENSG00000143319	1256.25	-0.57	0.06	3.5e-20	5.1e-19	ISG20L2
ENSG00000143303	983.29	0.32	0.07	3.3e-06	1.1e-05	RRNAD1
ENSG00000143314	1123.41	-0.37	0.09	9.6e-06	3.1e-05	MRPL24
ENSG00000143321	28696.1	-0.03	0.05	0.59	0.68	HDGF
ENSG00000143294	2090.75	-0.5	0.05	9.7e-22	1.6e-20	PRCC
ENSG00000027869	34.15	-0.51	0.21	0.0039	0.0084	SH2D2A
ENSG00000198400	1.94	0.06	0.44	0.75	0.81	NTRK1
ENSG00000027644	2.7	-0.34	0.56	0.073	0.12	INSRR
ENSG00000187800	156.43	0.91	0.16	8.4e-10	4.3e-09	PEAR1
ENSG00000160838	0.74	0	0.5	0.99	0.99	LRRC71
ENSG00000132694	2180.32	-0.02	0.07	0.75	0.82	ARHGEF11
ENSG00000253831	128.36	0.25	0.17	0.1	0.16	ETV3L
ENSG00000117036	3299.93	0.37	0.08	1.3e-06	4.7e-06	ETV3
ENSG00000143297	0.57	0.06	0.5	0.63		FCRL5
ENSG00000163518	0.09	-0.01	0.54	0.89		FCRL4
ENSG00000160856	0.03	0	0.54	1		FCRL3
ENSG00000132704	0.94	0.05	0.49	0.72	0.79	FCRL2
ENSG00000073754	0.15	0.01	0.54	0.91		CD5L
ENSG00000183853	3797.91	1.46	0.1	1.3e-48	1.9e-46	KIRREL1
ENSG00000158473	94.57	0.2	0.17	0.18	0.27	CD1D
ENSG00000158477	0.03	0	0.54	1		CD1A
ENSG00000158485	0.06	0	0.54	1		CD1B
ENSG00000197532	0.06	0	0.54	1		OR6Y1
ENSG00000198967	0.08	-0.01	0.54	0.89		OR10Z1
ENSG00000163554	0.19	0	0.54	1		SPTA1
ENSG00000203757	0.04	0	0.54	1		OR6K3
ENSG00000197403	0.08	0	0.54	1		OR6N1
ENSG00000163563	0.06	0	0.54	1		MNDA
ENSG00000163564	0.1	0	0.54	1		PYHIN1
ENSG00000163565	20.97	-0.13	0.21	0.46	0.56	IFI16
ENSG00000163568	0.07	0.01	0.54	0.81		AIM2
ENSG00000196184	0.02	0.01	0.54	0.91		OR10J1
ENSG00000132693	0.12	0	0.54	1		CRP
ENSG00000158716	317.55	-0.48	0.1	3.1e-07	1.2e-06	DUSP23
ENSG00000181036	0.37	-0.01	0.52	0.95		FCRL6
ENSG00000158714	0.64	-0.16	0.53	0.23	0.32	SLAMF8
ENSG00000256029	5.32	0.43	0.41	0.064	0.11	AL590560.2
ENSG00000243284	4.35	0	0.38	0.99	0.99	VSIG8
ENSG00000213085	99.95	0.41	0.2	0.019	0.035	CFAP45
ENSG00000158710	18960.5	0.05	0.06	0.38	0.48	TAGLN2
ENSG00000085552	909.37	-0.02	0.11	0.84	0.88	IGSF9
ENSG00000162723	0.95	0	0.49	0.97	0.98	SLAMF9
ENSG00000177807	2.33	-0.2	0.43	0.31	0.4	KCNJ10
ENSG00000143315	502.45	-1.05	0.11	5.6e-22	9.7e-21	PIGM
ENSG00000162728	3.54	0.13	0.41	0.51	0.61	KCNJ9
ENSG00000162729	4020.09	0.22	0.07	0.00072	0.0017	IGSF8
ENSG00000018625	0.62	-0.19	0.52	0.2	0.28	ATP1A2
ENSG00000132681	0.52	-0.08	0.51	0.51		ATP1A4
ENSG00000143318	0.6	-0.15	0.52	0.26		CASQ1
ENSG00000162734	997.58	-0.46	0.07	5e-11	2.9e-10	PEA15
ENSG00000132716	853.62	-0.5	0.09	1.1e-08	5.2e-08	DCAF8
ENSG00000258465	0.08	0	0.54	0.99		AL139011.2
ENSG00000162735	1753.06	0.11	0.06	0.043	0.075	PEX19
ENSG00000122218	14878	0.54	0.07	7.7e-16	7.4e-15	COPA
ENSG00000162736	5486.28	0.2	0.06	0.0015	0.0034	NCSTN
ENSG00000171786	7.18	-1.04	0.5	0.00054	0.0013	NHLH1
ENSG00000162738	692.1	0.25	0.1	0.011	0.021	VANGL2
ENSG00000162739	1.12	0.09	0.45	0.59	0.68	SLAMF6
ENSG00000066294	2.44	-0.25	0.4	0.23	0.32	CD84
ENSG00000117090	0.14	0.01	0.54	0.91		SLAMF1
ENSG00000026751	0.09	0	0.54	1		SLAMF7
ENSG00000122224	1.41	0.24	0.52	0.16	0.24	LY9
ENSG00000122223	3.08	-0.44	0.46	0.056	0.095	CD244
ENSG00000179914	18290.7	-0.02	0.06	0.77	0.83	ITLN1
ENSG00000158764	54.64	-0.11	0.17	0.47	0.58	ITLN2
ENSG00000158769	9840.16	0.28	0.07	2.6e-05	7.8e-05	F11R
ENSG00000270149	2.02	0.12	0.44	0.51	0.61	AL591806.2
ENSG00000215845	1359.71	0.05	0.1	0.57	0.66	TSTD1
ENSG00000158773	2293.37	-0.12	0.09	0.15	0.22	USF1
ENSG00000186517	7.87	-0.32	0.33	0.14	0.22	ARHGAP30
ENSG00000143217	244.72	0.33	0.09	0.00013	0.00035	NECTIN4
ENSG00000162755	75.67	0.08	0.13	0.51	0.61	KLHDC9
ENSG00000143256	3026.5	0.18	0.09	0.042	0.074	PFDN2
ENSG00000158793	1615.62	0.26	0.07	0.00012	0.00034	NIT1
ENSG00000158796	943.93	0.22	0.06	9.5e-05	0.00026	DEDD
ENSG00000143222	3225.79	-0.14	0.08	0.055	0.093	UFC1
ENSG00000143258	811.47	0.14	0.09	0.1	0.16	USP21
ENSG00000143224	200.76	0.11	0.1	0.23	0.32	PPOX
ENSG00000158850	1817.85	0.11	0.06	0.039	0.068	B4GALT3
ENSG00000158859	0.77	0.04	0.47	0.77	0.83	ADAMTS4
ENSG00000158864	7862	-0.12	0.07	0.087	0.14	NDUFS2
ENSG00000158869	8.85	-0.19	0.33	0.37	0.48	FCER1G
ENSG00000158874	14.08	-0.35	0.29	0.1	0.16	APOA2
ENSG00000158882	1051.49	-0.87	0.09	1.8e-21	3e-20	TOMM40L
ENSG00000143257	118.29	-0.02	0.12	0.83	0.88	NR1I3
ENSG00000248485	584.65	1.36	0.14	1.8e-25	4.3e-24	PCP4L1
ENSG00000158887	70.59	0.07	0.17	0.62	0.71	MPZ
ENSG00000143252	4288.44	-0.2	0.07	0.0017	0.0038	SDHC
ENSG00000188931	196.3	0.08	0.11	0.46	0.56	CFAP126
ENSG00000143226	0.57	-0.18	0.55	0.15		FCGR2A
ENSG00000173110	1041.21	7.54	0.42	2.6e-74	2.3e-71	HSPA6
ENSG00000072694	0.15	-0.01	0.54	0.89		FCGR2B
ENSG00000132185	0.03	0	0.54	1		FCRLA
ENSG00000162746	2.43	0	0.37	1	1	FCRLB
ENSG00000081721	575.1	-0.32	0.07	2.7e-06	9.1e-06	DUSP12
ENSG00000118217	2350.66	-0.02	0.07	0.78	0.84	ATF6
ENSG00000162745	16.87	-0.6	0.25	0.0029	0.0063	OLFML2B
ENSG00000198929	229.98	0.23	0.12	0.034	0.06	NOS1AP
ENSG00000171722	5.99	0.15	0.4	0.45	0.55	SPATA46
ENSG00000239887	825.11	-0.2	0.08	0.0099	0.02	C1orf226
ENSG00000198574	7.97	-0.22	0.33	0.3	0.4	SH2D1B
ENSG00000152332	8179.91	-0.02	0.09	0.85	0.89	UHMK1
ENSG00000117143	7444.16	0.45	0.05	1.3e-20	2e-19	UAP1
ENSG00000162733	266.9	1.14	0.17	1.2e-13	9.6e-13	DDR2
ENSG00000132196	1408.96	0	0.11	0.99	1	HSD17B7
ENSG00000185860	1.54	0.05	0.49	0.71	0.78	CCDC190
ENSG00000117152	367.62	0.94	0.13	5.7e-14	4.5e-13	RGS4
ENSG00000143248	93.61	-0.39	0.13	0.0009	0.0022	RGS5
ENSG00000143228	1188.04	0.23	0.08	0.002	0.0045	NUF2
ENSG00000185630	1626.92	-0.12	0.08	0.11	0.17	PBX1
ENSG00000162761	63.04	-0.27	0.17	0.068	0.11	LMX1A
ENSG00000143171	0.18	0	0.54	1		RXRG
ENSG00000162763	0.12	0	0.54	1		LRRC52
ENSG00000143198	11715.8	-0.1	0.09	0.25	0.34	MGST3
ENSG00000143149	5071.48	0.11	0.04	0.0081	0.016	ALDH9A1
ENSG00000143183	5534.28	-0.34	0.06	4.4e-08	1.9e-07	TMCO1
ENSG00000143179	1601.56	-0.59	0.08	1.5e-14	1.3e-13	UCK2
ENSG00000188859	4.34	-0.58	0.41	0.018	0.034	FAM78B
ENSG00000143157	1409.57	-0.18	0.08	0.019	0.036	POGK
ENSG00000152382	525.56	-0.16	0.07	0.025	0.046	TADA1
ENSG00000143195	83.19	0.61	0.26	0.0031	0.0068	ILDR2
ENSG00000143194	0.45	0.05	0.52	0.6		MAEL
ENSG00000143167	37069	0.93	0.1	1.1e-23	2.2e-22	GPA33
ENSG00000198842	6.48	0.42	0.36	0.065	0.11	STYXL2
ENSG00000143190	2814.98	0.8	0.12	9.3e-12	5.9e-11	POU2F1
ENSG00000198821	36.63	0.67	0.19	7.4e-05	0.00021	CD247
ENSG00000143162	3966.62	0.08	0.05	0.1	0.16	CREG1
ENSG00000198771	0.41	0.01	0.54	0.91		RCSD1
ENSG00000197965	6252.75	-0.01	0.05	0.85	0.89	MPZL1
ENSG00000143199	49.26	0.24	0.29	0.25	0.34	ADCY10
ENSG00000143158	4644.85	-0.19	0.07	0.0079	0.016	MPC2
ENSG00000143164	4233.55	0.04	0.06	0.43	0.54	DCAF6
ENSG00000143147	136.03	0.01	0.12	0.96	0.98	GPR161
ENSG00000143155	2321.7	-0.15	0.05	0.0028	0.0061	TIPRL
ENSG00000213064	1153.07	-0.45	0.09	7.6e-08	3.1e-07	SFT2D2
ENSG00000143178	73.1	0.51	0.17	0.00072	0.0018	TBX19
ENSG00000143185	0.12	0	0.54	1		XCL2
ENSG00000143184	1.02	0	0.51	1	1	XCL1
ENSG00000143196	0.09	-0.01	0.54	0.89		DPT
ENSG00000143153	28595.5	0.25	0.06	6.7e-06	2.2e-05	ATP1B1
ENSG00000143156	311.86	-0.07	0.09	0.43	0.53	NME7
ENSG00000117475	1802.25	0.15	0.05	0.0013	0.0031	BLZF1
ENSG00000117477	17.56	-0.17	0.22	0.35	0.45	CCDC181
ENSG00000117479	897.59	-0.25	0.08	0.00057	0.0014	SLC19A2
ENSG00000198734	17.96	-0.22	0.25	0.25	0.35	F5
ENSG00000174175	0.02	-0.01	0.54	0.89		SELP
ENSG00000000460	377.58	-0.15	0.09	0.071	0.12	C1orf112
ENSG00000188404	1.43	-0.17	0.45	0.37	0.47	SELL
ENSG00000007908	0.13	0.01	0.54	0.91		SELE
ENSG00000171806	84.92	-0.35	0.12	0.0017	0.0039	METTL18
ENSG00000000457	584.3	-0.03	0.08	0.64	0.72	SCYL3
ENSG00000075945	1365.5	0.23	0.09	0.0072	0.015	KIFAP3
ENSG00000203740	0.08	0	0.54	1		METTL11B
ENSG00000120370	354.82	-0.13	0.08	0.084	0.13	GORAB
ENSG00000116132	0.34	0	0.52	0.98		PRRX1
ENSG00000007933	0.03	0	0.54	1		FMO3
ENSG00000094963	0.12	0.02	0.54	0.68		FMO2
ENSG00000010932	6.84	-0.32	0.32	0.14	0.21	FMO1
ENSG00000076258	72.65	-0.43	0.14	0.0011	0.0026	FMO4
ENSG00000117523	10148.7	0.58	0.11	1.9e-08	8.6e-08	PRRC2C
ENSG00000283683	5.09	0.15	0.34	0.47	0.58	MYOCOS
ENSG00000034971	0.04	0	0.54	1		MYOC
ENSG00000117533	662.27	0.27	0.08	0.00085	0.0021	VAMP4
ENSG00000010165	1647.61	-0.86	0.08	5.5e-27	1.5e-25	EEF1AKNMT
ENSG00000197959	124.95	-0.23	0.13	0.049	0.084	DNM3
ENSG00000135845	771.39	0.16	0.07	0.023	0.042	PIGC
ENSG00000180999	5.09	-2.34	0.58	1.6e-07	6.6e-07	C1orf105
ENSG00000094975	3967.21	0.37	0.08	7.5e-07	2.7e-06	SUCO
ENSG00000117560	0.02	0.01	0.54	0.91		FASLG
ENSG00000120337	0.02	-0.01	0.54	0.89		TNFSF18
ENSG00000117586	19.75	1.17	0.54	0.00025	0.00066	TNFSF4
ENSG00000117592	9198.81	0.18	0.08	0.022	0.04	PRDX6
ENSG00000162753	0.11	-0.01	0.54	0.89		SLC9C2
ENSG00000183831	0.72	0.05	0.49	0.72	0.8	ANKRD45
ENSG00000076321	630.54	-0.01	0.07	0.85	0.89	KLHL20
ENSG00000120334	361.59	-0.27	0.08	0.0008	0.0019	CENPL
ENSG00000117593	1640.94	-0.27	0.08	0.001	0.0024	DARS2
ENSG00000185278	299.76	0.04	0.11	0.72	0.79	ZBTB37
ENSG00000117601	5.08	-0.12	0.35	0.56	0.66	SERPINC1
ENSG00000135870	2411.42	-0.13	0.09	0.15	0.22	RC3H1
ENSG00000152061	3768.99	0.18	0.09	0.032	0.057	RABGAP1L
ENSG00000203737	0.35	0	0.52	0.98		GPR52
ENSG00000116161	3270.78	0.02	0.08	0.82	0.87	CACYBP
ENSG00000120333	918.11	-0.22	0.07	0.00075	0.0018	MRPS14
ENSG00000120332	2.64	-0.32	0.47	0.13	0.2	TNN
ENSG00000235750	1114.65	0.41	0.06	3.8e-12	2.5e-11	KIAA0040
ENSG00000116147	4.23	-0.38	0.5	0.079	0.13	TNR
ENSG00000143207	3261.11	-0.01	0.05	0.92	0.94	COP1
ENSG00000116183	29.63	0.79	0.31	0.00057	0.0014	PAPPA2
ENSG00000152092	0.18	-0.01	0.54	0.86		ASTN1
ENSG00000198797	2.16	-0.12	0.48	0.45	0.55	BRINP2
ENSG00000120341	5.24	-0.06	0.31	0.79	0.85	SEC16B
ENSG00000075391	570.73	-0.29	0.11	0.0064	0.013	RASAL2
ENSG00000188585	0.1	0	0.54	1		CLEC20A
ENSG00000240021	0.17	0	0.54	1		TEX35
ENSG00000116191	3020.04	0.34	0.07	1.1e-06	3.8e-06	RALGPS2
ENSG00000116194	1.42	-0.06	0.46	0.7	0.78	ANGPTL1
ENSG00000116199	3521.3	-0.2	0.07	0.0029	0.0063	FAM20B
ENSG00000186283	1156.28	-1.08	0.09	2.2e-33	1e-31	TOR3A
ENSG00000143322	681.09	0.05	0.11	0.65	0.74	ABL2
ENSG00000057252	1472.66	-0.02	0.08	0.79	0.85	SOAT1
ENSG00000162779	23.13	-0.31	0.3	0.14	0.21	AXDND1
ENSG00000116218	0.19	-0.02	0.54	0.72		NPHS2
ENSG00000162782	19.3	-0.1	0.22	0.59	0.68	TDRD5
ENSG00000143340	1.12	-0.09	0.49	0.53	0.63	FAM163A
ENSG00000169905	8871.27	0.75	0.09	8.6e-19	1.1e-17	TOR1AIP2
ENSG00000143337	1049.3	0.07	0.05	0.12	0.18	TOR1AIP1
ENSG00000135837	3855.82	0.53	0.13	2.5e-05	7.4e-05	CEP350
ENSG00000116260	43461	0.85	0.09	6.3e-22	1.1e-20	QSOX1
ENSG00000121454	48.45	-0.19	0.2	0.27	0.36	LHX4
ENSG00000230124	1250	-0.29	0.05	7.2e-08	3e-07	ACBD6
ENSG00000143324	2909.63	-0.09	0.12	0.39	0.49	XPR1
ENSG00000135835	18.75	-0.44	0.23	0.02	0.038	KIAA1614
ENSG00000135823	2415.13	0.12	0.04	0.0048	0.01	STX6
ENSG00000153029	686.54	0.39	0.09	1.3e-05	3.9e-05	MR1
ENSG00000162783	2340.84	0.61	0.08	1.9e-14	1.6e-13	IER5
ENSG00000198216	5.84	-0.46	0.46	0.052	0.088	CACNA1E
ENSG00000179930	0.02	-0.01	0.54	0.89		ZNF648
ENSG00000135821	10379.8	0.24	0.07	0.00021	0.00055	GLUL
ENSG00000203730	0.29	0	0.52	0.98		TEDDM1
ENSG00000121446	0.94	0.14	0.51	0.32	0.42	RGSL1
ENSG00000135828	799.8	0.47	0.07	1.1e-11	6.8e-11	RNASEL
ENSG00000143333	518.71	0.49	0.12	1.3e-05	4e-05	RGS16
ENSG00000135824	3.36	-0.08	0.4	0.67	0.75	RGS8
ENSG00000135838	86.02	-0.38	0.14	0.004	0.0086	NPL
ENSG00000135829	7589.77	-0.35	0.08	1.7e-05	5.3e-05	DHX9
ENSG00000135862	5553.57	0.76	0.09	2.5e-17	2.8e-16	LAMC1
ENSG00000058085	13333.6	0.69	0.09	1.2e-14	9.8e-14	LAMC2
ENSG00000157064	18.78	0.25	0.25	0.21	0.3	NMNAT2
ENSG00000116698	6050.98	0.33	0.08	1.8e-05	5.6e-05	SMG7
ENSG00000116701	8.11	-0.28	0.36	0.2	0.29	NCF2
ENSG00000162704	9136.36	-0.17	0.05	0.00089	0.0021	ARPC5
ENSG00000143344	378.42	-0.19	0.09	0.025	0.046	RGL1
ENSG00000173627	1.95	-0.4	0.46	0.078	0.13	APOBEC4
ENSG00000198756	75.54	0.03	0.12	0.77	0.84	COLGALT2
ENSG00000198860	1261.87	-0.29	0.09	0.0016	0.0036	TSEN15
ENSG00000116667	3355.43	0.41	0.05	4e-17	4.3e-16	C1orf21
ENSG00000116406	5102.05	0.13	0.09	0.13	0.19	EDEM3
ENSG00000135842	1916.96	-0.1	0.12	0.37	0.47	NIBAN1
ENSG00000121481	1426	0.25	0.06	7.4e-05	0.00021	RNF2
ENSG00000121486	1539.35	0.18	0.06	0.00085	0.002	TRMT1L
ENSG00000116668	287.41	0.42	0.08	9.5e-09	4.4e-08	SWT1
ENSG00000116679	7278.49	-0.25	0.05	6.6e-07	2.4e-06	IVNS1ABP
ENSG00000143341	5.04	-0.29	0.36	0.19	0.27	HMCN1
ENSG00000116690	7.35	-0.01	0.39	0.95	0.97	PRG4
ENSG00000047410	7430.52	0.59	0.09	1.6e-12	1.1e-11	TPR
ENSG00000157181	1982.58	0.03	0.05	0.51	0.61	ODR4
ENSG00000116703	2.16	0.3	0.55	0.094	0.15	PDC
ENSG00000073756	106.12	1.16	0.2	5.4e-11	3.1e-10	PTGS2
ENSG00000116711	1297.83	-0.18	0.09	0.033	0.059	PLA2G4A
ENSG00000162670	877.37	-0.47	0.08	1e-08	4.7e-08	BRINP3
ENSG00000150681	0.06	0	0.54	1		RGS18
ENSG00000253148	0.05	0	0.54	1		RGS21
ENSG00000090104	0.17	0	0.54	1		RGS1
ENSG00000127074	5.57	-0.28	0.36	0.2	0.28	RGS13
ENSG00000231767	129.18	-0.15	0.15	0.26	0.36	RPS27AP5
ENSG00000116741	937.1	0.26	0.12	0.022	0.041	RGS2
ENSG00000116750	2637.01	-0.24	0.05	9.8e-07	3.5e-06	UCHL5
ENSG00000116747	1645.13	0.13	0.08	0.072	0.12	RO60
ENSG00000023572	602.99	-0.75	0.08	6.3e-21	9.9e-20	GLRX2
ENSG00000134371	3051.06	0.12	0.08	0.13	0.19	CDC73
ENSG00000162630	38.11	-1.85	0.24	1.4e-16	1.5e-15	B3GALT2
ENSG00000162687	7.33	0.09	0.33	0.66	0.74	KCNT2
ENSG00000000971	0.06	-0.01	0.54	0.89		CFH
ENSG00000134365	0.02	0.01	0.54	0.91		CFHR4
ENSG00000143278	0.73	0.04	0.48	0.79	0.85	F13B
ENSG00000066279	1948.93	0.04	0.11	0.68	0.76	ASPM
ENSG00000177888	2058.42	0.51	0.12	9.5e-06	3e-05	ZBTB41
ENSG00000134376	0.27	-0.03	0.53	0.69		CRB1
ENSG00000213047	1723.41	0.23	0.11	0.02	0.037	DENND1B
ENSG00000203724	58.23	-0.72	0.17	1.5e-06	5.3e-06	C1orf53
ENSG00000143355	3.1	-0.17	0.36	0.42	0.52	LHX9
ENSG00000151414	3294.93	0.39	0.08	2.3e-06	7.8e-06	NEK7
ENSG00000081237	1.09	0.09	0.44	0.61	0.7	PTPRC
ENSG00000116833	4660.27	0.25	0.08	0.0011	0.0025	NR5A2
ENSG00000162702	732.24	-0.32	0.07	7.3e-06	2.4e-05	ZNF281
ENSG00000118193	1196.69	0.22	0.09	0.011	0.021	KIF14
ENSG00000118197	851.21	0.52	0.07	2.2e-13	1.6e-12	DDX59
ENSG00000118200	641.42	-0.18	0.09	0.031	0.056	CAMSAP2
ENSG00000163362	7858.76	0.44	0.06	1.1e-13	8.7e-13	INAVA
ENSG00000116852	1092.22	0.67	0.14	5.9e-07	2.2e-06	KIF21B
ENSG00000081248	0.51	0.12	0.52	0.33		CACNA1S
ENSG00000232237	13.6	-0.09	0.23	0.65	0.73	ASCL5
ENSG00000116857	2908.86	0.02	0.07	0.71	0.78	TMEM9
ENSG00000163395	18.75	-0.69	0.33	0.0034	0.0073	IGFN1
ENSG00000081277	23.78	-0.53	0.24	0.0066	0.014	PKP1
ENSG00000118194	8.46	-0.01	0.37	0.95	0.97	TNNT2
ENSG00000159166	10973.8	0.05	0.04	0.24	0.33	LAD1
ENSG00000159173	307.64	-0.56	0.1	1.2e-09	6.1e-09	TNNI1
ENSG00000174307	1418.25	0.32	0.07	7.1e-06	2.3e-05	PHLDA3
ENSG00000159176	4380.54	-0.33	0.06	4e-09	1.9e-08	CSRP1
ENSG00000134369	1433.28	0.29	0.1	0.0019	0.0043	NAV1
ENSG00000198700	2736.59	-0.32	0.07	4.7e-06	1.6e-05	IPO9
ENSG00000198892	24.24	0.18	0.24	0.36	0.46	SHISA4
ENSG00000163431	0.87	-0.17	0.5	0.27	0.37	LMOD1
ENSG00000134375	3375.11	-0.83	0.07	4.5e-30	1.6e-28	TIMM17A
ENSG00000176393	4974.45	-0.08	0.05	0.06	0.1	RNPEP
ENSG00000163435	35481.6	0.78	0.08	1.3e-25	3.1e-24	ELF3
ENSG00000170075	230.51	0.76	0.11	4.2e-13	3e-12	GPR37L1
ENSG00000143862	1281.03	0.74	0.06	1.1e-31	4.3e-30	ARL8A
ENSG00000143851	0.57	0.22	0.54	0.14		PTPN7
ENSG00000133067	20.64	-0.02	0.29	0.92	0.94	LGR6
ENSG00000077152	1054.72	-0.25	0.08	0.0025	0.0056	UBE2T
ENSG00000077157	1831.33	-0.48	0.08	1.1e-10	6e-10	PPP1R12B
ENSG00000143858	9.26	-0.03	0.31	0.9	0.93	SYT2
ENSG00000117139	8120.37	1.5	0.09	1.6e-62	7.4e-60	KDM5B
ENSG00000183155	459.92	-0.61	0.06	1.2e-21	2e-20	RABIF
ENSG00000117153	2192.98	0.19	0.05	0.00033	0.00085	KLHL12
ENSG00000159346	4631.26	0.41	0.06	1.7e-11	1.1e-10	ADIPOR1
ENSG00000159348	530.28	-0.38	0.07	1e-08	4.6e-08	CYB5R1
ENSG00000163444	3714.46	-0.04	0.05	0.4	0.5	TMEM183A
ENSG00000143847	733.02	2.28	0.46	3.3e-09	1.6e-08	PPFIA4
ENSG00000122180	0.05	0.01	0.54	0.91		MYOG
ENSG00000163485	7.71	-0.13	0.31	0.53	0.62	ADORA1
ENSG00000133055	0.06	-0.01	0.54	0.89		MYBPH
ENSG00000133048	0.21	-0.03	0.54	0.64		CHI3L1
ENSG00000133063	0.77	0.1	0.47	0.53	0.63	CHIT1
ENSG00000159388	3660.75	-1.03	0.08	1.7e-42	1.6e-40	BTG2
ENSG00000122176	1637.09	0.29	0.06	1.3e-07	5.1e-07	FMOD
ENSG00000188783	2.33	-0.22	0.41	0.28	0.38	PRELP
ENSG00000188770	0.12	0.02	0.54	0.75		OPTC
ENSG00000058668	1475.78	0.59	0.1	4.1e-09	1.9e-08	ATP2B4
ENSG00000122188	3.27	-0.74	0.59	0.0078	0.016	LAX1
ENSG00000058673	16.31	-0.14	0.26	0.5	0.6	ZC3H11A
ENSG00000257315	104.32	0.16	0.28	0.45	0.55	ZBED6
ENSG00000182004	1433.62	-0.52	0.11	6.6e-07	2.4e-06	SNRPE
ENSG00000143842	1773.68	0.39	0.07	9.9e-08	4e-07	SOX13
ENSG00000143845	37.87	0.24	0.2	0.16	0.24	ETNK2
ENSG00000143839	452.12	0.32	0.19	0.05	0.085	REN
ENSG00000170498	154.21	0.04	0.17	0.82	0.87	KISS1
ENSG00000174567	1630.91	0.71	0.09	3.5e-15	3.2e-14	GOLT1A
ENSG00000143850	3770.99	-0.08	0.05	0.14	0.2	PLEKHA6
ENSG00000158615	11733	0.41	0.12	0.00029	0.00075	PPP1R15B
ENSG00000133056	3424.32	0.28	0.05	1.4e-07	5.6e-07	PIK3C2B
ENSG00000198625	1211.81	0.35	0.1	0.0004	0.001	MDM4
ENSG00000170382	93.17	0.24	0.12	0.042	0.072	LRRN2
ENSG00000163531	231.16	-0.07	0.11	0.53	0.63	NFASC
ENSG00000184144	0.55	-0.1	0.5	0.46		CNTN2
ENSG00000174529	63.11	0.01	0.17	0.95	0.97	TMEM81
ENSG00000117222	1317.76	-0.24	0.08	0.0025	0.0055	RBBP5
ENSG00000133059	351.35	-0.46	0.08	1.9e-09	9.4e-09	DSTYK
ENSG00000133069	11.47	0.4	0.28	0.058	0.097	TMCC2
ENSG00000163545	497.5	-0.39	0.08	5.6e-07	2.1e-06	NUAK2
ENSG00000162873	3.37	0.15	0.37	0.48	0.58	KLHDC8A
ENSG00000186007	269.19	0.42	0.28	0.046	0.08	LEMD1
ENSG00000281406	184.24	0.66	0.11	3.3e-10	1.8e-09	BLACAT1
ENSG00000117266	3127.38	0.67	0.08	1.9e-16	1.9e-15	CDK18
ENSG00000174514	63.85	-0.16	0.14	0.19	0.27	MFSD4A
ENSG00000158711	1606.33	-0.35	0.09	0.00014	0.00039	ELK4
ENSG00000158715	3227.61	0.63	0.09	4.2e-13	3e-12	SLC45A3
ENSG00000069275	17301.3	0.03	0.04	0.56	0.65	NUCKS1
ENSG00000117280	597.88	-0.21	0.07	0.004	0.0085	RAB29
ENSG00000133065	382.63	0.55	0.1	9.2e-09	4.2e-08	SLC41A1
ENSG00000162877	4.94	0.07	0.35	0.74	0.81	PM20D1
ENSG00000174502	9.18	-0.91	0.38	0.00045	0.0011	SLC26A9
ENSG00000276600	9.11	-0.25	0.26	0.22	0.3	RAB7B
ENSG00000196188	9152.39	-0.02	0.08	0.76	0.82	CTSE
ENSG00000263961	0.02	-0.01	0.54	0.89		RHEX
ENSG00000198049	12.15	0.21	0.27	0.3	0.4	AVPR1B
ENSG00000196550	114.93	0.36	0.12	0.0013	0.0031	FAM72A
ENSG00000266028	1056.04	0.33	0.09	8.3e-05	0.00023	SRGAP2
ENSG00000263528	739.54	-0.01	0.08	0.94	0.96	IKBKE
ENSG00000266094	32.09	-0.51	0.19	0.0021	0.0048	RASSF5
ENSG00000143486	2228.21	0.07	0.05	0.11	0.17	EIF2D
ENSG00000143479	169.26	-0.44	0.12	0.00014	0.00037	DYRK3
ENSG00000162889	5870.61	-0.08	0.05	0.095	0.15	MAPKAPK2
ENSG00000136634	0.21	0	0.53	0.99		IL10
ENSG00000142224	0.55	-0.16	0.55	0.17		IL19
ENSG00000162891	0.38	-0.08	0.52	0.45		IL20
ENSG00000162892	0.81	-0.01	0.48	0.93	0.96	IL24
ENSG00000162894	55.69	-0.6	0.16	2.9e-05	8.7e-05	FCMR
ENSG00000162896	67342.6	0.04	0.05	0.42	0.53	PIGR
ENSG00000162897	428.92	-0.93	0.11	1e-18	1.3e-17	FCAMR
ENSG00000182795	5677.3	0.21	0.08	0.011	0.022	C1orf116
ENSG00000123836	5134.38	-0.22	0.06	9.1e-05	0.00025	PFKFB2
ENSG00000180667	1713.91	-0.19	0.1	0.039	0.069	YOD1
ENSG00000123843	336.12	-0.37	0.11	0.00035	0.00089	C4BPB
ENSG00000123838	5.51	-0.02	0.34	0.91	0.94	C4BPA
ENSG00000196352	5621.82	1.34	0.15	6.8e-21	1.1e-19	CD55
ENSG00000117322	9.51	0.26	0.27	0.21	0.3	CR2
ENSG00000203710	0.38	0.09	0.51	0.46		CR1
ENSG00000197721	0.33	-0.1	0.54	0.27		CR1L
ENSG00000117335	24162.2	0.06	0.06	0.3	0.4	CD46
ENSG00000174059	0.42	-0.04	0.52	0.69		CD34
ENSG00000076356	1620.18	0.15	0.08	0.057	0.096	PLXNA2
ENSG00000008118	2.47	0.15	0.42	0.45	0.55	CAMK1G
ENSG00000196878	31453	1.19	0.13	3.2e-21	5.2e-20	LAMB3
ENSG00000123689	2447.83	0.17	0.14	0.2	0.28	G0S2
ENSG00000117594	0.18	0	0.54	1		HSD11B1
ENSG00000009790	3.55	0.18	0.36	0.4	0.5	TRAF3IP3
ENSG00000162757	159.72	-0.48	0.11	2.9e-06	1e-05	C1orf74
ENSG00000117595	9632.55	0.79	0.08	2.3e-26	6e-25	IRF6
ENSG00000117597	764.67	-0.47	0.08	8.5e-09	3.9e-08	UTP25
ENSG00000143469	2.73	-0.17	0.4	0.41	0.51	SYT14
ENSG00000082497	71.29	-0.02	0.13	0.86	0.9	SERTAD4
ENSG00000054392	115.25	-0.02	0.13	0.87	0.91	HHAT
ENSG00000143473	0.49	0.03	0.5	0.78		KCNH1
ENSG00000284299	13.27	0.02	0.25	0.92	0.95	AL590132.1
ENSG00000117625	1915.17	0.64	0.07	6e-21	9.5e-20	RCOR3
ENSG00000082512	563.92	0.12	0.07	0.087	0.14	TRAF5
ENSG00000198570	0.29	-0.02	0.53	0.83		RD3
ENSG00000170385	5726.08	0.37	0.1	8.6e-05	0.00024	SLC30A1
ENSG00000117650	2308.11	0.51	0.08	5.7e-10	3e-09	NEK2
ENSG00000123684	9904.12	0.55	0.08	8.2e-13	5.8e-12	LPGAT1
ENSG00000143493	1236.6	-0.12	0.07	0.074	0.12	INTS7
ENSG00000143476	730.92	0.14	0.08	0.072	0.12	DTL
ENSG00000066027	5501.39	0.39	0.05	6.8e-14	5.4e-13	PPP2R5A
ENSG00000065600	214.04	-0.33	0.09	9.7e-05	0.00027	PACC1
ENSG00000117691	1190.16	-0.13	0.09	0.12	0.19	NENF
ENSG00000162772	12299.5	2.28	0.22	6.5e-27	1.8e-25	ATF3
ENSG00000162771	0.24	0	0.54	1		FAM71A
ENSG00000123685	0.27	0.05	0.53	0.54		BATF3
ENSG00000117697	821.04	-0.47	0.09	2.1e-08	9.3e-08	NSL1
ENSG00000203705	401.12	-0.05	0.09	0.55	0.65	TATDN3
ENSG00000185523	3.95	0.11	0.39	0.57	0.67	SPATA45
ENSG00000162769	2390.71	0.01	0.07	0.86	0.9	FLVCR1
ENSG00000143494	96.73	-0.46	0.15	0.0011	0.0025	VASH2
ENSG00000174606	637.14	-0.33	0.07	5.1e-06	1.7e-05	ANGEL2
ENSG00000136643	574.57	-0.51	0.07	2.4e-15	2.2e-14	RPS6KC1
ENSG00000117707	390.68	0.06	0.13	0.65	0.74	PROX1
ENSG00000143499	1182.4	0.01	0.07	0.82	0.87	SMYD2
ENSG00000152104	3042.91	1.14	0.13	3.8e-21	6.1e-20	PTPN14
ENSG00000117724	4391.55	0.32	0.1	0.0012	0.0029	CENPF
ENSG00000082482	1.41	-0.05	0.45	0.78	0.84	KCNK2
ENSG00000136636	7211.89	-0.01	0.05	0.87	0.91	KCTD3
ENSG00000042781	2.84	0.08	0.4	0.67	0.75	USH2A
ENSG00000196482	190.12	-0.66	0.11	4.4e-10	2.3e-09	ESRRG
ENSG00000092978	845.34	0.12	0.07	0.081	0.13	GPATCH2
ENSG00000162814	28.43	0.26	0.18	0.11	0.17	SPATA17
ENSG00000067533	896.87	-1.14	0.1	1.3e-30	4.9e-29	RRP15
ENSG00000092969	0.27	-0.06	0.53	0.49		TGFB2
ENSG00000143353	441.53	-0.08	0.1	0.42	0.52	LYPLAL1
ENSG00000215817	297.56	0.23	0.09	0.011	0.022	ZC3H11B
ENSG00000196660	1695.92	1.22	0.14	6.7e-20	9.5e-19	SLC30A10
ENSG00000136628	17109.1	0.25	0.06	2.8e-05	8.3e-05	EPRS1
ENSG00000162813	4820.69	0.16	0.07	0.014	0.027	BPNT1
ENSG00000067704	8776.09	-0.12	0.05	0.02	0.037	IARS2
ENSG00000118873	3015.35	0.33	0.07	3.1e-07	1.2e-06	RAB3GAP2
ENSG00000116141	430.67	0.29	0.08	0.00025	0.00066	MARK1
ENSG00000162817	12688.5	0.35	0.07	9.2e-08	3.8e-07	C1orf115
ENSG00000117791	1446.54	0.13	0.06	0.013	0.026	MTARC2
ENSG00000186205	493.96	-0.9	0.09	2.6e-24	5.5e-23	MTARC1
ENSG00000136630	0.88	-0.14	0.47	0.4	0.5	HLX
ENSG00000143507	70.82	0.06	0.18	0.69	0.77	DUSP10
ENSG00000143512	0.75	-0.13	0.49	0.38	0.48	HHIPL2
ENSG00000143498	193.88	-0.01	0.08	0.88	0.92	TAF1A
ENSG00000154305	3396.87	0.5	0.09	3.5e-09	1.7e-08	MIA3
ENSG00000186063	2538.82	0.28	0.06	8.1e-06	2.6e-05	AIDA
ENSG00000162819	5387.19	0.4	0.07	1.5e-08	6.8e-08	BROX
ENSG00000197520	510.69	1.16	0.13	8.6e-23	1.6e-21	FAM177B
ENSG00000154309	560.6	-0.06	0.08	0.38	0.48	DISP1
ENSG00000187554	48.85	-0.79	0.15	6e-09	2.8e-08	TLR5
ENSG00000143502	21.74	0.03	0.21	0.89	0.92	SUSD4
ENSG00000178395	0.68	-0.12	0.49	0.41	0.52	CCDC185
ENSG00000203697	4829.3	0.36	0.12	0.0014	0.0033	CAPN8
ENSG00000162909	17395	0.21	0.07	0.0021	0.0047	CAPN2
ENSG00000143514	2881.66	0.25	0.09	0.0027	0.0059	TP53BP2
ENSG00000143756	2301.14	-0.04	0.08	0.55	0.65	FBXO28
ENSG00000143753	570.79	-0.04	0.06	0.53	0.62	DEGS1
ENSG00000143748	555.07	-0.12	0.07	0.089	0.14	NVL
ENSG00000143771	4406.03	0.36	0.08	6.1e-06	2e-05	CNIH4
ENSG00000162923	6740.55	0.58	0.07	1.7e-15	1.6e-14	WDR26
ENSG00000143786	11.42	0.19	0.28	0.35	0.45	CNIH3
ENSG00000185842	81.44	-0.41	0.13	0.00067	0.0016	DNAH14
ENSG00000143815	10620.4	-0.27	0.08	0.0004	0.001	LBR
ENSG00000154380	4141.61	0.12	0.1	0.23	0.31	ENAH
ENSG00000143742	12012.2	-0.28	0.07	3.3e-05	9.7e-05	SRP9
ENSG00000143819	1732.66	-0.53	0.06	1e-21	1.7e-20	EPHX1
ENSG00000196187	5831.84	-0.17	0.09	0.049	0.084	TMEM63A
ENSG00000243709	5.95	-2.54	0.5	2.2e-09	1.1e-08	LEFTY1
ENSG00000143811	782.92	-0.33	0.06	1.5e-08	6.9e-08	PYCR2
ENSG00000143768	0.3	-0.07	0.53	0.46		LEFTY2
ENSG00000143751	2139.94	0.36	0.11	0.00065	0.0016	SDE2
ENSG00000163041	16185.5	-0.17	0.08	0.019	0.036	H3-3A
ENSG00000182827	8352.81	0.5	0.1	2.1e-07	8.1e-07	ACBD3
ENSG00000185155	3.11	-0.03	0.37	0.88	0.91	MIXL1
ENSG00000183814	990.94	0	0.05	0.93	0.96	LIN9
ENSG00000143799	6586.13	-0.41	0.07	1.4e-08	6.2e-08	PARP1
ENSG00000203685	94	-0.92	0.17	1.4e-09	7e-09	STUM
ENSG00000143772	674.97	0.24	0.07	0.00022	0.00058	ITPKB
ENSG00000288674	2.35	-0.37	0.44	0.098	0.15	AL391628.1
ENSG00000143801	22.64	-1.01	0.23	2e-07	7.7e-07	PSEN2
ENSG00000163050	28.14	0.02	0.27	0.93	0.95	COQ8A
ENSG00000143776	3698.97	0.28	0.09	0.0018	0.0041	CDC42BPA
ENSG00000181450	378.8	-0.23	0.08	0.0054	0.011	ZNF678
ENSG00000143740	801.69	-0.13	0.06	0.034	0.06	SNAP47
ENSG00000081692	187.63	-0.95	0.16	1.4e-10	7.9e-10	JMJD4
ENSG00000185888	0.12	0	0.54	1		PRSS38
ENSG00000143816	188.75	-0.52	0.11	5e-07	1.9e-06	WNT9A
ENSG00000154342	1.38	0.23	0.49	0.21	0.29	WNT3A
ENSG00000143761	31680.8	0.09	0.06	0.14	0.21	ARF1
ENSG00000143793	892.41	-0.34	0.12	0.002	0.0044	C1orf35
ENSG00000162910	824.19	-0.24	0.11	0.025	0.046	MRPL55
ENSG00000143774	7627.95	0.15	0.09	0.096	0.15	GUK1
ENSG00000198835	26.17	-0.16	0.27	0.44	0.54	GJC2
ENSG00000181873	623.38	-0.48	0.08	5.5e-09	2.6e-08	IBA57
ENSG00000154358	1630.31	0.32	0.08	6.7e-05	0.00019	OBSCN
ENSG00000154370	2690.23	0.61	0.07	2.9e-19	3.8e-18	TRIM11
ENSG00000162931	13.86	0.53	0.31	0.018	0.035	TRIM17
ENSG00000168148	0.41	-0.02	0.52	0.79		H3-4
ENSG00000181218	618.53	0.38	0.09	8.9e-06	2.8e-05	H2AW
ENSG00000196890	11.75	-0.12	0.27	0.56	0.65	H2BU1
ENSG00000168159	5549.7	-0.14	0.07	0.035	0.061	RNF187
ENSG00000116574	4328.45	-0.05	0.08	0.52	0.62	RHOU
ENSG00000168118	4202.17	0.09	0.05	0.074	0.12	RAB4A
ENSG00000154429	816.84	0.59	0.08	6.8e-16	6.6e-15	CCSAP
ENSG00000143632	24.36	0.33	0.23	0.077	0.13	ACTA1
ENSG00000069248	2031.65	-0.05	0.06	0.35	0.45	NUP133
ENSG00000135776	2008.35	-0.44	0.1	3.4e-06	1.2e-05	ABCB10
ENSG00000135801	1595.97	-0.42	0.05	1.8e-17	2e-16	TAF5L
ENSG00000135763	617.72	-1.57	0.13	4.9e-37	3e-35	URB2
ENSG00000143641	5626.4	0.07	0.06	0.25	0.34	GALNT2
ENSG00000177614	31.77	0.04	0.2	0.83	0.87	PGBD5
ENSG00000135775	1093.2	-0.83	0.08	8.9e-28	2.6e-26	COG2
ENSG00000135744	17.68	0.05	0.26	0.8	0.86	AGT
ENSG00000135773	293.79	-0.1	0.08	0.21	0.3	CAPN9
ENSG00000119280	1795.63	-0.24	0.07	0.00018	0.00047	C1orf198
ENSG00000143643	802.68	-0.53	0.06	5.1e-17	5.5e-16	TTC13
ENSG00000173409	671.43	-0.43	0.08	7.8e-09	3.6e-08	ARV1
ENSG00000182118	219.67	0.21	0.1	0.029	0.051	FAM89A
ENSG00000119283	11.18	-0.68	0.33	0.0037	0.008	TRIM67
ENSG00000143633	1274.66	-0.72	0.08	2e-21	3.3e-20	C1orf131
ENSG00000116906	4188.69	0.07	0.04	0.073	0.12	GNPAT
ENSG00000116903	651.19	0.01	0.09	0.95	0.97	EXOC8
ENSG00000010072	368.58	-1.07	0.09	1.2e-31	5e-30	SPRTN
ENSG00000135766	3428.09	1.4	0.13	3.4e-28	1e-26	EGLN1
ENSG00000287856	0.51	0.12	0.54	0.25		AL445524.2
ENSG00000116918	1674.71	-0.13	0.06	0.037	0.065	TSNAX
ENSG00000270106	0.31	0	0.54	1		TSNAX-DISC1
ENSG00000162946	10.15	0.3	0.28	0.15	0.22	DISC1
ENSG00000116991	1130.71	-0.72	0.11	3.5e-12	2.3e-11	SIPA1L2
ENSG00000212916	82.42	-1.63	0.16	5.3e-28	1.6e-26	MAP10
ENSG00000135778	1316.87	-0.31	0.06	5.2e-08	2.2e-07	NTPCR
ENSG00000135749	319.73	0.19	0.09	0.026	0.047	PCNX2
ENSG00000143674	1878	0.25	0.07	0.00056	0.0014	MAP3K21
ENSG00000135750	2847.58	0.85	0.07	1.1e-35	5.8e-34	KCNK1
ENSG00000183780	1.99	0.17	0.46	0.34	0.44	SLC35F3
ENSG00000168275	817.59	-0.54	0.11	9.8e-08	4e-07	COA6
ENSG00000059588	1096.51	-0.13	0.09	0.1	0.16	TARBP1
ENSG00000168264	7328.22	1.01	0.06	1.4e-62	6.4e-60	IRF2BP2
ENSG00000173726	12331	-0.05	0.05	0.24	0.33	TOMM20
ENSG00000188739	17.01	-0.08	0.26	0.67	0.75	RBM34
ENSG00000054267	2603.35	0.58	0.05	4.4e-35	2.3e-33	ARID4B
ENSG00000152904	569.67	0.09	0.09	0.32	0.42	GGPS1
ENSG00000285053	59.23	-0.52	0.14	5.2e-05	0.00015	AL357556.3
ENSG00000284770	8.01	0.13	0.32	0.53	0.63	TBCE
ENSG00000162885	1065.91	-0.14	0.07	0.04	0.069	B3GALNT2
ENSG00000168243	38.71	-0.01	0.21	0.96	0.98	GNG4
ENSG00000143669	714.62	0.64	0.12	1.4e-08	6.2e-08	LYST
ENSG00000116962	111.11	0.48	0.16	0.00075	0.0018	NID1
ENSG00000077585	135.98	0.59	0.1	3.8e-09	1.8e-08	GPR137B
ENSG00000086619	354.75	0.12	0.07	0.083	0.13	ERO1B
ENSG00000186197	17.9	0.32	0.27	0.12	0.18	EDARADD
ENSG00000116977	2652.17	0.72	0.06	1.3e-29	4.4e-28	LGALS8
ENSG00000119285	1561.1	-0.29	0.11	0.0067	0.014	HEATR1
ENSG00000077522	1.96	0.49	0.61	0.028	0.05	ACTN2
ENSG00000116984	1287.57	-0.09	0.09	0.28	0.38	MTR
ENSG00000244020	0.21	0.01	0.53	0.88		MT1HL1
ENSG00000198626	14.35	-0.21	0.26	0.29	0.38	RYR2
ENSG00000116996	0.08	0	0.54	1		ZP4
ENSG00000270188	5.06	0.53	0.41	0.03	0.053	MTRNR2L11
ENSG00000133019	431.94	0	0.09	0.99	1	CHRM3
ENSG00000155816	1.76	-0.21	0.47	0.26	0.35	FMN2
ENSG00000182901	11.98	-0.44	0.29	0.038	0.066	RGS7
ENSG00000091483	4262.46	-0.4	0.05	3.5e-17	3.9e-16	FH
ENSG00000117009	3.15	0.16	0.4	0.43	0.54	KMO
ENSG00000054277	274.71	0.51	0.12	7.5e-06	2.4e-05	OPN3
ENSG00000203668	473.88	-0.07	0.1	0.48	0.58	CHML
ENSG00000162843	0.06	-0.01	0.54	0.89		WDR64
ENSG00000174371	494.48	-0.18	0.08	0.019	0.035	EXO1
ENSG00000197769	0.09	0	0.54	0.99		MAP1LC3C
ENSG00000180287	0.22	0.02	0.54	0.78		PLD5
ENSG00000143702	296.9	0.12	0.13	0.32	0.41	CEP170
ENSG00000054282	805.18	0.32	0.06	1.2e-07	4.7e-07	SDCCAG8
ENSG00000117020	24.83	0.12	0.21	0.52	0.62	AKT3
ENSG00000179456	2610.98	-0.15	0.05	0.0017	0.0039	ZBTB18
ENSG00000173728	0.34	-0.06	0.52	0.59		C1orf100
ENSG00000035687	2294.46	-0.25	0.06	3.6e-05	0.00011	ADSS2
ENSG00000179397	1.66	-0.07	0.41	0.73	0.8	CATSPERE
ENSG00000121644	6650.11	0.73	0.07	1.3e-27	3.8e-26	DESI2
ENSG00000284188	0.57	-0.06	0.49	0.66		AL451007.3
ENSG00000203667	32.7	0	0.22	0.99	0.99	COX20
ENSG00000153187	21822.4	-0.03	0.07	0.62	0.71	HNRNPU
ENSG00000203666	50.55	-0.54	0.15	7.7e-05	0.00022	EFCAB2
ENSG00000162849	134.66	-0.21	0.14	0.091	0.15	KIF26B
ENSG00000185420	431.64	0.18	0.08	0.019	0.035	SMYD3
ENSG00000162851	901.87	-0.94	0.09	2.9e-26	7.5e-25	TFB2M
ENSG00000162852	1037.02	0.1	0.09	0.25	0.35	CNST
ENSG00000143653	3778.53	0.02	0.05	0.72	0.79	SCCPDH
ENSG00000153207	1961	-0.14	0.07	0.045	0.078	AHCTF1
ENSG00000197472	30.25	0.22	0.19	0.18	0.26	ZNF695
ENSG00000135747	1.91	0.04	0.4	0.83	0.88	ZNF670-ZNF695
ENSG00000277462	154.46	-0.37	0.1	0.00011	0.00031	ZNF670
ENSG00000188295	117.97	-0.57	0.12	1.6e-07	6.5e-07	ZNF669
ENSG00000196418	166.91	-1.2	0.11	1.3e-28	4e-27	ZNF124
ENSG00000162714	864.19	0.49	0.08	9.2e-11	5.3e-10	ZNF496
ENSG00000162711	1.03	-0.19	0.51	0.23	0.32	NLRP3
ENSG00000177535	0.15	0	0.54	1		OR2B11
ENSG00000169224	0.09	-0.01	0.54	0.78		GCSAML
ENSG00000177489	0.03	0	0.54	1		OR2G2
ENSG00000196772	0.12	0.01	0.54	0.91		OR14A16
ENSG00000162722	0.96	-0.01	0.47	0.97	0.98	TRIM58
ENSG00000238243	0.07	0	0.54	1		OR2W3
ENSG00000203663	0.08	-0.01	0.54	0.89		OR2L2
ENSG00000228198	0.04	0	0.54	1		OR2M3
ENSG00000171180	0.3	0.01	0.54	0.91		OR2M4
ENSG00000198104	0.12	0	0.54	1		OR2T6
ENSG00000196240	0.07	-0.01	0.54	0.89		OR2T2
ENSG00000188558	0.05	0.01	0.54	0.91		OR2G6
ENSG00000183310	0.04	0	0.54	1		OR2T34
ENSG00000184022	0.04	0	0.54	1		OR2T10
ENSG00000177151	0.05	0	0.54	1		OR2T35
ENSG00000286015	0.65	0.04	0.47	0.81	0.86	CR589904.2
ENSG00000259823	15.32	-0.18	0.24	0.35	0.45	LYPD8
ENSG00000175137	1207.37	-0.19	0.06	0.00089	0.0021	SH3BP5L
ENSG00000171161	1222.51	-0.22	0.08	0.0044	0.0092	ZNF672
ENSG00000171163	630.77	-0.17	0.16	0.22	0.31	ZNF692
ENSG00000185220	178.92	-0.49	0.11	2.4e-06	8.3e-06	PGBD2
ENSG00000184731	2334.54	0.86	0.09	1.9e-23	3.7e-22	FAM110C
ENSG00000035115	9744.74	0.28	0.05	1.1e-07	4.4e-07	SH3YL1
ENSG00000143727	5193.39	-0.25	0.06	5e-06	1.6e-05	ACP1
ENSG00000189292	6.8	0.54	0.44	0.027	0.05	ALKAL2
ENSG00000151353	1070.99	-0.02	0.08	0.75	0.82	TMEM18
ENSG00000172554	0.1	0	0.54	1		SNTG2
ENSG00000115705	0.21	-0.03	0.53	0.71		TPO
ENSG00000130508	0.88	-0.09	0.51	0.45	0.55	PXDN
ENSG00000186487	0.34	-0.01	0.54	0.89		MYT1L
ENSG00000032389	1332.25	-0.19	0.06	0.0018	0.004	EIPR1
ENSG00000171853	1212.15	-0.41	0.05	1.9e-14	1.6e-13	TRAPPC12
ENSG00000182551	4152.61	-0.54	0.07	4e-15	3.6e-14	ADI1
ENSG00000286905	1.41	-0.04	0.4	0.83	0.88	AC108488.2
ENSG00000171865	857.2	-1.15	0.07	2.8e-56	7.8e-54	RNASEH1
ENSG00000171863	12158.3	-0.1	0.09	0.22	0.31	RPS7
ENSG00000118004	2.59	0.34	0.57	0.063	0.1	COLEC11
ENSG00000151360	0.03	0	0.54	1		ALLC
ENSG00000214866	0.03	0	0.54	1		DCDC2C
ENSG00000176887	0.36	-0.02	0.52	0.8		SOX11
ENSG00000134326	121.45	-0.83	0.12	2.4e-13	1.8e-12	CMPK2
ENSG00000134321	129.81	0.08	0.17	0.61	0.7	RSAD2
ENSG00000151692	765.02	0.51	0.08	1.2e-10	6.9e-10	RNF144A
ENSG00000115738	860.67	-0.58	0.11	1.7e-08	7.7e-08	ID2
ENSG00000134313	2700.22	0.05	0.06	0.46	0.57	KIDINS220
ENSG00000143797	910.01	0.62	0.1	3.8e-11	2.2e-10	MBOAT2
ENSG00000151693	2421.67	0.9	0.12	4.1e-16	4.1e-15	ASAP2
ENSG00000119185	1411.47	-0.13	0.07	0.041	0.072	ITGB1BP1
ENSG00000119203	1878.55	-0.14	0.05	0.0026	0.0058	CPSF3
ENSG00000134330	1137.21	0.17	0.07	0.013	0.025	IAH1
ENSG00000151694	1392.68	0.43	0.09	5.1e-07	1.9e-06	ADAM17
ENSG00000134308	13073.2	-0.34	0.05	2.9e-12	1.9e-11	YWHAQ
ENSG00000115750	505.71	-0.07	0.07	0.27	0.37	TAF1B
ENSG00000134317	364.12	0.74	0.09	1.2e-16	1.3e-15	GRHL1
ENSG00000172059	832	0.35	0.1	0.00027	0.00071	KLF11
ENSG00000205795	56.83	2.17	0.3	6.3e-15	5.5e-14	CYS1
ENSG00000171848	14375.2	0.57	0.06	1.5e-19	2e-18	RRM2
ENSG00000115756	10529.6	1.13	0.08	3.1e-45	3.5e-43	HPCAL1
ENSG00000115758	14601.9	-0.69	0.1	8.4e-14	6.6e-13	ODC1
ENSG00000115761	1263.91	-0.5	0.07	2.6e-13	1.9e-12	NOL10
ENSG00000143882	80.53	-0.05	0.15	0.72	0.79	ATP6V1C2
ENSG00000143870	18833	0.04	0.04	0.36	0.47	PDIA6
ENSG00000162975	12.55	0.09	0.28	0.66	0.74	KCNF1
ENSG00000150873	3.63	0.28	0.39	0.2	0.28	C2orf50
ENSG00000162976	264.5	-0.36	0.08	7.7e-06	2.5e-05	SLC66A3
ENSG00000134318	8385.25	0.37	0.09	9.7e-06	3.1e-05	ROCK2
ENSG00000169016	242.52	-0.8	0.08	7.8e-26	1.9e-24	E2F6
ENSG00000196208	18.69	-0.08	0.21	0.64	0.73	GREB1
ENSG00000169006	0.07	0	0.54	1		NTSR2
ENSG00000134324	7163.21	0.43	0.07	3.7e-09	1.8e-08	LPIN1
ENSG00000071575	10.05	-0.08	0.35	0.7	0.78	TRIB2
ENSG00000162981	9060.32	0.24	0.04	1.1e-10	6e-10	LRATD1
ENSG00000151779	3577.72	0.6	0.09	6.3e-11	3.7e-10	NBAS
ENSG00000079785	7463.91	-0.38	0.05	2.4e-13	1.8e-12	DDX1
ENSG00000134323	36.06	-0.57	0.19	0.00066	0.0016	MYCN
ENSG00000197872	3.22	0.06	0.41	0.74	0.81	CYRIA
ENSG00000214842	0.06	0	0.54	1		RAD51AP2
ENSG00000163032	0.2	-0.03	0.53	0.71		VSNL1
ENSG00000163029	1304.53	-0.04	0.04	0.31	0.41	SMC6
ENSG00000178295	737.44	-0.32	0.09	0.00038	0.00097	GEN1
ENSG00000151379	0.03	0	0.54	1		MSGN1
ENSG00000170745	13.07	0.36	0.27	0.082	0.13	KCNS3
ENSG00000240857	716.07	-0.22	0.07	0.0017	0.0038	RDH14
ENSG00000185013	3.82	-0.2	0.37	0.34	0.44	NT5C1B
ENSG00000143867	22.83	0.13	0.2	0.44	0.54	OSR1
ENSG00000183891	98.83	-0.19	0.13	0.12	0.19	TTC32
ENSG00000118965	209.55	-0.54	0.1	5.1e-08	2.2e-07	WDR35
ENSG00000132031	2.02	-0.15	0.44	0.43	0.53	MATN3
ENSG00000068697	10778.6	0.07	0.05	0.16	0.24	LAPTM4A
ENSG00000115884	9247.23	-0.12	0.07	0.063	0.11	SDC1
ENSG00000055917	7978.03	0.09	0.08	0.22	0.3	PUM2
ENSG00000143878	3335.46	-0.27	0.08	0.00057	0.0014	RHOB
ENSG00000118960	895.11	0.26	0.06	1.2e-05	3.7e-05	HS1BP3
ENSG00000143869	1.32	0.16	0.49	0.32	0.42	GDF7
ENSG00000118961	1446.13	-0.39	0.07	1.2e-08	5.7e-08	LDAH
ENSG00000084674	11965	0.34	0.18	0.03	0.054	APOB
ENSG00000218819	0.2	0.02	0.54	0.77		TDRD15
ENSG00000119771	47.16	0.01	0.15	0.97	0.98	KLHL29
ENSG00000119778	941.23	-0.02	0.07	0.76	0.82	ATAD2B
ENSG00000173960	992.43	-0.38	0.06	1.3e-11	8.1e-11	UBXN2A
ENSG00000205639	290.04	0	0.11	0.97	0.98	MFSD2B
ENSG00000163026	233.18	-0.91	0.11	3.7e-18	4.4e-17	WDCP
ENSG00000119782	117.42	-0.17	0.16	0.22	0.31	FKBP1B
ENSG00000115128	3443.38	-0.13	0.08	0.099	0.16	SF3B6
ENSG00000219626	31.87	0.16	0.19	0.32	0.42	FAM228B
ENSG00000115129	893.07	-0.62	0.13	2.3e-07	9e-07	TP53I3
ENSG00000176732	4.42	-0.15	0.32	0.47	0.58	PFN4
ENSG00000186453	0.59	-0.04	0.5	0.71		FAM228A
ENSG00000198399	1974.15	0.06	0.07	0.4	0.5	ITSN2
ENSG00000084676	2699.88	0.06	0.09	0.52	0.62	NCOA1
ENSG00000184924	772.7	-0.31	0.09	0.00029	0.00074	PTRHD1
ENSG00000138092	541.44	-0.46	0.08	6e-10	3.1e-09	CENPO
ENSG00000138031	830.95	-0.52	0.1	8.3e-08	3.4e-07	ADCY3
ENSG00000115137	173.88	0	0.12	0.97	0.98	DNAJC27
ENSG00000084710	49.33	-0.51	0.15	0.00022	0.00057	EFR3B
ENSG00000115138	7.79	-0.48	0.32	0.035	0.061	POMC
ENSG00000119772	1332.88	0.06	0.06	0.36	0.46	DNMT3A
ENSG00000138101	617.65	0.39	0.09	1.5e-05	4.5e-05	DTNB
[truncated: 16,515 more rows]

## Sheet: 12h
Gene	baseMean	log2FoldChange	lfcSE	pvalue	padj	Gene.1
ENSG00000186092	0.02	0	0.63	1		OR4F5
ENSG00000187634	8.07	-0.22	0.47	0.41	0.49	SAMD11
ENSG00000188976	2832.78	-0.7	0.1	2e-12	1.5e-11	NOC2L
ENSG00000187961	234.3	0.12	0.2	0.51	0.59	KLHL17
ENSG00000187583	54.02	0.33	0.27	0.15	0.21	PLEKHN1
ENSG00000187642	0.47	-0.09	0.62	0.44		PERM1
ENSG00000188290	472.22	0.05	0.15	0.7	0.76	HES4
ENSG00000187608	246.67	-0.07	0.15	0.61	0.69	ISG15
ENSG00000188157	10951.7	0.29	0.12	0.0096	0.018	AGRN
ENSG00000237330	266.16	1.12	0.15	1.4e-15	1.5e-14	RNF223
ENSG00000131591	449.69	-0.45	0.14	0.00052	0.0012	C1orf159
ENSG00000162571	12.43	0.37	0.39	0.18	0.24	TTLL10
ENSG00000186891	3.26	0.1	0.48	0.69		TNFRSF18
ENSG00000186827	1.51	0.03	0.6	0.87		TNFRSF4
ENSG00000078808	10204.5	-0.08	0.04	0.052	0.083	SDF4
ENSG00000176022	643.42	-1.17	0.14	1.3e-17	1.9e-16	B3GALT6
ENSG00000184163	176.73	0.56	0.22	0.0048	0.0097	C1QTNF12
ENSG00000160087	1886.34	-0.52	0.09	2.3e-08	1e-07	UBE2J2
ENSG00000162572	101.13	0.1	0.23	0.63	0.7	SCNN1D
ENSG00000131584	2906.25	-0.18	0.15	0.21	0.28	ACAP3
ENSG00000169972	416.73	-0.95	0.11	9e-19	1.4e-17	PUSL1
ENSG00000127054	2785.79	-0.1	0.1	0.29	0.37	INTS11
ENSG00000224051	1084.38	-0.62	0.09	1.6e-11	1.1e-10	CPTP
ENSG00000169962	14.44	-0.49	0.39	0.077	0.12	TAS1R3
ENSG00000107404	6820.06	0.6	0.1	3e-10	1.6e-09	DVL1
ENSG00000162576	291.23	0.01	0.21	0.96	0.97	MXRA8
ENSG00000175756	2998.73	-0.47	0.11	5.9e-06	1.9e-05	AURKAIP1
ENSG00000221978	2696.85	-0.22	0.18	0.19	0.26	CCNL2
ENSG00000242485	1469.28	-1.07	0.11	1.1e-23	3.3e-22	MRPL20
ENSG00000235098	5.82	-0.09	0.41	0.75	0.81	ANKRD65
ENSG00000205116	0.05	0	0.63	1		TMEM88B
ENSG00000179403	561.04	0.4	0.14	0.0024	0.0051	VWA1
ENSG00000215915	173.65	-1.74	0.18	2.6e-25	9e-24	ATAD3C
ENSG00000160072	1113.16	-1.67	0.17	1e-25	3.9e-24	ATAD3B
ENSG00000197785	2312.55	-1.57	0.13	6.1e-38	8.4e-36	ATAD3A
ENSG00000205090	14.55	0.19	0.34	0.47	0.56	TMEM240
ENSG00000160075	3851.33	-0.3	0.07	1.2e-05	3.6e-05	SSU72
ENSG00000228594	169.51	-0.73	0.18	1.2e-05	3.6e-05	FNDC10
ENSG00000197530	2311.65	1.01	0.15	4.6e-12	3.2e-11	MIB2
ENSG00000189409	7.96	0.67	0.51	0.028	0.047	MMP23B
ENSG00000248333	2254.71	-0.27	0.11	0.0097	0.018	CDK11B
ENSG00000189339	3558.22	-0.21	0.1	0.023	0.04	SLC35E2B
ENSG00000008128	227.63	-0.19	0.19	0.26	0.34	CDK11A
ENSG00000008130	3550.44	-0.89	0.07	9.7e-34	8.7e-32	NADK
ENSG00000078369	29806.7	0.47	0.07	2e-11	1.2e-10	GNB1
ENSG00000169885	1.95	0.28	0.6	0.18		CALML6
ENSG00000178821	94.26	-0.47	0.22	0.015	0.027	TMEM52
ENSG00000142609	3.7	-0.03	0.5	0.92	0.94	CFAP74
ENSG00000187730	0.59	0.04	0.59	0.79		GABRD
ENSG00000067606	2986.03	0.15	0.08	0.047	0.075	PRKCZ
ENSG00000162585	827.77	-0.14	0.12	0.22	0.29	FAAP20
ENSG00000157933	1944.57	-0.32	0.1	0.0018	0.0039	SKI
ENSG00000116151	191.6	-0.23	0.15	0.097	0.14	MORN1
ENSG00000157916	4635.68	-0.23	0.06	0.00021	0.00052	RER1
ENSG00000157911	483.75	-0.58	0.1	9.3e-09	4.3e-08	PEX10
ENSG00000149527	289.96	2.03	0.3	1.3e-14	1.2e-13	PLCH2
ENSG00000157881	863.81	0.17	0.08	0.031	0.052	PANK4
ENSG00000197921	3.03	-0.4	0.57	0.12		HES5
ENSG00000157873	4310.09	0.3	0.15	0.034	0.057	TNFRSF14
ENSG00000157870	4028.36	-0.5	0.07	5.9e-13	4.6e-12	PRXL2B
ENSG00000142606	172.98	0.96	0.26	1.7e-05	5.1e-05	MMEL1
ENSG00000215912	7.26	-0.27	0.41	0.32	0.4	TTC34
ENSG00000169717	0.08	0	0.63	1		ACTRT2
ENSG00000142611	459.53	0.95	0.12	8.6e-16	9.6e-15	PRDM16
ENSG00000130762	4277.61	0.2	0.08	0.014	0.026	ARHGEF16
ENSG00000162591	695.33	0.03	0.15	0.81	0.85	MEGF6
ENSG00000158109	3930.45	-0.57	0.07	5.7e-15	5.6e-14	TPRG1L
ENSG00000116213	545.12	-0.89	0.11	1.3e-17	1.8e-16	WRAP73
ENSG00000078900	53.48	-0.26	0.23	0.19	0.26	TP73
ENSG00000162592	0.32	-0.01	0.62	0.91		CCDC27
ENSG00000235169	17.16	0.25	0.37	0.34	0.43	SMIM1
ENSG00000130764	1621.27	-0.46	0.09	8.5e-08	3.5e-07	LRRC47
ENSG00000116198	1386.05	-0.38	0.06	1.7e-09	8.7e-09	CEP104
ENSG00000169598	304.86	-1.59	0.16	2.8e-24	8.7e-23	DFFB
ENSG00000198912	1183.45	-0.25	0.09	0.0038	0.0077	C1orf174
ENSG00000196581	0.29	0	0.63	1		AJAP1
ENSG00000131697	543.7	0.28	0.09	0.0017	0.0038	NPHP4
ENSG00000069424	207.23	0.74	0.16	1.7e-06	5.7e-06	KCNAB2
ENSG00000116254	13.51	0.38	0.4	0.17	0.24	CHD5
ENSG00000285629	0.15	-0.01	0.63	0.8		AL031847.1
ENSG00000116251	17187.1	0.12	0.09	0.14	0.2	RPL22
ENSG00000158286	249.32	-0.21	0.22	0.29	0.37	RNF207
ENSG00000116237	4707.17	-1.44	0.11	3.9e-44	1.1e-41	ICMT
ENSG00000158292	850.1	0.02	0.12	0.83	0.87	GPR153
ENSG00000097021	2758.86	-0.84	0.08	2.4e-26	1e-24	ACOT7
ENSG00000069812	32.76	-1.21	0.3	2.4e-06	8.1e-06	HES2
ENSG00000187017	1058.34	0.62	0.1	8.5e-10	4.5e-09	ESPN
ENSG00000215788	218.11	0.63	0.32	0.015	0.026	TNFRSF25
ENSG00000171680	386.75	0.29	0.17	0.066	0.1	PLEKHG5
ENSG00000162408	498.02	-0.95	0.13	2e-14	1.9e-13	NOL9
ENSG00000173662	0.22	-0.01	0.63	0.86		TAS1R1
ENSG00000204859	519.21	0.12	0.15	0.38	0.46	ZBTB48
ENSG00000162413	889.12	-1.26	0.14	1e-21	2.3e-20	KLHL21
ENSG00000116273	1787.27	0.09	0.12	0.46	0.54	PHF13
ENSG00000041988	549.61	0.33	0.12	0.0041	0.0083	THAP3
ENSG00000007923	1843.02	-0.99	0.1	9.8e-24	2.9e-22	DNAJC11
ENSG00000171735	1118.84	0.11	0.09	0.24	0.31	CAMTA1
ENSG00000049245	4271.58	-0.11	0.07	0.12	0.17	VAMP3
ENSG00000049246	236.1	0.19	0.18	0.25	0.33	PER3
ENSG00000049247	4.58	0.38	0.52	0.16	0.22	UTS2
ENSG00000049249	210.13	0.56	0.2	0.0018	0.0039	TNFRSF9
ENSG00000116288	6837.57	-0.48	0.1	4.3e-07	1.6e-06	PARK7
ENSG00000116285	7525.26	1.6	0.19	6.1e-19	9.9e-18	ERRFI1
ENSG00000162426	3.73	0.08	0.5	0.76	0.81	SLC45A1
ENSG00000142599	4760.52	0.26	0.1	0.0073	0.014	RERE
ENSG00000074800	153226	0.77	0.08	3e-23	8.1e-22	ENO1
ENSG00000131686	0.17	0.01	0.63	0.84		CA6
ENSG00000197241	14.64	-0.08	0.35	0.76	0.81	SLC2A7
ENSG00000142583	536.92	-0.36	0.11	0.00077	0.0018	SLC2A5
ENSG00000180758	748.84	0.55	0.16	0.00021	0.00054	GPR157
ENSG00000049239	2550.3	0.06	0.07	0.36	0.45	H6PD
ENSG00000171621	1712.91	0.4	0.09	2.8e-06	9.3e-06	SPSB1
ENSG00000171612	457.92	-1.02	0.1	2.9e-24	8.9e-23	SLC25A33
ENSG00000188807	324.1	-1.69	0.13	1e-39	1.7e-37	TMEM201
ENSG00000171608	202.62	0.8	0.18	2.5e-06	8.4e-06	PIK3CD
ENSG00000171603	13422.4	0.61	0.08	3.8e-15	3.9e-14	CLSTN1
ENSG00000178585	1982.9	0.14	0.1	0.16	0.22	CTNNBIP1
ENSG00000162441	2760.21	-0.06	0.08	0.42	0.5	LZIC
ENSG00000173614	682.74	-0.78	0.13	1.7e-10	9.6e-10	NMNAT1
ENSG00000162444	9.22	-0.29	0.44	0.3	0.38	RBP7
ENSG00000130939	4832.43	-0.01	0.09	0.9	0.92	UBE4B
ENSG00000054523	4669.62	-0.01	0.13	0.96	0.97	KIF1B
ENSG00000142657	9412.96	-0.37	0.07	8.3e-09	3.8e-08	PGD
ENSG00000251503	0.25	-0.02	0.62	0.81		CENPS-CORT
ENSG00000175279	159.6	-0.65	0.19	0.00018	0.00047	CENPS
ENSG00000241563	4.27	-0.59	0.56	0.041	0.067	CORT
ENSG00000160049	1886.1	-0.61	0.09	2.8e-11	1.8e-10	DFFA
ENSG00000142655	1152.4	0.02	0.08	0.8	0.85	PEX14
ENSG00000130940	1390.2	0.38	0.12	0.00092	0.0021	CASZ1
ENSG00000175262	11.73	-1.45	0.61	0.0001	0.00028	C1orf127
ENSG00000120948	3198.4	-0.72	0.13	2.3e-09	1.2e-08	TARDBP
ENSG00000009724	11.92	-0.05	0.4	0.84	0.88	MASP2
ENSG00000116649	1188.29	-1.87	0.14	4.6e-42	9.2e-40	SRM
ENSG00000171824	2412.11	-0.05	0.08	0.48	0.56	EXOSC10
ENSG00000198793	1879.77	-1.14	0.13	1.5e-19	2.7e-18	MTOR
ENSG00000171819	0.32	-0.02	0.62	0.8		ANGPTL7
ENSG00000120942	491.45	-1.38	0.14	2e-24	6.4e-23	UBIAD1
ENSG00000204624	19.77	0.58	0.37	0.035	0.058	DISP3
ENSG00000116661	2267.39	0.82	0.19	2.7e-06	8.8e-06	FBXO2
ENSG00000132879	700.95	0.72	0.16	2.5e-06	8.3e-06	FBXO44
ENSG00000116663	350.46	0.38	0.15	0.0077	0.015	FBXO6
ENSG00000116670	379.45	-0.08	0.15	0.56	0.64	MAD2L2
ENSG00000162490	1.28	0.08	0.55	0.72		DRAXIN
ENSG00000177674	395.17	-0.24	0.13	0.053	0.084	AGTRAP
ENSG00000215910	0.09	0.01	0.63	0.86		C1orf167
ENSG00000177000	1869.16	-0.09	0.12	0.45	0.54	MTHFR
ENSG00000011021	1019.32	0.49	0.11	3.2e-06	1e-05	CLCN6
ENSG00000175206	3.39	0.11	0.48	0.68	0.74	NPPA
ENSG00000120937	1.6	0	0.59	1		NPPB
ENSG00000116685	8510.08	0.31	0.06	1.2e-06	4.3e-06	KIAA2013
ENSG00000083444	9246.58	1.23	0.1	6e-36	6.9e-34	PLOD1
ENSG00000116688	6763.23	-0.57	0.06	2.2e-25	7.9e-24	MFN2
ENSG00000116691	569.93	-0.46	0.14	0.00034	0.00083	MIIP
ENSG00000120949	0.78	-0.05	0.61	0.7		TNFRSF8
ENSG00000028137	1325.8	0.13	0.09	0.13	0.19	TNFRSF1B
ENSG00000048707	2376.63	-0.09	0.12	0.45	0.53	VPS13D
ENSG00000162496	8243.84	1.13	0.13	3e-19	5.1e-18	DHRS3
ENSG00000204518	0.21	0	0.63	1		AADACL4
ENSG00000188984	0.05	0.01	0.63	0.85		AADACL3
ENSG00000157330	0.45	-0.03	0.6	0.84		C1orf158
ENSG00000116726	0.32	0.01	0.61	0.91		PRAMEF12
ENSG00000239810	0.03	0	0.63	1		PRAMEF11
ENSG00000179172	171.95	0.38	0.14	0.0051	0.01	HNRNPCL1
ENSG00000120952	0.14	0.02	0.63	0.68		PRAMEF2
ENSG00000204510	0.11	0	0.63	1		PRAMEF7
ENSG00000277058	30.74	0.1	0.31	0.69	0.75	HNRNPCL3
ENSG00000229571	0.18	0.02	0.63	0.72		PRAMEF25
ENSG00000275774	134.46	0.25	0.18	0.13	0.19	HNRNPCL2
ENSG00000280267	0.06	-0.01	0.63	0.89		PRAMEF26
ENSG00000179412	2.23	-0.02	0.52	0.94		HNRNPCL4
ENSG00000204505	0.02	0	0.63	1		PRAMEF9
ENSG00000279169	0.03	0	0.63	1		PRAMEF13
ENSG00000279804	0.02	0	0.63	1		PRAMEF18
ENSG00000270601	0.06	0	0.63	1		PRAMEF5
ENSG00000204501	0.03	0	0.63	1		PRAMEF15
ENSG00000204478	0.05	0	0.63	1		PRAMEF20
ENSG00000162494	0.02	0	0.63	1		LRRC38
ENSG00000162493	0.08	0.01	0.63	0.85		PDPN
ENSG00000116731	1261.95	-0.18	0.08	0.016	0.029	PRDM2
ENSG00000189337	220.89	-0.32	0.12	0.0046	0.0093	KAZN
ENSG00000171729	1443.48	0.51	0.09	8.4e-09	3.9e-08	TMEM51
ENSG00000142621	21.86	0.71	0.34	0.0069	0.013	FHAD1
ENSG00000142634	17684.1	0.42	0.07	3.5e-10	1.9e-09	EFHD2
ENSG00000162438	1.09	0.09	0.6	0.57		CTRC
ENSG00000142615	0.53	0	0.61	1		CELA2A
ENSG00000215704	1.8	0.15	0.58	0.43		CELA2B
ENSG00000132906	503.4	0.07	0.11	0.53	0.61	CASP9
ENSG00000116138	1231.97	-0.43	0.09	1.4e-06	4.7e-06	DNAJC16
ENSG00000116771	2630.82	-0.94	0.11	1.6e-19	2.8e-18	AGMAT
ENSG00000197312	2543.11	-0.77	0.12	5.7e-11	3.4e-10	DDI2
ENSG00000116786	1878.62	0.01	0.06	0.91	0.93	PLEKHM2
ENSG00000162461	134.76	-0.5	0.19	0.0038	0.0077	SLC25A34
ENSG00000162460	349.89	0.05	0.12	0.68	0.74	TMEM82
ENSG00000162458	5676.25	0.48	0.07	8.3e-12	5.6e-11	FBLIM1
ENSG00000233954	1944.84	0.04	0.14	0.76	0.81	UQCRHL
ENSG00000065526	4511.16	0.05	0.21	0.78	0.83	SPEN
ENSG00000116809	881.02	0.15	0.11	0.18	0.24	ZBTB17
ENSG00000173641	1.01	-0.11	0.6	0.49		HSPB7
ENSG00000186510	6.21	0.03	0.46	0.92	0.94	CLCNKA
ENSG00000184908	2.98	0	0.51	1		CLCNKB
ENSG00000185519	97.36	1.4	0.28	1.4e-08	6.3e-08	FAM131C
ENSG00000142627	5216.51	1.29	0.13	1.7e-23	4.8e-22	EPHA2
ENSG00000142632	467.15	-0.62	0.15	1.4e-05	4.3e-05	ARHGEF19
ENSG00000132881	131.19	-0.62	0.16	3.8e-05	0.00011	CPLANE2
ENSG00000037637	1952.34	0.53	0.05	1.4e-22	3.5e-21	FBXO42
ENSG00000055070	6925.29	-0.09	0.07	0.22	0.29	SZRD1
ENSG00000187144	0.33	0	0.62	1		SPATA21
ENSG00000157191	1929.4	-0.15	0.07	0.034	0.057	NECAP2
ENSG00000219481	1921.01	0.11	0.11	0.26	0.34	NBPF1
ENSG00000058453	489.73	-0.14	0.16	0.36	0.44	CROCC
ENSG00000117122	43.9	0.75	0.24	0.00034	0.00084	MFAP2
ENSG00000159363	3429.4	0.08	0.1	0.43	0.52	ATP13A2
ENSG00000117118	4420.21	-0.15	0.06	0.02	0.036	SDHB
ENSG00000117115	3692.8	0.01	0.09	0.87	0.9	PADI2
ENSG00000142623	87.83	0.44	0.21	0.022	0.038	PADI1
ENSG00000142619	33.62	0.99	0.3	6.8e-05	0.00019	PADI3
ENSG00000159339	1.24	0.02	0.6	0.87		PADI4
ENSG00000276747	0.57	0.14	0.6	0.38		PADI6
ENSG00000179051	5267.35	-1.29	0.09	6.1e-50	3e-47	RCC2
ENSG00000074964	3124.14	-0.15	0.08	0.066	0.1	ARHGEF10L
ENSG00000117148	27.21	-0.54	0.32	0.037	0.061	ACTL8
ENSG00000117154	0.41	-0.12	0.62	0.33		IGSF21
ENSG00000179023	27.5	-0.9	0.37	0.0014	0.003	KLHDC7A
ENSG00000009709	0.86	0.29	0.64	0.087		PAX7
ENSG00000179002	0.04	0	0.63	1		TAS1R2
ENSG00000159423	605.81	-0.9	0.12	3.5e-15	3.6e-14	ALDH4A1
ENSG00000169991	735.87	-1.21	0.16	8e-16	9e-15	IFFO2
ENSG00000127481	5263.96	0.58	0.18	0.00055	0.0013	UBR4
ENSG00000127463	2217.97	0	0.09	0.98	0.99	EMC1
ENSG00000053372	1995.27	-1.02	0.14	7.8e-15	7.6e-14	MRTO4
ENSG00000162482	6522.26	0.49	0.1	1.7e-07	6.7e-07	AKR7A3
ENSG00000053371	5403.22	0.49	0.1	3e-07	1.1e-06	AKR7A2
ENSG00000040487	388.97	-0.08	0.11	0.43	0.52	SLC66A1
ENSG00000077549	12909.1	0.23	0.07	0.0014	0.0031	CAPZB
ENSG00000173436	902.08	-0.53	0.12	3.9e-06	1.3e-05	MICOS10
ENSG00000158747	11435.5	0.32	0.11	0.0033	0.0068	NBL1
ENSG00000270136	0.04	-0.01	0.63	0.89		MICOS10-NBL1
ENSG00000158748	14.8	0.87	0.54	0.0066	0.013	HTR6
ENSG00000162542	2544.92	0.78	0.08	1.5e-25	5.6e-24	TMCO4
ENSG00000178828	12781.3	1.84	0.26	1.1e-14	1.1e-13	RNF186
ENSG00000169914	2576.42	0.75	0.13	3e-09	1.5e-08	OTUD3
ENSG00000188784	0.4	-0.07	0.61	0.61		PLA2G2E
ENSG00000188257	270.28	-0.34	0.16	0.025	0.043	PLA2G2A
ENSG00000127472	0.33	-0.02	0.61	0.86		PLA2G5
ENSG00000117215	0.07	0	0.63	1		PLA2G2D
ENSG00000158786	4.62	-0.25	0.51	0.34	0.43	PLA2G2F
ENSG00000187980	0.96	-0.04	0.59	0.82		PLA2G2C
ENSG00000162543	52.62	-0.51	0.25	0.019	0.033	UBXN10
ENSG00000158816	0.89	0.06	0.57	0.77		VWA5B1
ENSG00000162545	7265.66	0.33	0.11	0.002	0.0043	CAMK2N1
ENSG00000090432	1272.8	-0.77	0.08	8.7e-21	1.7e-19	MUL1
ENSG00000183114	0.08	0.02	0.63	0.75		FAM43B
ENSG00000158825	2402.26	1.11	0.17	1e-12	7.9e-12	CDA
ENSG00000158828	859.05	-0.1	0.11	0.38	0.46	PINK1
ENSG00000244038	15509	0.1	0.05	0.029	0.049	DDOST
ENSG00000117245	12.09	0.62	0.47	0.037	0.062	KIF17
ENSG00000189410	31.4	0.03	0.26	0.88	0.91	SH2D5
ENSG00000127483	6984.34	0.15	0.06	0.019	0.033	HP1BP3
ENSG00000075151	4404.5	0.31	0.08	7.8e-05	0.00021	EIF4G3
ENSG00000117298	13338.4	1.12	0.12	1.3e-21	2.8e-20	ECE1
ENSG00000142794	536.47	0.12	0.09	0.18	0.25	NBPF3
ENSG00000162551	4.67	0.25	0.48	0.35	0.44	ALPL
ENSG00000076864	5589.72	0.28	0.07	9.1e-05	0.00024	RAP1GAP
ENSG00000090686	3376.55	0.26	0.05	3.6e-08	1.5e-07	USP48
ENSG00000187942	6.48	0.49	0.5	0.087	0.13	LDLRAD2
ENSG00000142798	5579.13	0.82	0.18	6e-07	2.2e-06	HSPG2
ENSG00000219073	12.32	-0.46	0.4	0.1	0.15	CELA3B
ENSG00000142789	11.79	-0.35	0.37	0.19	0.26	CELA3A
ENSG00000070831	16508	0.05	0.07	0.41	0.5	CDC42
ENSG00000162552	186.35	-0.07	0.17	0.67	0.74	WNT4
ENSG00000184677	1450.49	-0.15	0.1	0.11	0.16	ZBTB40
ENSG00000070886	47.99	2.07	0.49	1.7e-08	7.4e-08	EPHA8
ENSG00000173372	0.07	-0.01	0.63	0.89		C1QA
ENSG00000173369	0.12	0	0.63	1		C1QB
ENSG00000133216	4305.93	-0.97	0.12	1.1e-16	1.4e-15	EPHB2
ENSG00000227868	0.21	0.03	0.62	0.76		TEX46
ENSG00000004487	6173.09	-0.48	0.05	1.5e-20	2.9e-19	KDM1A
ENSG00000169641	4581.18	0	0.1	0.96	0.97	LUZP1
ENSG00000179546	608.75	0.29	0.1	0.0049	0.0097	HTR1D
ENSG00000125944	9856.28	-0.62	0.09	8.5e-13	6.5e-12	HNRNPR
ENSG00000125945	815.45	0.03	0.09	0.72	0.78	ZNF436
ENSG00000204219	1294	0.45	0.11	1.4e-05	4.3e-05	TCEA3
ENSG00000088280	350.87	0.25	0.12	0.038	0.063	ASAP3
ENSG00000007968	813	-0.61	0.08	1.8e-13	1.5e-12	E2F2
ENSG00000117318	837.74	-2.81	0.21	2.1e-46	7e-44	ID3
ENSG00000142676	47622	0.19	0.13	0.12	0.17	RPL11
ENSG00000011007	3274.03	-0.05	0.08	0.49	0.57	ELOA
ENSG00000057757	1898.88	-0.81	0.1	4.2e-17	5.5e-16	PITHD1
ENSG00000011009	2899.52	-0.5	0.08	1.2e-11	7.9e-11	LYPLA2
ENSG00000117308	4687.83	0.25	0.1	0.011	0.02	GALE
ENSG00000117305	4510.03	0.74	0.13	3.5e-09	1.7e-08	HMGCL
ENSG00000179163	2733.77	0.05	0.1	0.61	0.69	FUCA1
ENSG00000188822	0.6	0	0.61	1		CNR2
ENSG00000189266	11476.9	0.04	0.06	0.5	0.59	PNRC2
ENSG00000188529	6134.79	-0.34	0.07	1.8e-07	7e-07	SRSF10
ENSG00000142661	1014.4	-0.11	0.1	0.27	0.35	MYOM3
ENSG00000142677	1469.12	0.23	0.09	0.0065	0.013	IL22RA1
ENSG00000185436	920.02	0.61	0.1	8.8e-10	4.6e-09	IFNLR1
ENSG00000158055	24.09	-1.25	0.37	1.6e-05	4.7e-05	GRHL3
ENSG00000001460	1059.81	0.73	0.11	1.8e-11	1.2e-10	STPG1
ENSG00000001461	2272.69	0.33	0.06	1.9e-07	7.4e-07	NIPAL3
ENSG00000117602	992.29	0.28	0.08	0.00061	0.0014	RCAN3
ENSG00000184454	894.91	0.85	0.14	2.4e-10	1.3e-09	NCMAP
ENSG00000133226	6776.67	0.11	0.11	0.29	0.37	SRRM1
ENSG00000169504	6068.91	0.52	0.14	0.00015	0.00038	CLIC4
ENSG00000020633	58.61	1.99	0.45	1.2e-08	5.4e-08	RUNX3
ENSG00000117614	5054.49	0.53	0.11	9.4e-07	3.3e-06	SYF2
ENSG00000117616	3128.36	1.03	0.16	4.1e-11	2.5e-10	RSRP1
ENSG00000187010	3.58	0.08	0.5	0.74	0.8	RHD
ENSG00000183726	4042.52	-0.16	0.07	0.012	0.022	TMEM50A
ENSG00000188672	7.24	-0.05	0.44	0.84	0.88	RHCE
ENSG00000204178	2012.96	-0.16	0.05	0.0038	0.0078	MACO1
ENSG00000157978	1153.06	-0.6	0.08	8.5e-16	9.5e-15	LDLRAP1
ENSG00000117643	14.34	0.16	0.33	0.55	0.63	MAN1C1
ENSG00000162430	2139.68	-0.31	0.12	0.0067	0.013	SELENON
ENSG00000117640	1575.85	-0.01	0.07	0.87	0.9	MTFR1L
ENSG00000127423	169.33	-1.07	0.17	1.2e-11	7.8e-11	AUNIP
ENSG00000182749	253.75	-0.14	0.13	0.27	0.34	PAQR7
ENSG00000117632	5441.02	-0.79	0.1	1.7e-15	1.9e-14	STMN1
ENSG00000158006	2055.26	0.13	0.1	0.16	0.23	PAFAH2
ENSG00000158008	1.06	-0.29	0.62	0.12		EXTL1
ENSG00000158014	8.43	-0.58	0.45	0.048	0.077	SLC30A2
ENSG00000158022	4.54	0.01	0.49	0.98	0.99	TRIM63
ENSG00000175087	726.96	-0.28	0.1	0.0028	0.0058	PDIK1L
ENSG00000197245	0.41	0.13	0.61	0.36		FAM110D
ENSG00000282872	0.14	-0.02	0.63	0.72		C1orf232
ENSG00000236782	4.85	-0.11	0.46	0.69	0.75	AL391650.1
ENSG00000142675	814.01	0.2	0.13	0.1	0.15	CNKSR1
ENSG00000188782	0.49	-0.03	0.62	0.77		CATSPER4
ENSG00000130695	671.55	-0.38	0.1	4.9e-05	0.00014	CEP85
ENSG00000142669	3153.81	0.38	0.1	6.4e-05	0.00018	SH3BGRL3
ENSG00000158062	586.84	-0.08	0.18	0.62	0.69	UBXN11
ENSG00000169442	7.77	0.75	0.49	0.015	0.026	CD52
ENSG00000176092	2082.98	1.23	0.18	7.6e-13	5.9e-12	CRYBG2
ENSG00000176083	0.24	0.02	0.63	0.77		ZNF683
ENSG00000131914	0.14	0	0.63	1		LIN28A
ENSG00000117682	1230.21	-0.3	0.08	7.1e-05	0.00019	DHDDS
ENSG00000198830	9360.95	-0.38	0.1	0.00019	0.00047	HMGN2
ENSG00000117676	9522.72	0.09	0.06	0.11	0.17	RPS6KA1
ENSG00000117713	4446.34	0.04	0.13	0.75	0.8	ARID1A
ENSG00000060642	887.22	0.41	0.08	4.6e-07	1.7e-06	PIGV
ENSG00000204160	801.96	0.05	0.08	0.48	0.57	ZDHHC18
ENSG00000175793	5217.53	-0.09	0.1	0.38	0.47	SFN
ENSG00000142751	1235.85	-0.18	0.07	0.0071	0.014	GPN2
ENSG00000198746	469.8	-0.62	0.11	1.2e-08	5.5e-08	GPATCH3
ENSG00000090273	4045.76	-0.77	0.1	3e-15	3.1e-14	NUDC
ENSG00000131910	1537.99	0.27	0.09	0.0024	0.0051	NR0B2
ENSG00000175707	1299.67	0.45	0.08	5.7e-08	2.4e-07	KDF1
ENSG00000253368	1666.42	0.71	0.09	2.3e-15	2.4e-14	TRNP1
ENSG00000158246	37.35	0.25	0.28	0.28	0.36	TENT5B
ENSG00000090020	4377.18	0.81	0.11	2.5e-13	2e-12	SLC9A1
ENSG00000142784	3080.57	0.38	0.08	1.4e-06	4.7e-06	WDTC1
ENSG00000186501	982.66	-0.46	0.1	8.7e-07	3.1e-06	TMEM222
ENSG00000142765	929.7	0.51	0.15	0.0002	0.0005	SYTL1
ENSG00000142733	212.12	0.08	0.13	0.52	0.6	MAP3K6
ENSG00000142748	0.7	0.06	0.61	0.63		FCN3
ENSG00000174950	7.31	0.18	0.43	0.52	0.6	CD164L2
ENSG00000181773	9.51	-0.35	0.42	0.21	0.28	GPR3
ENSG00000158195	26958.3	1.22	0.12	4.3e-25	1.5e-23	WASF2
ENSG00000126705	1628.53	0.92	0.18	2.3e-08	1e-07	AHDC1
ENSG00000000938	0.1	0	0.63	1		FGR
ENSG00000126709	179.51	-0.68	0.14	2.9e-07	1.1e-06	IFI6
ENSG00000009780	283.57	-0.68	0.14	1.2e-07	4.8e-07	FAM76A
ENSG00000117758	3339.6	0.29	0.08	0.00039	0.00094	STX12
ENSG00000117751	1926.33	-0.28	0.08	0.00027	0.00067	PPP1R8
ENSG00000130775	83.13	1.97	0.34	6.7e-12	4.6e-11	THEMIS2
ENSG00000117748	850.91	-0.79	0.12	3.2e-12	2.3e-11	RPA2
ENSG00000130768	695.64	-0.53	0.08	1.9e-10	1.1e-09	SMPDL3B
ENSG00000158156	222.99	-0.26	0.13	0.041	0.067	XKR8
ENSG00000158161	2661.72	0.35	0.09	5.2e-05	0.00015	EYA3
ENSG00000169403	623.5	1.28	0.17	5.8e-16	6.6e-15	PTAFR
ENSG00000126698	2912.23	-0.56	0.09	1.2e-10	6.7e-10	DNAJC8
ENSG00000130770	6464.24	-0.09	0.13	0.47	0.56	ATP5IF1
ENSG00000130766	3982.49	0.54	0.16	0.00033	0.0008	SESN2
ENSG00000130772	875.07	-0.05	0.1	0.62	0.7	MED18
ENSG00000204138	2555.41	0.11	0.08	0.15	0.2	PHACTR4
ENSG00000180198	4700.1	-0.41	0.09	6.3e-06	2e-05	RCC1
ENSG00000180098	583.47	0.23	0.11	0.025	0.043	TRNAU1AP
ENSG00000120656	588.69	-0.23	0.11	0.027	0.046	TAF12
ENSG00000188060	9.42	-0.14	0.37	0.59	0.66	RAB42
ENSG00000162419	981.34	0.08	0.06	0.18	0.24	GMEB1
ENSG00000198492	4254.57	-0.48	0.06	2.5e-15	2.6e-14	YTHDF2
ENSG00000116329	24.96	-0.81	0.36	0.0033	0.0068	OPRD1
ENSG00000159023	7275.13	0.44	0.09	3.7e-07	1.4e-06	EPB41
ENSG00000253304	3.97	0.19	0.5	0.46	0.54	TMEM200B
ENSG00000116350	8077.15	0.59	0.08	1.3e-14	1.2e-13	SRSF4
ENSG00000116353	480.98	-0.54	0.11	4.5e-07	1.6e-06	MECR
ENSG00000060656	110.75	0.26	0.16	0.087	0.13	PTPRU
ENSG00000162510	1.8	-0.18	0.57	0.39		MATN1
ENSG00000162511	24.52	-0.44	0.33	0.088	0.13	LAPTM5
ENSG00000162512	274.72	-0.84	0.14	1.7e-10	9.6e-10	SDC3
ENSG00000134644	5820.72	0.26	0.12	0.021	0.037	PUM1
ENSG00000084628	18.62	0.53	0.35	0.048	0.077	NKAIN1
ENSG00000060688	1756.15	-0.97	0.09	2.4e-26	9.8e-25	SNRNP40
ENSG00000121766	995.17	-0.13	0.14	0.33	0.42	ZCCHC17
ENSG00000121769	25.91	-0.33	0.3	0.17	0.23	FABP3
ENSG00000168528	13024.2	0.56	0.1	6.5e-09	3.1e-08	SERINC2
ENSG00000142910	16318.9	1.37	0.15	1.6e-22	4e-21	TINAGL1
ENSG00000121764	3.46	0.43	0.66	0.042	0.069	HCRTR1
ENSG00000162517	1904.7	-0.34	0.07	2.2e-06	7.3e-06	PEF1
ENSG00000084636	1124.39	1.21	0.18	1e-12	7.6e-12	COL16A1
ENSG00000121753	269.91	1.07	0.18	3e-10	1.7e-09	ADGRB2
ENSG00000134668	233.47	2.36	0.39	4.5e-13	3.5e-12	SPOCD1
ENSG00000184007	14351.6	0.26	0.06	3.5e-06	1.2e-05	PTP4A2
ENSG00000121774	14303.3	0.13	0.05	0.015	0.027	KHDRBS1
ENSG00000121775	620.22	0.36	0.09	6.8e-05	0.00019	TMEM39B
ENSG00000025800	3085.16	-0.04	0.06	0.51	0.59	KPNA6
ENSG00000084652	2208.54	-0.81	0.09	9.4e-22	2.1e-20	TXLNA
ENSG00000160050	99.59	0.13	0.18	0.43	0.52	CCDC28B
ENSG00000160051	80.52	-0.48	0.2	0.0075	0.014	IQCC
ENSG00000222046	4.72	-0.2	0.48	0.44	0.53	DCDC2B
ENSG00000160055	294.09	0.37	0.14	0.0055	0.011	TMEM234
ENSG00000084623	7988.27	-0.14	0.07	0.031	0.052	EIF3I
ENSG00000183615	13.72	0.16	0.41	0.56	0.64	FAM167B
ENSG00000182866	93.55	0.59	0.18	0.00037	0.0009	LCK
ENSG00000116478	16656.2	0.27	0.07	0.00012	0.0003	HDAC1
ENSG00000175130	10657.3	-0.3	0.09	0.00043	0.001	MARCKSL1
ENSG00000162526	4.66	-0.03	0.51	0.89	0.92	TSSK3
ENSG00000225828	158.56	0.3	0.33	0.24	0.32	FAM229A
ENSG00000160058	3897.88	0.35	0.08	1.8e-05	5.3e-05	BSDC1
ENSG00000273274	0.38	0	0.61	1		ZBTB8B
ENSG00000160062	129.3	-0.44	0.16	0.0046	0.0093	ZBTB8A
ENSG00000176261	789.37	-0.4	0.13	0.002	0.0044	ZBTB8OS
ENSG00000162521	3131.78	-0.41	0.08	5e-08	2.1e-07	RBBP4
ENSG00000162520	7.92	-0.46	0.46	0.11	0.16	SYNC
ENSG00000162522	31731.8	0.78	0.1	5.5e-15	5.5e-14	KIAA1522
ENSG00000134684	9885.2	0.44	0.1	4.4e-06	1.4e-05	YARS1
ENSG00000116497	526.13	-0.12	0.08	0.15	0.21	S100PBP
ENSG00000160097	4.28	-0.05	0.46	0.84	0.88	FNDC5
ENSG00000121905	13.67	-0.01	0.35	0.97	0.97	HPCA
ENSG00000121900	5423.99	0.11	0.11	0.32	0.41	TMEM54
ENSG00000116514	6034.22	1.09	0.12	3.4e-22	8.1e-21	RNF19B
ENSG00000004455	7487.23	-0.2	0.07	0.0045	0.0091	AK2
ENSG00000142920	118.91	0.9	0.2	5.3e-07	1.9e-06	AZIN2
ENSG00000116525	155.11	-0.3	0.16	0.044	0.072	TRIM62
ENSG00000160094	274.89	-0.76	0.11	4.2e-12	2.9e-11	ZNF362
ENSG00000184389	0.38	0.01	0.62	0.92		A3GALT2
ENSG00000134686	6270.86	0.77	0.09	8.5e-18	1.2e-16	PHC2
ENSG00000121903	223.8	0.22	0.12	0.051	0.082	ZSCAN20
ENSG00000121904	2.49	0.17	0.53	0.49		CSMD2
ENSG00000176256	0.09	0	0.63	1		HMGB4
ENSG00000142698	0.03	0	0.63	1		C1orf94
ENSG00000163866	1169.52	-0.75	0.11	2.1e-12	1.5e-11	SMIM12
ENSG00000189280	3.77	0.23	0.53	0.36	0.44	GJB5
ENSG00000189433	17.84	0.58	0.33	0.025	0.042	GJB4
ENSG00000188910	747.94	0.87	0.17	9.6e-08	3.9e-07	GJB3
ENSG00000187513	0.24	0.01	0.62	0.91		GJA4
ENSG00000116544	4.62	0.22	0.48	0.42	0.5	DLGAP3
ENSG00000284773	5.2	-0.13	0.45	0.63	0.7	AC114490.3
ENSG00000163867	465.71	0.34	0.1	0.00086	0.002	ZMYM6
ENSG00000197056	509.62	-0.08	0.1	0.42	0.51	ZMYM1
ENSG00000116560	11489.2	-0.79	0.12	7e-12	4.8e-11	SFPQ
ENSG00000146463	2533.55	-0.03	0.09	0.71	0.77	ZMYM4
ENSG00000142687	4624.92	0.38	0.06	7.8e-12	5.3e-11	KIAA0319L
ENSG00000020129	365.79	-0.69	0.15	5.5e-07	2e-06	NCDN
ENSG00000116819	5.67	0.13	0.5	0.61	0.69	TFAP2E
ENSG00000126067	3720.88	-0.54	0.06	1.1e-19	2e-18	PSMB2
ENSG00000142686	88.24	-1.96	0.24	4.4e-19	7.3e-18	C1orf216
ENSG00000092853	614.99	-1.59	0.16	6e-25	2e-23	CLSPN
ENSG00000134698	2120.81	0.54	0.09	2e-10	1.1e-09	AGO4
ENSG00000092847	3130.39	-0.47	0.1	2e-06	6.8e-06	AGO1
ENSG00000126070	667.07	0.04	0.13	0.77	0.82	AGO3
ENSG00000092850	2.82	0.05	0.49	0.84		TEKT2
ENSG00000116863	1466.6	-0.06	0.11	0.58	0.66	ADPRS
ENSG00000171812	2.04	0.63	0.7	0.014		COL8A2
ENSG00000054116	1779.33	-0.61	0.1	1.1e-09	5.6e-09	TRAPPC3
ENSG00000116871	1560.53	-0.35	0.08	5.9e-06	1.9e-05	MAP7D1
ENSG00000054118	7662.07	-0.14	0.06	0.027	0.046	THRAP3
ENSG00000214193	2528.87	1	0.29	3.9e-05	0.00011	SH3D21
ENSG00000196182	3976.21	0.3	0.09	0.00037	0.0009	STK40
ENSG00000181817	473.65	-1.18	0.15	3.9e-17	5.1e-16	LSM10
ENSG00000116885	89.23	0.02	0.21	0.9	0.93	OSCP1
ENSG00000116898	2155.79	-0.38	0.08	2.9e-06	9.4e-06	MRPS15
ENSG00000119535	0.03	0.01	0.63	0.85		CSF3R
ENSG00000163873	0.94	0.11	0.59	0.51		GRIK3
ENSG00000163874	1261.64	-0.35	0.07	1.9e-07	7.3e-07	ZC3H12A
ENSG00000163875	1356.08	-0.28	0.09	0.0019	0.0041	MEAF6
ENSG00000163877	776.1	0.02	0.08	0.8	0.84	SNIP1
ENSG00000163879	375.12	0.65	0.1	1.9e-10	1.1e-09	DNALI1
ENSG00000134697	3102.18	-0.18	0.1	0.072	0.11	GNL2
ENSG00000169218	0.47	0.07	0.61	0.62		RSPO1
ENSG00000116922	506.3	-1.24	0.12	1.9e-28	1e-26	C1orf109
ENSG00000134690	2387.26	0.16	0.09	0.072	0.11	CDCA8
ENSG00000183317	497.9	-0.36	0.13	0.0046	0.0093	EPHA10
ENSG00000185090	118.1	-0.96	0.19	3.3e-08	1.4e-07	MANEAL
ENSG00000196449	664.88	-0.38	0.12	0.00065	0.0015	YRDC
ENSG00000197982	715.71	-0.79	0.1	6.7e-15	6.5e-14	C1orf122
ENSG00000188786	1075.37	0.08	0.13	0.55	0.63	MTF1
ENSG00000204084	480.24	0.35	0.1	0.00069	0.0016	INPP5B
ENSG00000183431	2937.4	-0.63	0.09	2.2e-12	1.6e-11	SF3A3
ENSG00000183386	115.71	0.48	0.16	0.0012	0.0026	FHL3
ENSG00000183520	1175.66	-0.78	0.08	5.8e-21	1.2e-19	UTP11
ENSG00000185668	1.66	0.4	0.64	0.063		POU3F1
ENSG00000116954	848.15	-0.04	0.1	0.66	0.73	RRAGC
ENSG00000214114	968.46	-0.61	0.11	3e-08	1.3e-07	MYCBP
ENSG00000274944	0.08	0	0.63	1		AL139260.3
ENSG00000131233	0.26	-0.02	0.63	0.83		GJA9
ENSG00000158315	2.63	-0.19	0.55	0.4		RHBDL2
ENSG00000174574	3400.27	-0.34	0.07	7.1e-07	2.5e-06	AKIRIN1
ENSG00000168653	2993.47	-0.47	0.12	3e-05	8.7e-05	NDUFS5
ENSG00000127603	7063.12	0.49	0.14	0.00036	0.00089	MACF1
ENSG00000183682	113.48	-0.3	0.19	0.088	0.13	BMP8A
ENSG00000090621	2925.64	-0.54	0.09	1.4e-10	7.9e-10	PABPC4
ENSG00000163909	10.82	0.45	0.39	0.1	0.15	HEYL
ENSG00000116983	2.41	0.26	0.59	0.22		HPCAL4
ENSG00000084072	1861.6	0.03	0.08	0.7	0.76	PPIE
ENSG00000116985	526.71	0.06	0.13	0.62	0.69	BMP8B
ENSG00000198754	17.96	0.22	0.33	0.39	0.47	OXCT2
ENSG00000043514	1001.7	0.19	0.1	0.047	0.076	TRIT1
ENSG00000116990	457.37	-1.32	0.13	3.4e-24	1e-22	MYCL
ENSG00000168389	1169.81	-0.6	0.1	1.1e-10	6.6e-10	MFSD2A
ENSG00000131236	19150.9	0.34	0.06	3.2e-08	1.4e-07	CAP1
ENSG00000131238	1318.53	-0.91	0.11	1.4e-17	1.9e-16	PPT1
ENSG00000117000	2929.12	0.97	0.12	1.2e-16	1.5e-15	RLF
ENSG00000188800	0.19	0	0.63	1		TMCO2
ENSG00000084073	3212.46	-1.17	0.09	1.1e-36	1.3e-34	ZMPSTE24
ENSG00000049089	182.68	-0.01	0.19	0.96	0.97	COL9A2
ENSG00000084070	3003.97	0.31	0.07	2.4e-06	8.1e-06	SMAP2
ENSG00000187801	76.17	-1.64	0.25	2.7e-13	2.2e-12	ZFP69B
ENSG00000187815	109.23	-0.73	0.16	9.2e-07	3.3e-06	ZFP69
ENSG00000164002	63.14	-2.24	0.29	2.9e-18	4.4e-17	EXO5
ENSG00000117010	90.15	-0.89	0.2	1.5e-06	5e-06	ZNF684
ENSG00000117016	210.51	-0.02	0.14	0.89	0.92	RIMS3
ENSG00000066136	1791.61	0.21	0.07	0.0014	0.0031	NFYC
ENSG00000117013	11.94	-0.37	0.38	0.17	0.24	KCNQ4
ENSG00000179862	91.47	-0.31	0.18	0.06	0.094	CITED4
ENSG00000171793	1192.34	-2	0.1	1.5e-93	4.5e-90	CTPS1
ENSG00000171790	3.3	0.04	0.5	0.88	0.91	SLFNL1
ENSG00000010803	1067.5	0.19	0.08	0.01	0.019	SCMH1
ENSG00000204060	53.38	-0.28	0.26	0.21	0.28	FOXO6
ENSG00000127129	185.82	1.01	0.22	3.9e-07	1.4e-06	EDN2
ENSG00000127124	589.19	0.59	0.12	1.9e-07	7.4e-07	HIVEP3
ENSG00000044012	12.82	-0.95	0.49	0.003	0.0063	GUCA2B
ENSG00000197273	204.51	-0.85	0.19	1.1e-06	3.9e-06	GUCA2A
ENSG00000198815	3344.74	0.4	0.07	3.7e-09	1.8e-08	FOXJ3
ENSG00000177181	1745.4	0.89	0.18	8.5e-08	3.5e-07	RIMKLA
ENSG00000066185	39.7	0.97	0.3	0.00014	0.00036	ZMYND12
ENSG00000127125	3009.22	0.14	0.1	0.14	0.19	PPCS
ENSG00000186409	60.45	0.11	0.2	0.56	0.64	CCDC30
ENSG00000171960	861.86	-0.32	0.11	0.0027	0.0057	PPIH
ENSG00000065978	34959.2	-0.11	0.08	0.13	0.19	YBX1
ENSG00000164007	2.77	0.32	0.52	0.22		CLDN19
ENSG00000117385	498.11	0.03	0.1	0.74	0.79	P3H1
ENSG00000164008	127.76	-0.18	0.15	0.2	0.27	C1orf50
ENSG00000283580	0.18	-0.02	0.63	0.79		AC098484.3
ENSG00000274386	9.55	0.13	0.44	0.62	0.69	TMEM269
ENSG00000177868	446.94	0.29	0.12	0.011	0.021	SVBP
ENSG00000164010	670.46	0.33	0.09	0.00027	0.00067	ERMAP
ENSG00000164011	134.97	-0.17	0.15	0.23	0.3	ZNF691
ENSG00000117394	36993.8	1.82	0.24	2.2e-16	2.7e-15	SLC2A1
ENSG00000186973	0.56	0.08	0.62	0.49		FAM183A
ENSG00000117395	1776.09	-1.25	0.12	4.5e-26	1.8e-24	EBNA1BP2
ENSG00000243710	78.76	1.32	0.38	9.2e-06	2.9e-05	CFAP57
ENSG00000179178	4176.68	0.93	0.12	4.6e-15	4.6e-14	TMEM125
ENSG00000253313	2193.35	0.66	0.11	5.2e-10	2.8e-09	C1orf210
ENSG00000066056	1.4	0.23	0.59	0.24		TIE1
ENSG00000117400	8.44	-0.36	0.44	0.2	0.27	MPL
ENSG00000117399	4358.78	0.31	0.1	0.0013	0.0028	CDC20
ENSG00000066322	7123.66	0.48	0.1	8.4e-07	3e-06	ELOVL1
ENSG00000159479	2427.42	0.55	0.09	9.6e-10	5e-09	MED8
ENSG00000198198	772.2	0.1	0.13	0.43	0.52	SZT2
ENSG00000142949	50417.3	0.65	0.1	7.4e-12	5e-11	PTPRF
ENSG00000066135	1721.81	-0.32	0.08	2.4e-05	7e-05	KDM4A
ENSG00000126091	11.34	-0.56	0.4	0.05	0.08	ST3GAL3
ENSG00000117407	14.72	0.6	0.42	0.038	0.063	ARTN
ENSG00000117408	790.28	-1.39	0.11	9.4e-38	1.2e-35	IPO13
ENSG00000132768	804.88	-1.93	0.18	2.3e-30	1.5e-28	DPH2
ENSG00000117410	3561.76	-0.48	0.1	5.1e-07	1.9e-06	ATP6V0B
ENSG00000117411	1385.85	-0.63	0.09	6.4e-13	4.9e-12	B4GALT2
ENSG00000159214	578.17	0.3	0.13	0.019	0.034	CCDC24
ENSG00000196517	804.33	-0.63	0.16	3.7e-05	0.00011	SLC6A9
ENSG00000283039	0.26	0	0.63	1		KLF18
ENSG00000178028	1018.3	-0.13	0.12	0.26	0.34	DMAP1
ENSG00000117419	979.4	-0.72	0.1	6e-14	5.2e-13	ERI3
ENSG00000187147	1740.66	-0.55	0.09	9.8e-10	5.1e-09	RNF220
ENSG00000126106	854.56	0.44	0.11	2.2e-05	6.4e-05	TMEM53
ENSG00000198520	22.2	0.57	0.41	0.045	0.073	ARMH1
ENSG00000142945	2630.08	0.73	0.09	1.6e-15	1.7e-14	KIF2C
ENSG00000142937	57050.8	0.23	0.16	0.13	0.18	RPS8
ENSG00000142959	112.23	0.3	0.24	0.15	0.21	BEST4
ENSG00000173846	257.17	0.33	0.13	0.007	0.014	PLK3
ENSG00000188396	6.38	-0.01	0.41	0.98	0.99	TCTEX1D4
ENSG00000222009	11.26	-0.02	0.43	0.95	0.96	BTBD19
ENSG00000117425	3.99	-0.27	0.52	0.29	0.37	PTCH2
ENSG00000070785	684.07	-1.25	0.1	6.1e-38	8.4e-36	EIF2B3
ENSG00000126107	4829.22	-0.11	0.05	0.034	0.057	HECTD3
ENSG00000126088	851.68	-0.54	0.1	5.8e-09	2.8e-08	UROD
ENSG00000162415	777.74	0.45	0.1	5.1e-06	1.6e-05	ZSWIM5
ENSG00000186603	590.17	-1.75	0.16	2e-31	1.5e-29	HPDL
ENSG00000132781	31.81	0.06	0.29	0.79	0.84	MUTYH
ENSG00000132773	470.69	-0.64	0.11	2.6e-09	1.3e-08	TOE1
ENSG00000070759	515.96	0.76	0.1	6.8e-14	5.8e-13	TESK2
ENSG00000280670	155.9	0.26	0.18	0.12	0.17	CCDC163
ENSG00000132763	446.73	-1.16	0.15	4.1e-16	4.8e-15	MMACHC
ENSG00000117450	11660.8	-0.45	0.1	7.9e-06	2.5e-05	PRDX1
ENSG00000117448	7161.8	0.06	0.1	0.52	0.6	AKR1A1
ENSG00000132780	4815.24	-0.57	0.1	1.1e-08	5.1e-08	NASP
ENSG00000159588	41.88	0.15	0.34	0.57	0.64	CCDC17
ENSG00000159592	10020	0.34	0.05	3.3e-10	1.8e-09	GPBP1L1
ENSG00000159596	1084.04	-0.13	0.08	0.089	0.13	TMEM69
ENSG00000197429	710.17	0.04	0.09	0.67	0.74	IPP
ENSG00000086015	7115.97	0.37	0.07	8.5e-08	3.5e-07	MAST2
ENSG00000117461	1002.16	-1.95	0.18	2.5e-31	1.8e-29	PIK3R3
ENSG00000117472	20859.7	0.23	0.11	0.032	0.054	TSPAN1
ENSG00000085998	1901.78	-0.07	0.08	0.34	0.42	POMGNT1
ENSG00000171357	3.02	0.29	0.61	0.15		LURAP1
ENSG00000085999	526.73	0.08	0.11	0.48	0.56	RAD54L
ENSG00000132128	4270.56	0.03	0.06	0.61	0.68	LRRC41
ENSG00000173660	9069.93	-0.05	0.12	0.68	0.74	UQCRH
ENSG00000117481	1413.98	-0.31	0.09	0.00032	0.00079	NSUN4
ENSG00000117480	2011.37	0.38	0.11	0.00056	0.0013	FAAH
ENSG00000197587	8.09	0.88	0.77	0.0035	0.0073	DMBX1
ENSG00000282881	0.32	0	0.63	1		TMEM275
ENSG00000162456	0.1	0	0.63	1		KNCN
ENSG00000079277	785.33	-0.03	0.08	0.76	0.81	MKNK1
ENSG00000142961	609.6	-0.11	0.1	0.25	0.33	MOB3C
ENSG00000123472	2219.2	0	0.06	0.96	0.97	ATPAF1
ENSG00000186118	0.45	-0.03	0.62	0.77		TEX38
ENSG00000159658	7130.54	0.05	0.09	0.57	0.64	EFCAB14
ENSG00000142973	9.27	0.42	0.41	0.13	0.19	CYP4B1
ENSG00000187048	0.84	0.15	0.58	0.46		CYP4A11
ENSG00000186377	359.48	-0.45	0.15	0.0011	0.0025	CYP4X1
ENSG00000186160	0.65	0.18	0.62	0.23		CYP4Z1
ENSG00000162365	0.62	-0.06	0.6	0.67		CYP4A22
ENSG00000162366	301.15	0.32	0.17	0.043	0.07	PDZK1IP1
ENSG00000162367	0.16	0	0.63	1		TAL1
ENSG00000123473	1464.92	0.05	0.11	0.62	0.69	STIL
ENSG00000162368	21140.9	0.01	0.07	0.94	0.95	CMPK1
ENSG00000186790	1.49	0.1	0.53	0.66		FOXE3
ENSG00000186564	68.52	-0.31	0.2	0.089	0.13	FOXD2
ENSG00000269113	30.15	0.74	0.29	0.0022	0.0047	TRABD2B
ENSG00000117834	1177.35	-0.26	0.13	0.034	0.057	SLC5A9
ENSG00000132122	476.4	0.66	0.09	3e-14	2.7e-13	SPATA6
ENSG00000186094	1.05	0.22	0.6	0.24		AGBL4
ENSG00000162373	7.89	0.27	0.39	0.32	0.4	BEND5
ENSG00000162374	8	-0.56	0.47	0.058	0.091	ELAVL4
ENSG00000142700	4.75	-0.65	0.53	0.032	0.054	DMRTA2
ENSG00000185104	2144.72	0.14	0.08	0.074	0.11	FAF1
ENSG00000123080	474.81	0.19	0.12	0.096	0.14	CDKN2C
ENSG00000123091	5401.56	0.44	0.1	4.6e-06	1.5e-05	RNF11
ENSG00000085831	1659.67	0.14	0.09	0.11	0.16	TTC39A
ENSG00000085832	3277.52	0.41	0.11	9.4e-05	0.00025	EPS15
ENSG00000117859	5238.33	0.49	0.07	6.6e-13	5e-12	OSBPL9
ENSG00000078618	7596.68	0.26	0.06	1.2e-05	3.8e-05	NRDC
ENSG00000169213	3102.2	1.03	0.18	1.4e-09	6.9e-09	RAB3B
ENSG00000117862	295.16	0.19	0.14	0.15	0.21	TXNDC12
ENSG00000198841	105.36	-0.94	0.2	2.6e-07	1e-06	KTI12
ENSG00000134717	685.92	-0.08	0.11	0.44	0.52	BTF3L4
ENSG00000157077	1425.82	-0.07	0.09	0.42	0.51	ZFYVE9
ENSG00000154222	1232.4	-0.27	0.09	0.0036	0.0074	CC2D1B
ENSG00000085840	995.36	-0.01	0.12	0.9	0.92	ORC1
ENSG00000134748	2211.97	-0.1	0.08	0.24	0.32	PRPF38A
ENSG00000134744	1273.92	0.02	0.09	0.82	0.86	TUT4
ENSG00000116157	8.32	0.12	0.4	0.67	0.73	GPX7
ENSG00000182183	0.05	0	0.63	1		SHISAL2A
ENSG00000162377	1056.41	-2.85	0.14	9.1e-100	6.6e-96	COA7
ENSG00000162378	1586.02	-0.07	0.12	0.55	0.63	ZYG11B
ENSG00000203995	3.16	0.03	0.51	0.9		ZYG11A
ENSG00000121310	1331.07	0.03	0.13	0.83	0.87	ECHDC2
ENSG00000116171	12162.9	0.02	0.08	0.8	0.84	SCP2
ENSG00000174348	3.17	-0.35	0.57	0.15		PODN
ENSG00000162383	6.19	0.54	0.53	0.062	0.097	SLC1A7
ENSG00000157184	901.23	-0.19	0.09	0.032	0.054	CPT2
ENSG00000162384	768.62	-0.15	0.1	0.1	0.15	CZIB
ENSG00000162385	1508.71	-0.73	0.12	1.5e-10	8.8e-10	MAGOH
ENSG00000157193	793.54	-0.69	0.12	4.6e-09	2.2e-08	LRP8
ENSG00000143006	0.81	-0.01	0.58	0.94		DMRTB1
ENSG00000174332	0.26	0	0.63	1		GLIS1
ENSG00000058804	4307.7	-0.42	0.08	2.5e-07	9.4e-07	NDC1
ENSG00000058799	631.02	-0.14	0.08	0.095	0.14	YIPF1
ENSG00000211452	14.22	0.3	0.37	0.26	0.34	DIO1
ENSG00000081870	555.33	-0.09	0.13	0.46	0.55	HSPB11
ENSG00000116212	2449.8	0.43	0.08	2.7e-08	1.2e-07	LRRC42
ENSG00000203985	8.29	0.12	0.43	0.65	0.72	LDLRAD1
ENSG00000116209	18590.3	0.49	0.08	1.6e-09	8.3e-09	TMEM59
ENSG00000116205	565.57	-0.56	0.09	3.5e-10	1.9e-09	TCEANC2
ENSG00000256407	0.29	-0.05	0.62	0.63		AL357673.1
ENSG00000215883	237.94	-1.04	0.16	5.1e-12	3.5e-11	CYB5RL
ENSG00000116221	3911.14	-0.02	0.07	0.81	0.85	MRPL37
ENSG00000157216	1668.94	0.02	0.07	0.77	0.82	SSBP3
ENSG00000162390	1834.63	-0.1	0.07	0.15	0.2	ACOT11
ENSG00000162391	120.51	-0.66	0.18	5.7e-05	0.00016	FAM151A
ENSG00000184313	3.41	0.62	0.66	0.021	0.036	MROH7
ENSG00000271723	0.02	0	0.63	1		MROH7-TTC4
ENSG00000243725	21.75	-0.73	0.35	0.0073	0.014	TTC4
ENSG00000162396	271.1	-0.79	0.12	1.9e-11	1.2e-10	PARS2
ENSG00000006555	617.45	-0.32	0.1	0.0012	0.0028	TTC22
ENSG00000162398	9.15	-0.22	0.44	0.42	0.51	LEXM
ENSG00000116133	26811.8	-0.3	0.11	0.0044	0.009	DHCR24
ENSG00000143001	132.84	0.59	0.18	0.00041	0.001	TMEM61
ENSG00000162399	1.33	0.01	0.55	0.98		BSND
ENSG00000169174	9124.95	0.01	0.12	0.94	0.95	PCSK9
ENSG00000162402	5198.07	0.11	0.13	0.38	0.47	USP24
ENSG00000284686	3.35	-0.09	0.51	0.73	0.79	AC119674.2
ENSG00000162407	832.14	0.28	0.08	0.00063	0.0015	PLPP3
ENSG00000162409	35.73	1.42	0.37	1.8e-06	6.3e-06	PRKAA2
ENSG00000187889	5.8	-0.51	0.47	0.081	0.12	FYB2
ENSG00000157131	0.43	-0.09	0.62	0.38		C8A
ENSG00000021852	0.07	0	0.63	1		C8B
ENSG00000173406	14.35	-0.34	0.38	0.22	0.29	DAB1
ENSG00000162600	715.64	0.08	0.09	0.4	0.49	OMA1
ENSG00000184292	108.86	-0.15	0.2	0.4	0.48	TACSTD2
ENSG00000162601	1964.4	0.15	0.12	0.19	0.26	MYSM1
ENSG00000177606	8814.29	1.16	0.12	4.5e-25	1.5e-23	JUN
ENSG00000172456	575.74	0.54	0.11	1.2e-06	4.2e-06	FGGY
ENSG00000134709	4775.99	-0.47	0.13	0.00014	0.00036	HOOK1
ENSG00000134716	769.13	-0.06	0.08	0.41	0.49	CYP2J2
ENSG00000162598	0.02	0	0.63	1		C1orf87
ENSG00000162599	942.36	-0.43	0.1	4.8e-06	1.5e-05	NFIA
ENSG00000162604	990.81	0.5	0.11	2.6e-06	8.5e-06	TM2D1
ENSG00000132849	10265.8	0.86	0.1	9.8e-19	1.6e-17	PATJ
ENSG00000240563	16.56	-1.27	0.47	0.00012	0.00032	L1TD1
ENSG00000132854	4.16	-0.69	0.6	0.021	0.037	KANK4
ENSG00000162607	3514.2	-0.51	0.1	7.5e-08	3.1e-07	USP1
ENSG00000116641	3000.17	0.65	0.11	1.2e-09	6.2e-09	DOCK7
ENSG00000132855	1.4	0.03	0.59	0.85		ANGPTL3
ENSG00000125703	474.44	-0.44	0.1	2.6e-06	8.6e-06	ATG4C
ENSG00000187140	0.42	0.04	0.62	0.7		FOXD3
ENSG00000088035	500.11	-0.9	0.11	1.3e-16	1.7e-15	ALG6
ENSG00000142856	728.15	0.03	0.11	0.75	0.81	ITGB3BP
ENSG00000203965	183.18	0.26	0.13	0.033	0.055	EFCAB7
ENSG00000079739	6688.74	0.44	0.09	1.8e-07	7e-07	PGM1
ENSG00000185483	718.64	-0.71	0.15	3.4e-07	1.3e-06	ROR1
ENSG00000177414	0.02	0	0.63	1		UBE2U
ENSG00000158966	361.46	-0.49	0.15	0.00051	0.0012	CACHD1
ENSG00000162437	5040.51	0.28	0.08	0.00057	0.0013	RAVER2
ENSG00000162434	8415.65	0.7	0.13	5.3e-09	2.5e-08	JAK1
ENSG00000162433	8175.03	0.18	0.09	0.042	0.068	AK4
ENSG00000116675	100.41	0.23	0.16	0.13	0.19	DNAJC6
ENSG00000213625	2212.78	-0.08	0.08	0.31	0.39	LEPROT
ENSG00000116678	714.45	0.86	0.21	4.5e-06	1.4e-05	LEPR
ENSG00000184588	0.43	-0.04	0.61	0.75		PDE4B
ENSG00000118473	1.55	0.56	0.71	0.015		SGIP1
ENSG00000152760	0.02	0	0.63	1		TCTEX1D1
ENSG00000172410	0.04	0	0.63	1		INSL5
ENSG00000152763	92.58	0.25	0.17	0.1	0.15	DNAI4
ENSG00000198160	3825.98	0.2	0.1	0.048	0.078	MIER1
ENSG00000116704	2006.76	-0.95	0.13	1.4e-13	1.2e-12	SLC35D1
ENSG00000203963	0.77	-0.15	0.6	0.35		C1orf141
ENSG00000162594	19.96	-0.11	0.35	0.67	0.74	IL23R
ENSG00000081985	12.29	-0.73	0.44	0.015	0.027	IL12RB2
ENSG00000142864	15735.3	-0.45	0.07	1e-11	6.7e-11	SERBP1
ENSG00000116717	12711.2	1.1	0.14	1.5e-15	1.6e-14	GADD45A
ENSG00000172380	16138.7	0.3	0.1	0.0023	0.005	GNG12
ENSG00000162595	64.6	0.13	0.21	0.49	0.57	DIRAS3
ENSG00000116729	9792.78	0.62	0.07	1.6e-20	3.1e-19	WLS
ENSG00000116745	0.76	0.19	0.61	0.26		RPE65
ENSG00000024526	1703.48	0.48	0.1	6.1e-07	2.2e-06	DEPDC1
ENSG00000033122	7.65	0.04	0.44	0.87	0.9	LRRC7
ENSG00000066557	1083.26	-0.31	0.08	5.3e-05	0.00015	LRRC40
ENSG00000116754	9462.29	0.05	0.09	0.52	0.6	SRSF11
ENSG00000118454	1265.95	-0.09	0.07	0.18	0.25	ANKRD13C
ENSG00000116761	1486.95	1.4	0.16	1.5e-19	2.7e-18	CTH
ENSG00000050628	9.35	-0.43	0.44	0.13	0.19	PTGER3
ENSG00000132485	2986.81	-0.32	0.06	1.2e-07	4.8e-07	ZRANB2
ENSG00000172260	2	0.11	0.56	0.6		NEGR1
ENSG00000162620	22.67	-0.2	0.34	0.45	0.53	LRRIQ3
ENSG00000254685	567.87	-0.12	0.11	0.24	0.32	FPGT
ENSG00000259030	6.5	0.05	0.39	0.86	0.89	FPGT-TNNI3K
ENSG00000116783	1.96	0.43	0.64	0.054		TNNI3K
ENSG00000162621	0.67	-0.06	0.6	0.67		LRRC53
ENSG00000178965	1.63	0.14	0.57	0.48		ERICH3
ENSG00000116791	3427.04	0.35	0.09	2.5e-05	7.3e-05	CRYZ
ENSG00000162623	1055.73	-0.63	0.09	2.3e-12	1.7e-11	TYW3
ENSG00000137968	0.45	0	0.63	1		SLC44A5
ENSG00000117054	2329.67	-0.7	0.1	1.4e-12	1e-11	ACADM
ENSG00000137955	3780.17	0.29	0.08	0.00017	0.00043	RABGGTB
ENSG00000057468	4.41	0.41	0.55	0.12	0.18	MSH4
ENSG00000184005	32.55	0.31	0.27	0.17	0.24	ST6GALNAC3
ENSG00000117069	2.23	-0.17	0.55	0.44		ST6GALNAC5
ENSG00000142892	981.51	-0.59	0.11	9.5e-09	4.4e-08	PIGK
ENSG00000154027	17.34	0.29	0.35	0.26	0.34	AK5
ENSG00000036549	2439.13	-0.14	0.09	0.12	0.18	ZZZ3
ENSG00000077254	3256.06	0.21	0.07	0.0025	0.0054	USP33
ENSG00000180488	1451.29	0.64	0.12	7.1e-08	2.9e-07	MIGA1
ENSG00000162614	22.47	-0.63	0.37	0.023	0.04	NEXN
ENSG00000162613	5925.65	-0.28	0.09	0.0021	0.0045	FUBP1
ENSG00000162616	1120.92	0.93	0.11	2.5e-17	3.4e-16	DNAJB4
ENSG00000137960	5392.62	0.12	0.07	0.087	0.13	GIPC2
ENSG00000122420	0.86	0.23	0.63	0.14		PTGFR
ENSG00000137959	0.43	-0.08	0.62	0.45		IFI44L
ENSG00000137965	5.23	-0.14	0.49	0.6	0.67	IFI44
ENSG00000162618	0.08	0	0.63	1		ADGRL4
ENSG00000117114	42.78	-0.96	0.24	7.3e-06	2.3e-05	ADGRL2
ENSG00000137941	34.61	0.33	0.26	0.13	0.19	TTLL7
ENSG00000142875	590.36	-0.45	0.11	3.7e-05	0.0001	PRKACB
ENSG00000203943	259.95	0.03	0.15	0.82	0.86	SAMD13
ENSG00000137976	22.85	0.73	0.43	0.014	0.025	DNASE2B
ENSG00000117133	1507.4	-0.46	0.09	8.9e-08	3.6e-07	RPF1
ENSG00000174021	347.95	0.47	0.16	0.0019	0.0042	GNG5
ENSG00000122432	15.93	0.25	0.35	0.35	0.44	SPATA1
ENSG00000117151	373.84	0.44	0.15	0.002	0.0044	CTBS
ENSG00000117155	2939.11	-0.4	0.07	1.5e-08	6.9e-08	SSX2IP
ENSG00000171517	4.47	0.18	0.47	0.51	0.6	LPAR3
ENSG00000153898	1.35	-0.12	0.57	0.54		MCOLN2
ENSG00000162643	14.84	-0.5	0.35	0.059	0.093	DNAI3
ENSG00000055732	134.84	-1.01	0.17	9.6e-11	5.6e-10	MCOLN3
ENSG00000097096	460.13	-0.3	0.14	0.022	0.038	SYDE2
ENSG00000162642	923.37	0.14	0.1	0.18	0.25	C1orf52
ENSG00000142867	7256.04	1	0.12	1.6e-18	2.5e-17	BCL10
ENSG00000153904	11879.4	-0.06	0.1	0.55	0.63	DDAH1
ENSG00000142871	305.5	1.43	0.36	7.6e-07	2.7e-06	CCN1
ENSG00000117174	826.76	-1	0.1	7.5e-24	2.2e-22	ZNHIT6
ENSG00000171502	0.11	0	0.63	1		COL24A1
ENSG00000122417	880.91	-0.59	0.08	9.8e-13	7.4e-12	ODF2L
ENSG00000137975	70.09	-0.51	0.21	0.0078	0.015	CLCA2
ENSG00000016490	95925.5	-0.41	0.11	0.00016	0.00042	CLCA1
ENSG00000016602	247.43	-0.92	0.18	2.7e-08	1.2e-07	CLCA4
ENSG00000097033	7292.15	0.45	0.07	6.2e-12	4.2e-11	SH3GLB1
ENSG00000183291	10073.7	0.09	0.07	0.15	0.21	SELENOF
ENSG00000153936	2328.75	0.15	0.1	0.11	0.16	HS2ST1
ENSG00000143013	2557.05	-0.43	0.06	1.5e-11	9.4e-11	LMO4
ENSG00000065243	7819.64	0.69	0.1	3.8e-12	2.7e-11	PKN2
ENSG00000137947	1746.38	0.09	0.08	0.24	0.31	GTF2B
ENSG00000137944	3120.09	0.17	0.06	0.0061	0.012	KYAT3
ENSG00000213516	1482.07	-0.25	0.08	0.002	0.0043	RBMXL1
ENSG00000117226	5291.89	0.76	0.1	1.7e-15	1.8e-14	GBP3
ENSG00000117228	375.96	0.99	0.14	2.9e-14	2.6e-13	GBP1
ENSG00000162645	2928.22	1.15	0.13	2.3e-19	3.9e-18	GBP2
ENSG00000213512	0.4	-0.02	0.61	0.87		GBP7
ENSG00000162654	10.72	0.03	0.41	0.92	0.94	GBP4
ENSG00000154451	0.39	0	0.61	1		GBP5
ENSG00000183347	0.1	0.02	0.63	0.74		GBP6
ENSG00000197147	1024.59	-0.74	0.12	2.2e-10	1.3e-09	LRRC8B
ENSG00000171488	64.91	-0.12	0.2	0.51	0.59	LRRC8C
ENSG00000171492	2075.99	-0.12	0.09	0.16	0.22	LRRC8D
ENSG00000162664	2098.49	-0.28	0.09	0.0017	0.0037	ZNF326
ENSG00000143032	0.06	0	0.63	1		BARHL2
ENSG00000122482	2040.32	-0.18	0.1	0.074	0.11	ZNF644
ENSG00000162669	2.43	-0.31	0.58	0.18		HFM1
ENSG00000097046	759.15	-1.05	0.11	3.7e-21	7.7e-20	CDC7
ENSG00000069702	265.33	-0.08	0.18	0.62	0.69	TGFBR3
ENSG00000137948	0.16	-0.02	0.63	0.75		BRDT
ENSG00000172031	256.96	-0.26	0.13	0.03	0.05	EPHX4
ENSG00000230667	448.28	-0.14	0.12	0.23	0.3	SETSIP
ENSG00000189195	268.96	0.89	0.13	1.1e-12	8.3e-12	BTBD8
ENSG00000203910	1.27	-0.1	0.56	0.64		C1orf146
ENSG00000174842	388.53	-0.82	0.13	1.2e-11	8e-11	GLMN
ENSG00000122484	683.2	-0.73	0.11	1.3e-11	8.4e-11	RPAP2
ENSG00000162676	167.26	-1.19	0.16	1.8e-14	1.7e-13	GFI1
ENSG00000067208	983.07	-0.06	0.11	0.56	0.64	EVI5
ENSG00000122406	55387.6	0.11	0.1	0.28	0.36	RPL5
ENSG00000154511	964.88	0.24	0.12	0.033	0.056	DIPK1A
ENSG00000143033	1782.81	-0.17	0.06	0.0048	0.0097	MTF2
ENSG00000117500	5822.36	0.18	0.1	0.063	0.098	TMED5
ENSG00000122483	519.31	-0.54	0.12	3.3e-06	1.1e-05	CCDC18
ENSG00000117505	4075.53	0.24	0.09	0.0042	0.0086	DR1
ENSG00000137942	9835.41	0.51	0.11	3.6e-06	1.2e-05	FNBP1L
ENSG00000137936	1797.5	0.68	0.1	7.3e-12	4.9e-11	BCAR3
ENSG00000067334	2677.33	-0.4	0.09	1.1e-05	3.4e-05	DNTTIP2
ENSG00000023909	2238.84	-0.41	0.11	9.8e-05	0.00026	GCLM
ENSG00000198691	231.2	-1.17	0.17	5.6e-13	4.3e-12	ABCA4
ENSG00000137962	1131.1	0.69	0.14	7.8e-08	3.2e-07	ARHGAP29
ENSG00000117528	5299.13	-0.45	0.09	2.2e-07	8.6e-07	ABCD3
ENSG00000117525	2062.08	0.68	0.09	3.1e-14	2.8e-13	F3
ENSG00000143036	4263.98	-0.07	0.07	0.32	0.4	SLC44A3
ENSG00000117519	6354.38	-0.22	0.08	0.004	0.0082	CNN3
ENSG00000172339	536.95	-0.57	0.1	3.3e-09	1.6e-08	ALG14
ENSG00000152078	947.57	0.12	0.12	0.32	0.4	TLCD4
ENSG00000271092	6.24	-0.61	0.51	0.04	0.065	TLCD4-RWDD3
ENSG00000122481	37.81	0.13	0.23	0.51	0.59	RWDD3
ENSG00000117569	337.25	-0.36	0.12	0.0016	0.0035	PTBP2
ENSG00000188641	2.96	0.2	0.54	0.4		DPYD
ENSG00000162627	1582.28	-0.47	0.09	5.7e-08	2.4e-07	SNX7
ENSG00000117598	2.1	-0.07	0.55	0.72		PLPPR5
ENSG00000117600	0.77	-0.08	0.6	0.57		PLPPR4
ENSG00000099260	3.23	-0.13	0.53	0.59		PALMD
ENSG00000156869	2781.47	1.2	0.13	1.4e-21	3e-20	FRRS1
ENSG00000162688	1911.68	-0.26	0.11	0.012	0.023	AGL
ENSG00000117620	10632.9	0.66	0.1	3.1e-11	2e-10	SLC35A3
ENSG00000283761	14.83	0.54	0.4	0.056	0.089	AC118553.2
ENSG00000156875	44	0.11	0.26	0.62	0.69	MFSD14A
ENSG00000156876	633.79	0.03	0.09	0.78	0.83	SASS6
ENSG00000122435	507.33	-0.28	0.08	0.00048	0.0011	TRMT13
ENSG00000122477	11.12	-0.08	0.39	0.76	0.81	LRRC39
ENSG00000137992	1245.79	0.04	0.09	0.66	0.73	DBT
ENSG00000137996	3551.35	0.57	0.07	4.5e-17	5.9e-16	RTCA
ENSG00000079335	558.67	0.27	0.11	0.015	0.027	CDC14A
ENSG00000181656	0.12	0	0.63	1		GPR88
ENSG00000162692	0.54	0	0.61	1		VCAM1
ENSG00000162694	234.29	-1.21	0.16	4.3e-15	4.4e-14	EXTL2
ENSG00000162695	1416.51	-0.49	0.09	6.6e-09	3.1e-08	SLC30A7
ENSG00000117543	1262.17	-0.38	0.09	9.1e-06	2.8e-05	DPH5
ENSG00000170989	0.32	0.01	0.63	0.85		S1PR1
ENSG00000118733	0.09	-0.01	0.63	0.89		OLFM3
ENSG00000060718	0.24	0.03	0.63	0.66		COL11A1
ENSG00000185946	294.81	0.26	0.16	0.084	0.13	RNPC3
ENSG00000240038	109.13	0.64	0.29	0.0081	0.015	AMY2B
ENSG00000243480	14.51	0.24	0.41	0.37	0.46	AMY2A
ENSG00000237763	5.88	0.56	0.56	0.051	0.081	AMY1A
ENSG00000174876	1.9	0.01	0.55	0.96		AMY1B
ENSG00000187733	11.29	0.49	0.46	0.09	0.14	AMY1C
ENSG00000198890	793.42	-2.26	0.16	1.8e-49	8.3e-47	PRMT6
ENSG00000162631	0.22	0	0.63	1		NTNG1
ENSG00000134215	2637.98	-0.27	0.09	0.0019	0.0041	VAV3
ENSG00000085491	11981	0.34	0.11	0.0025	0.0054	SLC25A24
ENSG00000196427	4.73	0.06	0.47	0.8	0.85	NBPF4
ENSG00000186086	14.45	-0.14	0.38	0.6	0.68	NBPF6
ENSG00000162636	2336.85	0.24	0.11	0.019	0.033	FAM102B
ENSG00000162639	246.24	-1.84	0.17	1.8e-28	9.7e-27	HENMT1
ENSG00000134186	4944.85	-0.17	0.1	0.078	0.12	PRPF38B
ENSG00000143107	0.25	-0.03	0.63	0.68		FNDC7
ENSG00000116266	2437.75	-0.01	0.07	0.91	0.93	STXBP3
ENSG00000162641	0.16	-0.01	0.63	0.89		AKNAD1
ENSG00000121957	2102.76	0.41	0.09	2.3e-06	7.6e-06	GPSM2
ENSG00000121940	970.87	-0.27	0.07	0.00026	0.00065	CLCC1
ENSG00000085433	354.06	-0.19	0.1	0.049	0.078	WDR47
ENSG00000197780	1211.55	-0.76	0.1	4.5e-16	5.2e-15	TAF13
ENSG00000215717	4488.55	0.35	0.09	0.00014	0.00037	TMEM167B
ENSG00000179902	1.34	-0.08	0.55	0.7		C1orf194
ENSG00000116299	2924.88	-0.32	0.12	0.005	0.0099	ELAPOR1
ENSG00000031698	14154.4	0.46	0.1	5.1e-06	1.6e-05	SARS1
ENSG00000143126	321.46	-1.3	0.2	1.9e-12	1.4e-11	CELSR2
ENSG00000134222	1005.37	0.26	0.1	0.008	0.015	PSRC1
ENSG00000221986	1.71	-0.29	0.62	0.14		MYBPHL
ENSG00000134243	5774.01	-0.53	0.08	2.6e-12	1.9e-11	SORT1
ENSG00000143106	6381.59	-0.55	0.1	6.2e-09	2.9e-08	PSMA5
ENSG00000143028	0.92	-0.22	0.61	0.21		SYPL2
ENSG00000162650	157.39	-0.49	0.15	0.0005	0.0012	ATXN7L2
ENSG00000174151	622.74	-0.29	0.1	0.0047	0.0095	CYB561D1
ENSG00000181754	120.55	-1.12	0.19	3.2e-10	1.8e-09	AMIGO1
ENSG00000156097	5.4	0.17	0.46	0.53	0.61	GPR61
ENSG00000065135	8594.21	0.23	0.08	0.0056	0.011	GNAI3
ENSG00000134183	13.65	-0.07	0.34	0.78	0.83	GNAT2
ENSG00000116337	2316.14	0	0.1	0.98	0.99	AMPD2
ENSG00000168765	7615.11	-0.09	0.08	0.23	0.3	GSTM4
ENSG00000213366	235	0.25	0.25	0.25	0.33	GSTM2
ENSG00000134184	502.41	-0.16	0.11	0.13	0.19	GSTM1
ENSG00000134201	341.43	-0.21	0.12	0.062	0.097	GSTM5
ENSG00000134202	1968.08	-0.29	0.1	0.0019	0.0041	GSTM3
ENSG00000198758	9474.21	0.61	0.12	2.6e-07	9.9e-07	EPS8L3
ENSG00000184371	152.2	-0.43	0.18	0.011	0.02	CSF1
ENSG00000168710	14589.7	0.26	0.07	4e-05	0.00011	AHCYL1
ENSG00000143093	925.78	-0.63	0.09	9.1e-13	6.9e-12	STRIP1
ENSG00000156150	0.02	0	0.63	1		ALX3
ENSG00000186150	0.03	0	0.63	1		UBL4B
ENSG00000197106	8.88	0.89	0.52	0.0055	0.011	SLC6A17
ENSG00000116396	161.71	-0.71	0.17	5.7e-06	1.8e-05	KCNC4
ENSG00000162775	1561.15	0.31	0.13	0.01	0.02	RBM15
ENSG00000168679	1410.99	1.01	0.14	4.8e-14	4.2e-13	SLC16A4
ENSG00000134248	4247.58	0.33	0.1	0.0011	0.0024	LAMTOR5
ENSG00000143125	0.07	0.01	0.63	0.86		PROK1
ENSG00000143105	0.37	0	0.62	1		KCNA10
ENSG00000177301	95.09	-1.72	0.29	1.1e-11	7e-11	KCNA2
ENSG00000177272	0.69	-0.2	0.61	0.24		KCNA3
ENSG00000143119	0.47	0.07	0.61	0.61		CD53
ENSG00000121931	1268.18	0.39	0.11	0.00017	0.00043	LRIF1
ENSG00000156171	3883.33	0.62	0.08	6.1e-14	5.2e-13	DRAM2
ENSG00000134255	2191.46	0.6	0.08	6.5e-16	7.4e-15	CEPT1
ENSG00000162777	1775.1	-0.03	0.07	0.65	0.71	DENND2D
ENSG00000064886	2.33	-0.05	0.58	0.8		CHI3L2
ENSG00000134216	0.12	0	0.63	1		CHIA
ENSG00000173947	39.9	0.31	0.25	0.15	0.21	PIFO
ENSG00000085465	137.19	0.08	0.19	0.65	0.72	OVGP1
ENSG00000116455	1381.63	-1.63	0.12	2.8e-43	6.9e-41	WDR77
ENSG00000116459	9800.55	-0.23	0.08	0.0033	0.0068	ATP5PB
ENSG00000143110	9.88	0.57	0.42	0.05	0.079	C1orf162
ENSG00000121933	1.57	0.36	0.63	0.077		TMIGD3
ENSG00000282608	0.99	-0.04	0.59	0.82		ADORA3
ENSG00000116473	7590.78	0.29	0.07	2.4e-05	7.1e-05	RAP1A
ENSG00000197852	218.14	-0.62	0.13	1.7e-06	5.9e-06	INKA2
ENSG00000064703	920.24	-1	0.11	4.6e-21	9.4e-20	DDX20
ENSG00000171385	2.63	0.42	0.64	0.054		KCND3
ENSG00000143079	3093	0.77	0.12	1.8e-11	1.1e-10	CTTNBP2NL
ENSG00000134245	64.99	0.16	0.25	0.46	0.54	WNT2B
ENSG00000007341	302.43	-0.48	0.11	6.7e-06	2.1e-05	ST7L
ENSG00000116489	11361.8	0.11	0.06	0.043	0.071	CAPZA1
ENSG00000155363	2849.44	0.48	0.1	7.5e-07	2.7e-06	MOV10
ENSG00000155366	7516.85	0.45	0.12	0.00013	0.00035	RHOC
ENSG00000271810	0.51	0	0.62	1		AL603832.3
ENSG00000155367	48.67	0.3	0.27	0.19	0.26	PPM1J
ENSG00000184599	0.09	-0.01	0.63	0.89		TAFA3
ENSG00000155380	10086.4	0.2	0.08	0.0085	0.016	SLC16A1
ENSG00000198799	837.87	0.41	0.1	4.1e-05	0.00012	LRIG2
ENSG00000081026	2471.44	0.08	0.15	0.54	0.62	MAGI3
ENSG00000116793	450.21	-0.55	0.13	2.2e-05	6.4e-05	PHTF1
ENSG00000081019	4716.33	0.87	0.13	7.9e-13	6.1e-12	RSBN1
ENSG00000134242	79.49	0.52	0.25	0.017	0.03	PTPN22
ENSG00000188761	3532.58	-0.03	0.08	0.75	0.81	BCL2L15
ENSG00000134262	523.68	-0.16	0.11	0.11	0.16	AP4B1
ENSG00000118655	338.94	-0.96	0.12	1.8e-17	2.4e-16	DCLRE1B
ENSG00000163349	4133.1	0.12	0.14	0.35	0.44	HIPK1
ENSG00000116774	16.58	-0.65	0.38	0.021	0.036	OLFML3
ENSG00000134207	0.57	-0.05	0.61	0.71		SYT6
ENSG00000197323	2392.42	0.12	0.1	0.19	0.26	TRIM33
ENSG00000116752	1264.4	-0.52	0.1	3.4e-07	1.3e-06	BCAS2
ENSG00000175984	5.78	0.05	0.47	0.85	0.88	DENND2C
ENSG00000116748	0.14	0	0.63	1		AMPD1
ENSG00000213281	6339.8	0.07	0.1	0.47	0.55	NRAS
ENSG00000009307	57887.8	0.48	0.08	6.3e-10	3.3e-09	CSDE1
ENSG00000052723	1681.61	0.13	0.06	0.036	0.06	SIKE1
ENSG00000198765	0.24	0.01	0.63	0.82		SYCP1
ENSG00000134200	0.06	0	0.63	1		TSHB
ENSG00000134198	130.63	0.67	0.15	4.2e-06	1.4e-05	TSPAN2
ENSG00000134259	0.21	-0.01	0.63	0.86		NGF
ENSG00000173218	767.3	-1	0.12	7.6e-18	1.1e-16	VANGL1
ENSG00000118729	0.14	-0.01	0.63	0.89		CASQ2
ENSG00000177551	4.78	-0.14	0.46	0.61	0.69	NHLH2
ENSG00000163393	133.45	-0.05	0.17	0.77	0.82	SLC22A15
ENSG00000173212	113.08	0.29	0.21	0.13	0.18	MAB21L3
ENSG00000163399	59497.4	0.26	0.09	0.0031	0.0064	ATP1A1
ENSG00000116815	920.05	0.4	0.12	0.00041	0.00098	CD58
ENSG00000143061	5583.92	0.71	0.1	1.7e-12	1.3e-11	IGSF3
ENSG00000116824	0.1	0	0.63	1		CD2
ENSG00000134247	4156.41	-0.45	0.09	1.1e-07	4.2e-07	PTGFRN
ENSG00000134256	12.78	-1.15	0.56	0.00085	0.002	CD101
ENSG00000116830	1440.46	-0.68	0.11	5.6e-11	3.4e-10	TTF2
ENSG00000134253	135.49	-0.27	0.15	0.059	0.093	TRIM45
ENSG00000134258	60.64	0.21	0.2	0.26	0.33	VTCN1
ENSG00000198162	3067.72	-0.49	0.13	5.4e-05	0.00015	MAN1A2
ENSG00000183508	1213.65	-0.22	0.11	0.031	0.053	TENT5C
ENSG00000196505	956.21	0.14	0.09	0.11	0.17	GDAP2
ENSG00000065183	1542.26	-0.8	0.11	3.6e-14	3.2e-13	WDR3
ENSG00000155761	0.95	-0.12	0.59	0.47		SPAG17
ENSG00000092607	8.94	0.71	0.75	0.0071	0.014	TBX15
ENSG00000116874	1242.24	0.03	0.08	0.64	0.71	WARS2
ENSG00000116882	1.11	0.13	0.57	0.51		HAO2
ENSG00000203859	389.65	-0.31	0.23	0.13	0.19	HSD3B2
ENSG00000203857	128.33	-0.48	0.18	0.0037	0.0075	HSD3B1
ENSG00000143067	241.15	0.18	0.12	0.12	0.17	ZNF697
ENSG00000092621	12559.8	0.46	0.12	5e-05	0.00014	PHGDH
ENSG00000134240	386.07	-1.89	0.2	1.1e-23	3.1e-22	HMGCS2
ENSG00000134193	45010.5	0.05	0.1	0.61	0.69	REG4
ENSG00000134250	2754.68	-0.05	0.13	0.67	0.73	NOTCH2
ENSG00000265808	3550.58	-0.11	0.07	0.13	0.18	SEC22B
ENSG00000286106	3.08	0.09	0.54	0.7		NOTCH2NLR
ENSG00000273136	905.95	-0.14	0.12	0.21	0.28	NBPF26
ENSG00000263353	117.37	-0.33	0.19	0.056	0.089	PPIAL4A
ENSG00000198019	0.21	0.01	0.63	0.93		FCGR1B
ENSG00000188610	224.6	0.55	0.16	0.00026	0.00065	FAM72B
ENSG00000171943	815.3	0.32	0.1	0.001	0.0023	SRGAP2C
ENSG00000273213	8.96	-0.81	0.56	0.01	0.019	H3-2
ENSG00000263513	89.31	0.26	0.2	0.15	0.22	FAM72C
ENSG00000271567	1.11	-0.13	0.59	0.45		PPIAL4E
ENSG00000266338	253.97	-0.18	0.11	0.096	0.14	NBPF15
ENSG00000279782	9.13	-0.13	0.38	0.62	0.69	PPIAL4F
ENSG00000196369	142.35	0.3	0.16	0.048	0.077	SRGAP2B
ENSG00000215784	810.58	0.7	0.11	1.6e-11	1e-10	FAM72D
ENSG00000256374	0.09	-0.01	0.63	0.89		PPIAL4D
ENSG00000162825	133.96	-0.74	0.19	2.9e-05	8.3e-05	NBPF20
ENSG00000117262	644.45	-0.16	0.1	0.11	0.16	GPR89A
ENSG00000174827	572.75	0.25	0.11	0.018	0.032	PDZK1
ENSG00000117281	1.37	-0.27	0.61	0.16		CD160
ENSG00000265491	779.79	-0.2	0.09	0.019	0.034	RNF115
ENSG00000186141	817.64	-0.06	0.08	0.4	0.49	POLR3C
ENSG00000186364	23.97	0.02	0.29	0.93	0.95	NUDT17
ENSG00000131788	353.5	0.01	0.1	0.89	0.92	PIAS3
ENSG00000198483	2	-0.06	0.53	0.78		ANKRD35
ENSG00000143127	14.08	0.02	0.36	0.95	0.96	ITGA10
ENSG00000131779	1140.1	-0.39	0.08	8.9e-07	3.2e-06	PEX11B
ENSG00000265241	2096.26	-0.49	0.1	1.1e-06	3.7e-06	RBM8A
ENSG00000271601	86.77	0	0.17	0.98	0.99	LIX1L
ENSG00000272031	5.67	-0.15	0.44	0.57	0.65	ANKRD34A
ENSG00000121851	295.21	0.03	0.19	0.87	0.9	POLR3GL
ENSG00000265972	40119.2	0.86	0.12	2.6e-14	2.4e-13	TXNIP
ENSG00000168509	0.05	0	0.63	1		HJV
ENSG00000271425	292.81	-0.22	0.15	0.14	0.2	NBPF10
ENSG00000264343	5.57	0.05	0.44	0.86	0.89	NOTCH2NLA
ENSG00000270339	0.61	0.07	0.61	0.6		PPIAL4H
ENSG00000268043	1260.32	-0.07	0.12	0.52	0.6	NBPF12
ENSG00000131791	3584.44	0.83	0.11	2.1e-14	1.9e-13	PRKAB2
ENSG00000131781	1505.15	0.04	0.1	0.69	0.75	FMO5
ENSG00000131778	46.41	-0.14	0.24	0.49	0.57	CHD1L
ENSG00000116128	787.44	-0.28	0.11	0.01	0.019	BCL9
ENSG00000162836	1064.33	-0.05	0.1	0.63	0.7	ACP6
ENSG00000265107	2.23	0.1	0.53	0.66		GJA5
ENSG00000188092	841.01	-0.24	0.08	0.0017	0.0036	GPR89B
ENSG00000263956	241.92	-0.19	0.13	0.13	0.19	NBPF11
ENSG00000236334	15.38	-0.25	0.37	0.35	0.43	PPIAL4G
ENSG00000270629	485.71	-0.18	0.14	0.17	0.23	NBPF14
ENSG00000286019	2.11	0.07	0.51	0.78		NOTCH2NLB
ENSG00000177144	2207.56	0.68	0.15	3.1e-06	1e-05	NUDT4B
ENSG00000178104	3976.65	-0.19	0.09	0.028	0.048	PDE4DIP
ENSG00000269713	252.93	-0.75	0.12	3.4e-10	1.9e-09	NBPF9
ENSG00000286219	83.05	0.12	0.22	0.55	0.63	NOTCH2NLC
ENSG00000271383	5.45	0.26	0.49	0.33	0.41	NBPF19
ENSG00000263464	2030.51	-0.29	0.13	0.023	0.041	PPIAL4C
ENSG00000150337	0.07	0	0.63	1		FCGR1A
ENSG00000203814	69.16	0.19	0.29	0.43	0.52	H2BC18
ENSG00000183598	2.47	-0.12	0.55	0.57		H3C13
ENSG00000270882	469.94	0.94	0.17	6.8e-09	3.2e-08	H4C14
ENSG00000203811	11.16	-0.3	0.38	0.26	0.34	H3C14
ENSG00000203812	94.34	0.14	0.26	0.53	0.61	H2AC18
ENSG00000272196	1345.86	0.84	0.17	2.2e-07	8.4e-07	H2AC19
ENSG00000203852	10	-0.34	0.47	0.22	0.29	H3C15
ENSG00000270276	19.03	0.57	0.38	0.04	0.066	H4C15
ENSG00000184678	1131.96	1.07	0.16	4.5e-13	3.5e-12	H2BC21
ENSG00000184260	39.19	0.09	0.33	0.72	0.78	H2AC20
ENSG00000184270	2.73	0.22	0.57	0.31		H2AC21
ENSG00000178096	302.96	0.17	0.15	0.23	0.3	BOLA1
ENSG00000159164	40.59	-0.24	0.23	0.25	0.32	SV2A
ENSG00000143368	1765.34	-0.56	0.11	4.4e-08	1.9e-07	SF3B4
ENSG00000014914	5022.96	1.11	0.18	3.9e-11	2.4e-10	MTMR11
ENSG00000264522	2242.6	0.17	0.09	0.044	0.072	OTUD7B
ENSG00000136631	977.5	-0.32	0.08	3.8e-05	0.00011	VPS45
ENSG00000023902	107.19	0.39	0.19	0.029	0.049	PLEKHO1
ENSG00000143401	7403.53	-0.03	0.07	0.67	0.74	ANP32E
ENSG00000118298	50.77	-0.52	0.31	0.04	0.065	CA14
ENSG00000117362	7982.68	-0.03	0.05	0.52	0.6	APH1A
ENSG00000118292	37.36	0.6	0.29	0.012	0.022	C1orf54
ENSG00000159208	96.93	0.72	0.2	7.2e-05	0.00019	CIART
ENSG00000266472	2112.93	-0.26	0.13	0.038	0.062	MRPS21
ENSG00000117360	2017.59	0.26	0.11	0.016	0.029	PRPF3
ENSG00000163125	3225.34	0.39	0.12	0.0011	0.0024	RPRD2
ENSG00000143374	1030.75	-0.19	0.08	0.022	0.039	TARS2
ENSG00000143369	414.09	0.5	0.18	0.0033	0.0068	ECM1
ENSG00000143382	11.65	0.44	0.42	0.12	0.17	ADAMTSL4
ENSG00000143384	19303.7	0.81	0.09	9.6e-21	1.9e-19	MCL1
ENSG00000143420	6685.47	-0.16	0.1	0.076	0.12	ENSA
ENSG00000143457	6763.75	0.97	0.09	1.6e-25	5.7e-24	GOLPH3L
ENSG00000143452	0.38	0.06	0.61	0.64		HORMAD1
ENSG00000163131	4208.83	0.22	0.08	0.0058	0.012	CTSS
ENSG00000143387	73.07	0.39	0.24	0.06	0.094	CTSK
ENSG00000143437	1889.24	0.5	0.08	9.3e-10	4.9e-09	ARNT
ENSG00000143379	1072.41	0.19	0.09	0.037	0.062	SETDB1
ENSG00000143418	4530.46	0.21	0.08	0.01	0.019	CERS2
ENSG00000143412	492.49	0.15	0.13	0.23	0.3	ANXA9
ENSG00000143409	1756.47	0.61	0.09	1.4e-11	9.4e-11	MINDY1
ENSG00000143363	1524.55	0.19	0.09	0.038	0.063	PRUNE1
ENSG00000163141	56.38	0.33	0.32	0.19	0.26	BNIPL
ENSG00000143443	136.37	-0.31	0.15	0.028	0.048	C1orf56
ENSG00000197622	2201.42	0.03	0.08	0.67	0.74	CDC42SE1
ENSG00000213190	22.9	-0.13	0.3	0.59	0.67	MLLT11
ENSG00000143458	624.24	0.42	0.1	8.7e-06	2.7e-05	GABPB2
ENSG00000143434	150.48	0.01	0.22	0.98	0.98	SEMA6C
ENSG00000163154	0.9	0.05	0.58	0.79		TNFAIP8L2
ENSG00000163156	630.42	0.14	0.11	0.19	0.26	SCNM1
ENSG00000163155	391.14	0.57	0.11	2e-07	7.9e-07	LYSMD1
ENSG00000163157	14.63	0.01	0.37	0.96	0.97	TMOD4
ENSG00000163159	1731.24	-0.01	0.07	0.92	0.94	VPS72
ENSG00000143398	2413.65	0.06	0.06	0.35	0.43	PIP5K1A
ENSG00000159352	4727.08	0.04	0.08	0.64	0.71	PSMD4
ENSG00000143373	2242.02	0.34	0.08	3.9e-05	0.00011	ZNF687
ENSG00000143393	3285.77	0.14	0.05	0.0075	0.014	PI4KB
ENSG00000143390	1358.39	-1.62	0.11	3.5e-47	1.3e-44	RFX5
ENSG00000143416	2738.3	-0.52	0.12	3.4e-06	1.1e-05	SELENBP1
ENSG00000159377	6313.05	-0.22	0.08	0.0065	0.013	PSMB4
ENSG00000143442	2563.49	0.67	0.09	3.4e-14	3e-13	POGZ
ENSG00000143375	12156.8	0.85	0.11	2.6e-15	2.7e-14	CGN
ENSG00000143367	2751.83	1.15	0.1	7.8e-30	4.7e-28	TUFT1
ENSG00000143376	2070.99	0.52	0.08	5.6e-11	3.4e-10	SNX27
ENSG00000159409	287.2	0.11	0.14	0.39	0.47	CELF3
ENSG00000178796	8.48	-0.07	0.43	0.8	0.84	RIIAD1
ENSG00000143436	1101.37	-0.18	0.08	0.029	0.05	MRPL9
ENSG00000143450	14.96	0.04	0.34	0.89	0.91	OAZ3
ENSG00000182134	304.68	0.16	0.12	0.16	0.23	TDRKH
ENSG00000213171	2.49	-0.02	0.5	0.93		LINGO4
ENSG00000143365	824.18	0.57	0.16	0.00012	0.00032	RORC
ENSG00000225556	17.58	-0.48	0.37	0.082	0.12	C2CD4D
ENSG00000196407	7.37	-0.15	0.45	0.57	0.64	THEM5
ENSG00000159445	804.71	-1.65	0.11	5.7e-54	4.6e-51	THEM4
ENSG00000197747	18304.8	0.57	0.12	3.5e-07	1.3e-06	S100A10
ENSG00000163191	6457.95	0.07	0.09	0.39	0.48	S100A11
ENSG00000182898	0.02	0	0.63	1		TCHHL1
ENSG00000159450	1.35	0.12	0.55	0.59		TCHH
ENSG00000215853	0.03	0.01	0.63	0.85		RPTN
ENSG00000197915	0.13	0.02	0.63	0.74		HRNR
ENSG00000143631	0.42	0.1	0.62	0.38		FLG
ENSG00000186207	0.05	0	0.63	1		LCE5A
ENSG00000187223	0.02	0	0.63	1		LCE2D
ENSG00000159455	0.03	0	0.63	1		LCE2B
ENSG00000198854	0.04	0	0.63	1		C1orf68
ENSG00000186226	0.46	-0.11	0.62	0.35		LCE1E
ENSG00000197084	0.09	-0.01	0.63	0.89		LCE1C
ENSG00000196734	0.09	0	0.63	1		LCE1B
ENSG00000186844	0.09	0	0.63	1		LCE1A
ENSG00000163206	0.03	0.01	0.63	0.85		SMCP
ENSG00000163207	0.1	0	0.63	1		IVL
ENSG00000283227	0.03	-0.01	0.63	0.89		SPRR5
ENSG00000169474	0.25	0	0.63	1		SPRR1A
ENSG00000163209	0.05	0	0.63	1		SPRR3
ENSG00000203784	0.02	0	0.63	1		LELP1
ENSG00000203782	0.04	-0.01	0.63	0.89		LORICRIN
ENSG00000159527	1.34	0	0.58	0.98		PGLYRP3
ENSG00000163218	7.96	-1.11	0.65	0.0015	0.0033	PGLYRP4
ENSG00000163220	193.09	-1.13	0.2	1.5e-09	7.5e-09	S100A9
ENSG00000163221	0.44	0	0.62	1		S100A12
ENSG00000184330	0.22	0	0.63	1		S100A7A
ENSG00000143556	0.92	0	0.63	1		S100A7
ENSG00000197956	53670.6	0.4	0.17	0.011	0.02	S100A6
ENSG00000196420	141.59	0.57	0.24	0.0064	0.013	S100A5
ENSG00000196154	1505.87	0.34	0.28	0.15	0.21	S100A4
ENSG00000188015	26.92	0.4	0.32	0.12	0.17	S100A3
ENSG00000196754	116	0.67	0.24	0.0016	0.0034	S100A2
ENSG00000188643	13800.8	0.56	0.13	9.2e-06	2.9e-05	S100A16
ENSG00000189334	41288.2	0.61	0.13	2.2e-06	7.5e-06	S100A14
ENSG00000189171	417.29	0.03	0.16	0.85	0.89	S100A13
ENSG00000160678	13.57	-0.2	0.41	0.47	0.56	S100A1
ENSG00000160679	3190.64	-0.12	0.07	0.11	0.16	CHTOP
ENSG00000143553	486.95	-0.27	0.11	0.016	0.028	SNAPIN
ENSG00000143621	7499.28	-0.55	0.08	8.8e-12	5.9e-11	ILF2
ENSG00000169418	1.79	0.25	0.55	0.29		NPR1
ENSG00000143624	3697.83	0.27	0.11	0.0095	0.018	INTS3
ENSG00000143554	340.18	-0.33	0.11	0.0031	0.0064	SLC27A3
ENSG00000143614	1456.58	0.32	0.11	0.0021	0.0046	GATAD2B
ENSG00000198837	1679.89	-0.03	0.1	0.73	0.79	DENND4B
ENSG00000160741	1472.74	0.7	0.14	9.6e-08	3.9e-07	CRTC2
ENSG00000143570	36.7	0.17	0.25	0.42	0.5	SLC39A1
ENSG00000143578	409.59	-0.28	0.11	0.0094	0.018	CREB3L4
ENSG00000143543	758.21	-0.33	0.12	0.0045	0.009	JTB
ENSG00000143545	829.07	0.14	0.18	0.4	0.48	RAB13
ENSG00000177954	9480.16	0.51	0.14	0.00019	0.00048	RPS27
ENSG00000143552	3.99	0.21	0.51	0.41	0.5	NUP210L
ENSG00000143549	20464.1	-0.17	0.06	0.0031	0.0064	TPM3
ENSG00000163263	1.19	-0.07	0.56	0.74		C1orf189
ENSG00000143612	11771.5	0.28	0.06	1.4e-06	4.7e-06	C1orf43
ENSG00000143569	5192.32	-0.04	0.11	0.7	0.76	UBAP2L
ENSG00000143575	2456.55	0.61	0.09	4.1e-13	3.2e-12	HAX1
ENSG00000143595	101.53	0.9	0.25	4e-05	0.00011	AQP10
ENSG00000143515	94.79	0.61	0.19	0.00062	0.0015	ATP8B2
ENSG00000160712	1255.53	1.42	0.21	7e-13	5.4e-12	IL6R
ENSG00000169291	0.18	0	0.63	1		SHE
ENSG00000163239	0.02	0	0.63	1		TDRD10
ENSG00000160714	3108.04	0.1	0.05	0.034	0.056	UBE2Q1
ENSG00000160716	28.53	-0.23	0.27	0.31	0.39	CHRNB2
ENSG00000160710	8696.22	-0.35	0.1	0.00052	0.0012	ADAR
ENSG00000143603	8.76	-0.04	0.4	0.89	0.92	KCNN3
ENSG00000163344	1228.15	-0.2	0.14	0.13	0.18	PMVK
ENSG00000163346	2524.44	0.37	0.08	2e-06	6.6e-06	PBXIP1
ENSG00000163348	1476.11	-0.6	0.09	1.7e-11	1.1e-10	PYGO2
ENSG00000160691	3635.12	0.55	0.08	1.4e-12	1e-11	SHC1
ENSG00000173207	1279.19	0.39	0.1	6.8e-05	0.00019	CKS1B
ENSG00000160688	731.7	-1.48	0.1	1.1e-52	7.3e-50	FLAD1
ENSG00000163352	0.81	0.2	0.61	0.25		LENEP
ENSG00000160685	9858.22	0.73	0.1	1.2e-13	1e-12	ZBTB7B
ENSG00000163354	27.89	0.49	0.37	0.071	0.11	DCST2
ENSG00000163357	9.57	0.38	0.48	0.18	0.24	DCST1
ENSG00000143537	4515.28	0	0.07	0.95	0.96	ADAM15
ENSG00000243364	592.93	0.22	0.1	0.019	0.034	EFNA4
ENSG00000143590	435.14	1.35	0.21	3.3e-12	2.3e-11	EFNA3
ENSG00000169242	14826.4	1.66	0.18	1.1e-22	2.9e-21	EFNA1
ENSG00000169241	4378.7	0.72	0.11	2.5e-11	1.6e-10	SLC50A1
ENSG00000179085	1163.73	0.19	0.16	0.2	0.27	DPM3
ENSG00000163463	45.69	-0.15	0.33	0.56	0.64	KRTCAP2
ENSG00000163462	8.03	0.16	0.44	0.57	0.64	TRIM46
ENSG00000185499	982.99	1.41	0.18	5.3e-17	6.9e-16	MUC1
ENSG00000169231	320.65	0.74	0.18	1.2e-05	3.7e-05	THBS3
ENSG00000173171	760.82	-0.21	0.09	0.018	0.032	MTX1
ENSG00000177628	929.5	-0.3	0.08	4.5e-05	0.00013	GBA
ENSG00000160767	1536.4	0.1	0.09	0.24	0.32	FAM189B
ENSG00000116521	1076.7	-0.69	0.09	6.5e-15	6.4e-14	SCAMP3
ENSG00000176444	1487.58	0.4	0.11	0.00015	0.0004	CLK2
ENSG00000143630	853.31	0.82	0.16	3.9e-08	1.7e-07	HCN3
ENSG00000143627	290.05	-0.12	0.15	0.4	0.49	PKLR
ENSG00000160752	12579.2	0.44	0.14	0.0012	0.0027	FDPS
ENSG00000160753	1586.35	-0.28	0.09	0.0011	0.0026	RUSC1
ENSG00000116539	2992.55	0.17	0.14	0.23	0.3	ASH1L
ENSG00000125459	382.33	-0.92	0.16	6.4e-10	3.4e-09	MSTO1
ENSG00000163374	2329.81	0.38	0.08	1.9e-06	6.4e-06	YY1AP1
ENSG00000132676	3306.82	-0.16	0.06	0.0044	0.0089	DAP3
ENSG00000116580	1682.02	0.04	0.09	0.63	0.7	GON4L
ENSG00000132718	174.71	0.78	0.17	7.4e-07	2.6e-06	SYT11
ENSG00000143622	2164.03	0.85	0.12	2.8e-13	2.3e-12	RIT1
ENSG00000132680	2067.8	-0.06	0.13	0.61	0.68	KHDC4
ENSG00000173080	40.86	-0.07	0.22	0.71	0.77	RXFP4
ENSG00000116584	6426.07	1.07	0.09	8.5e-32	6.5e-30	ARHGEF2
ENSG00000163479	9473.62	0.38	0.07	1e-08	4.7e-08	SSR2
ENSG00000160803	1036.84	-0.67	0.09	1.5e-14	1.4e-13	UBQLN4
ENSG00000116586	1172.54	-0.18	0.12	0.11	0.17	LAMTOR2
ENSG00000132698	5566.98	0.44	0.08	1.4e-08	6.4e-08	RAB25
ENSG00000254726	671.08	-0.52	0.12	4e-06	1.3e-05	MEX3A
ENSG00000160789	26363.6	0.63	0.08	2.4e-15	2.5e-14	LMNA
ENSG00000196189	39.19	0.01	0.22	0.95	0.96	SEMA4A
ENSG00000160785	1119.68	-0.98	0.1	4.9e-22	1.1e-20	SLC25A44
ENSG00000260238	0.27	-0.01	0.62	0.93		PMF1-BGLAP
ENSG00000160783	538.78	-0.53	0.1	1.6e-07	6.4e-07	PMF1
ENSG00000242252	4.13	0.35	0.61	0.11	0.16	BGLAP
ENSG00000160781	80.08	0.1	0.28	0.65	0.72	PAQR6
ENSG00000198952	6182.36	-0.46	0.1	3.5e-06	1.1e-05	SMG5
ENSG00000163472	169.68	0.15	0.17	0.36	0.44	TMEM79
ENSG00000198715	649.78	-0.12	0.09	0.18	0.25	GLMP
ENSG00000189030	0.02	0	0.63	1		VHLL
ENSG00000163468	10640	-0.61	0.08	2.6e-14	2.4e-13	CCT3
ENSG00000163467	9.47	-0.73	0.52	0.018	0.033	TSACC
ENSG00000132677	13.56	-0.71	0.46	0.018	0.032	RHBG
ENSG00000116604	2215.89	0.96	0.13	6e-14	5.2e-13	MEF2D
ENSG00000183856	2663.05	1.12	0.16	3.5e-13	2.8e-12	IQGAP3
ENSG00000187862	0.22	0.05	0.62	0.58		TTC24
ENSG00000163382	1621.08	-0.81	0.09	3.1e-18	4.6e-17	NAXE
ENSG00000160818	1683.54	-2.05	0.15	1.8e-44	5e-42	GPATCH4
ENSG00000132702	65.39	0.75	0.29	0.0022	0.0047	HAPLN2
ENSG00000132692	70.11	0.1	0.19	0.56	0.64	BCAN
ENSG00000132688	63.77	0.11	0.22	0.57	0.65	NES
ENSG00000143320	200.3	2.53	0.3	4e-21	8.3e-20	CRABP2
ENSG00000143319	1256.25	-0.77	0.08	3.5e-20	6.5e-19	ISG20L2
ENSG00000143303	983.29	0.3	0.09	0.00078	0.0018	RRNAD1
ENSG00000143314	1123.41	-0.52	0.11	2.6e-06	8.7e-06	MRPL24
ENSG00000143321	28696.1	0.03	0.06	0.6	0.68	HDGF
ENSG00000143294	2090.75	-0.6	0.07	8.7e-18	1.2e-16	PRCC
ENSG00000027869	34.15	-0.42	0.28	0.072	0.11	SH2D2A
ENSG00000198400	1.94	-0.01	0.56	0.98		NTRK1
ENSG00000027644	2.7	-0.06	0.52	0.81		INSRR
ENSG00000187800	156.43	1.03	0.21	9.5e-08	3.9e-07	PEAR1
ENSG00000160838	0.74	0.13	0.61	0.4		LRRC71
ENSG00000132694	2180.32	-0.16	0.09	0.056	0.088	ARHGEF11
ENSG00000253831	128.36	0.33	0.23	0.11	0.16	ETV3L
ENSG00000117036	3299.93	0.37	0.1	0.00017	0.00044	ETV3
ENSG00000143297	0.57	-0.05	0.61	0.72		FCRL5
ENSG00000163518	0.09	0	0.63	1		FCRL4
ENSG00000160856	0.03	0	0.63	1		FCRL3
ENSG00000132704	0.94	0.11	0.6	0.51		FCRL2
ENSG00000073754	0.15	0	0.63	1		CD5L
ENSG00000183853	3797.91	1.35	0.13	2e-26	8.4e-25	KIRREL1
ENSG00000158473	94.57	0.07	0.21	0.71	0.77	CD1D
ENSG00000158477	0.03	0	0.63	1		CD1A
ENSG00000158485	0.06	0	0.63	1		CD1B
ENSG00000197532	0.06	0	0.63	1		OR6Y1
ENSG00000198967	0.08	0	0.63	1		OR10Z1
ENSG00000163554	0.19	0.01	0.63	0.83		SPTA1
ENSG00000203757	0.04	0	0.63	1		OR6K3
ENSG00000197403	0.08	0.01	0.63	0.86		OR6N1
ENSG00000163563	0.06	0	0.63	1		MNDA
ENSG00000163564	0.1	0.01	0.63	0.85		PYHIN1
ENSG00000163565	20.97	-0.29	0.31	0.25	0.33	IFI16
ENSG00000163568	0.07	-0.01	0.63	0.89		AIM2
ENSG00000196184	0.02	0	0.63	1		OR10J1
ENSG00000132693	0.12	0	0.63	1		CRP
ENSG00000158716	317.55	-0.48	0.13	0.00011	0.00029	DUSP23
ENSG00000181036	0.37	0	0.62	1		FCRL6
ENSG00000158714	0.64	-0.13	0.61	0.36		SLAMF8
ENSG00000256029	5.32	0.32	0.47	0.24	0.32	AL590560.2
ENSG00000243284	4.35	0.47	0.53	0.093	0.14	VSIG8
ENSG00000213085	99.95	1.2	0.29	1.4e-06	4.7e-06	CFAP45
ENSG00000158710	18960.5	0.24	0.08	0.003	0.0063	TAGLN2
ENSG00000085552	909.37	0	0.14	0.98	0.98	IGSF9
ENSG00000162723	0.95	0.08	0.6	0.59		SLAMF9
ENSG00000177807	2.33	-0.28	0.57	0.22		KCNJ10
ENSG00000143315	502.45	-1.15	0.15	3e-15	3e-14	PIGM
ENSG00000162728	3.54	-0.38	0.59	0.12	0.17	KCNJ9
ENSG00000162729	4020.09	0.39	0.09	3e-06	9.8e-06	IGSF8
ENSG00000018625	0.62	-0.03	0.59	0.84		ATP1A2
ENSG00000132681	0.52	-0.03	0.6	0.82		ATP1A4
ENSG00000143318	0.6	-0.03	0.6	0.85		CASQ1
ENSG00000162734	997.58	-0.66	0.1	3.3e-12	2.3e-11	PEA15
ENSG00000132716	853.62	-0.53	0.12	3.1e-06	1e-05	DCAF8
ENSG00000258465	0.08	-0.01	0.63	0.89		AL139011.2
ENSG00000162735	1753.06	0.31	0.07	1.1e-05	3.5e-05	PEX19
ENSG00000122218	14878	0.72	0.09	1.6e-16	2e-15	COPA
ENSG00000162736	5486.28	0.31	0.08	0.00011	0.00029	NCSTN
ENSG00000171786	7.18	-0.6	0.54	0.042	0.068	NHLH1
ENSG00000162738	692.1	-0.05	0.13	0.68	0.74	VANGL2
ENSG00000162739	1.12	-0.25	0.62	0.15		SLAMF6
ENSG00000066294	2.44	-0.38	0.57	0.12		CD84
ENSG00000117090	0.14	0	0.63	1		SLAMF1
ENSG00000026751	0.09	0	0.63	1		SLAMF7
ENSG00000122224	1.41	0.19	0.58	0.34		LY9
ENSG00000122223	3.08	-0.61	0.66	0.022		CD244
ENSG00000179914	18290.7	-0.16	0.08	0.035	0.059	ITLN1
ENSG00000158764	54.64	-0.48	0.27	0.036	0.06	ITLN2
ENSG00000158769	9840.16	0.73	0.09	2.9e-17	3.8e-16	F11R
ENSG00000270149	2.02	-0.03	0.53	0.88		AL591806.2
ENSG00000215845	1359.71	0.14	0.13	0.28	0.36	TSTD1
ENSG00000158773	2293.37	0	0.11	0.98	0.98	USF1
ENSG00000186517	7.87	0.13	0.43	0.63	0.7	ARHGAP30
ENSG00000143217	244.72	0.21	0.12	0.068	0.11	NECTIN4
ENSG00000162755	75.67	-0.36	0.19	0.043	0.07	KLHDC9
ENSG00000143256	3026.5	0.02	0.12	0.83	0.87	PFDN2
ENSG00000158793	1615.62	0.37	0.09	2.1e-05	6.3e-05	NIT1
ENSG00000158796	943.93	0.2	0.08	0.0084	0.016	DEDD
ENSG00000143222	3225.79	0.07	0.1	0.48	0.56	UFC1
ENSG00000143258	811.47	0.02	0.12	0.84	0.88	USP21
ENSG00000143224	200.76	0.02	0.13	0.86	0.89	PPOX
ENSG00000158850	1817.85	0.23	0.07	0.0015	0.0033	B4GALT3
ENSG00000158859	0.77	0.08	0.6	0.57		ADAMTS4
ENSG00000158864	7862	-0.18	0.1	0.05	0.081	NDUFS2
ENSG00000158869	8.85	0.22	0.44	0.41	0.5	FCER1G
ENSG00000158874	14.08	-0.28	0.39	0.31	0.39	APOA2
ENSG00000158882	1051.49	-0.82	0.12	7.1e-12	4.8e-11	TOMM40L
ENSG00000143257	118.29	0.18	0.17	0.25	0.33	NR1I3
ENSG00000248485	584.65	1.48	0.17	1.3e-20	2.6e-19	PCP4L1
ENSG00000158887	70.59	0.56	0.23	0.0058	0.011	MPZ
ENSG00000143252	4288.44	-0.14	0.09	0.11	0.16	SDHC
ENSG00000188931	196.3	0.27	0.16	0.065	0.1	CFAP126
ENSG00000143226	0.57	-0.04	0.61	0.73		FCGR2A
ENSG00000173110	1041.21	8.04	0.58	5.3e-45	1.6e-42	HSPA6
ENSG00000072694	0.15	-0.01	0.63	0.89		FCGR2B
ENSG00000132185	0.03	0.01	0.63	0.85		FCRLA
ENSG00000162746	2.43	-0.62	0.63	0.025		FCRLB
ENSG00000081721	575.1	-0.37	0.1	9.3e-05	0.00025	DUSP12
ENSG00000118217	2350.66	-0.02	0.1	0.84	0.87	ATF6
ENSG00000162745	16.87	-0.08	0.31	0.76	0.81	OLFML2B
ENSG00000198929	229.98	0.28	0.16	0.058	0.092	NOS1AP
ENSG00000171722	5.99	0.17	0.52	0.49	0.57	SPATA46
ENSG00000239887	825.11	-0.11	0.11	0.3	0.39	C1orf226
ENSG00000198574	7.97	0.35	0.43	0.21	0.29	SH2D1B
ENSG00000152332	8179.91	0.01	0.12	0.95	0.96	UHMK1
ENSG00000117143	7444.16	0.45	0.06	1.3e-12	9.4e-12	UAP1
ENSG00000162733	266.9	0.97	0.21	6.3e-07	2.3e-06	DDR2
ENSG00000132196	1408.96	0.45	0.14	0.00083	0.0019	HSD17B7
ENSG00000185860	1.54	0.19	0.6	0.29		CCDC190
ENSG00000117152	367.62	0.95	0.17	2.8e-09	1.4e-08	RGS4
ENSG00000143248	93.61	-0.32	0.18	0.057	0.09	RGS5
ENSG00000143228	1188.04	0.49	0.1	1.2e-06	4.2e-06	NUF2
ENSG00000185630	1626.92	-0.36	0.1	0.00019	0.00048	PBX1
ENSG00000162761	63.04	0.17	0.22	0.39	0.48	LMX1A
ENSG00000143171	0.18	-0.01	0.63	0.88		RXRG
ENSG00000162763	0.12	0	0.63	1		LRRC52
ENSG00000143198	11715.8	0.09	0.12	0.41	0.49	MGST3
ENSG00000143149	5071.48	0.09	0.06	0.11	0.16	ALDH9A1
ENSG00000143183	5534.28	-0.17	0.08	0.039	0.065	TMCO1
ENSG00000143179	1601.56	-1.07	0.1	7.5e-26	2.9e-24	UCK2
ENSG00000188859	4.34	-0.51	0.54	0.072	0.11	FAM78B
ENSG00000143157	1409.57	-0.57	0.11	2.4e-08	1e-07	POGK
ENSG00000152382	525.56	-0.36	0.1	0.00017	0.00043	TADA1
ENSG00000143195	83.19	0.85	0.32	0.0011	0.0024	ILDR2
ENSG00000143194	0.45	0	0.62	1		MAEL
ENSG00000143167	37069	1	0.12	5.7e-17	7.3e-16	GPA33
ENSG00000198842	6.48	0.17	0.41	0.54	0.62	STYXL2
ENSG00000143190	2814.98	0.51	0.16	0.00061	0.0014	POU2F1
ENSG00000198821	36.63	-0.4	0.27	0.079	0.12	CD247
ENSG00000143162	3966.62	0.18	0.07	0.006	0.012	CREG1
ENSG00000198771	0.41	0.01	0.63	0.85		RCSD1
ENSG00000197965	6252.75	-0.27	0.07	0.00019	0.00049	MPZL1
ENSG00000143199	49.26	0.31	0.38	0.26	0.33	ADCY10
ENSG00000143158	4644.85	-0.2	0.1	0.033	0.056	MPC2
ENSG00000143164	4233.55	0.07	0.08	0.39	0.47	DCAF6
ENSG00000143147	136.03	-0.68	0.17	2.3e-05	6.8e-05	GPR161
ENSG00000143155	2321.7	-0.04	0.07	0.52	0.6	TIPRL
ENSG00000213064	1153.07	-0.55	0.11	6.4e-07	2.3e-06	SFT2D2
ENSG00000143178	73.1	0.81	0.22	5.4e-05	0.00015	TBX19
ENSG00000143185	0.12	0	0.63	1		XCL2
ENSG00000143184	1.02	0	0.61	1		XCL1
ENSG00000143196	0.09	0	0.63	1		DPT
ENSG00000143153	28595.5	0.08	0.07	0.25	0.33	ATP1B1
ENSG00000143156	311.86	0.05	0.12	0.65	0.72	NME7
ENSG00000117475	1802.25	0.08	0.06	0.23	0.31	BLZF1
ENSG00000117477	17.56	-0.38	0.34	0.15	0.21	CCDC181
ENSG00000117479	897.59	-0.66	0.1	3.5e-11	2.2e-10	SLC19A2
ENSG00000198734	17.96	0.29	0.32	0.26	0.34	F5
ENSG00000174175	0.02	0	0.63	1		SELP
ENSG00000000460	377.58	-0.29	0.12	0.012	0.022	C1orf112
ENSG00000188404	1.43	-0.14	0.57	0.49		SELL
ENSG00000007908	0.13	0	0.63	1		SELE
ENSG00000171806	84.92	-0.23	0.18	0.16	0.23	METTL18
ENSG00000000457	584.3	-0.16	0.1	0.1	0.15	SCYL3
ENSG00000075945	1365.5	0.29	0.11	0.007	0.014	KIFAP3
ENSG00000203740	0.08	0	0.63	1		METTL11B
ENSG00000120370	354.82	-0.32	0.11	0.002	0.0043	GORAB
ENSG00000116132	0.34	-0.05	0.62	0.61		PRRX1
ENSG00000007933	0.03	0	0.63	1		FMO3
ENSG00000094963	0.12	0	0.63	1		FMO2
ENSG00000010932	6.84	-0.64	0.54	0.033	0.055	FMO1
ENSG00000076258	72.65	0.05	0.19	0.78	0.83	FMO4
ENSG00000117523	10148.7	0.69	0.14	2.1e-07	8e-07	PRRC2C
ENSG00000283683	5.09	-0.08	0.46	0.75	0.81	MYOCOS
ENSG00000034971	0.04	-0.01	0.63	0.89		MYOC
ENSG00000117533	662.27	0.38	0.11	0.00043	0.001	VAMP4
ENSG00000010165	1647.61	-0.91	0.11	4.2e-18	6.2e-17	EEF1AKNMT
ENSG00000197959	124.95	-0.58	0.19	0.0008	0.0018	DNM3
ENSG00000135845	771.39	0.11	0.1	0.25	0.33	PIGC
ENSG00000180999	5.09	-0.34	0.5	0.2	0.28	C1orf105
ENSG00000094975	3967.21	0.42	0.1	1.8e-05	5.2e-05	SUCO
ENSG00000117560	0.02	0	0.63	1		FASLG
ENSG00000120337	0.02	0	0.63	1		TNFSF18
ENSG00000117586	19.75	0.69	0.46	0.023	0.039	TNFSF4
ENSG00000117592	9198.81	0.41	0.1	3.5e-05	9.9e-05	PRDX6
ENSG00000162753	0.11	-0.01	0.63	0.89		SLC9C2
ENSG00000183831	0.72	0.04	0.58	0.8		ANKRD45
ENSG00000076321	630.54	0.01	0.09	0.95	0.96	KLHL20
ENSG00000120334	361.59	-0.2	0.12	0.086	0.13	CENPL
ENSG00000117593	1640.94	-0.37	0.11	0.00054	0.0013	DARS2
ENSG00000185278	299.76	0.27	0.15	0.06	0.094	ZBTB37
ENSG00000117601	5.08	-0.27	0.49	0.31	0.39	SERPINC1
ENSG00000135870	2411.42	-0.04	0.12	0.73	0.79	RC3H1
ENSG00000152061	3768.99	0.34	0.11	0.0017	0.0037	RABGAP1L
ENSG00000203737	0.35	-0.02	0.62	0.8		GPR52
ENSG00000116161	3270.78	-0.35	0.11	0.001	0.0023	CACYBP
ENSG00000120333	918.11	-0.08	0.09	0.38	0.46	MRPS14
ENSG00000120332	2.64	0.16	0.53	0.5		TNN
ENSG00000235750	1114.65	0.38	0.08	1.1e-06	3.8e-06	KIAA0040
ENSG00000116147	4.23	-0.32	0.53	0.21	0.28	TNR
ENSG00000143207	3261.11	0.05	0.07	0.52	0.6	COP1
ENSG00000116183	29.63	1.1	0.39	0.0002	0.00051	PAPPA2
ENSG00000152092	0.18	0	0.63	1		ASTN1
ENSG00000198797	2.16	0.46	0.66	0.04		BRINP2
ENSG00000120341	5.24	-0.47	0.49	0.098	0.15	SEC16B
ENSG00000075391	570.73	-0.43	0.15	0.0026	0.0054	RASAL2
ENSG00000188585	0.1	0	0.63	1		CLEC20A
ENSG00000240021	0.17	0.01	0.63	0.84		TEX35
ENSG00000116191	3020.04	0.4	0.09	6.4e-06	2e-05	RALGPS2
ENSG00000116194	1.42	0.23	0.61	0.2		ANGPTL1
ENSG00000116199	3521.3	0.13	0.09	0.13	0.18	FAM20B
ENSG00000186283	1156.28	-1.64	0.12	2e-41	3.8e-39	TOR3A
ENSG00000143322	681.09	-0.12	0.15	0.39	0.48	ABL2
ENSG00000057252	1472.66	-0.71	0.11	1.2e-10	7e-10	SOAT1
ENSG00000162779	23.13	-0.5	0.42	0.08	0.12	AXDND1
ENSG00000116218	0.19	0	0.63	1		NPHS2
ENSG00000162782	19.3	-1.06	0.4	0.0004	0.00097	TDRD5
ENSG00000143340	1.12	0.26	0.63	0.12		FAM163A
ENSG00000169905	8871.27	0.79	0.11	6.7e-13	5.2e-12	TOR1AIP2
ENSG00000143337	1049.3	0.16	0.07	0.016	0.028	TOR1AIP1
ENSG00000135837	3855.82	0.41	0.17	0.0096	0.018	CEP350
ENSG00000116260	43461	0.98	0.12	1.1e-17	1.6e-16	QSOX1
ENSG00000121454	48.45	-0.14	0.26	0.54	0.62	LHX4
ENSG00000230124	1250	-0.44	0.07	2.9e-09	1.4e-08	ACBD6
ENSG00000143324	2909.63	-0.07	0.15	0.64	0.71	XPR1
ENSG00000135835	18.75	-0.28	0.3	0.25	0.33	KIAA1614
ENSG00000135823	2415.13	0.06	0.06	0.26	0.34	STX6
ENSG00000153029	686.54	0.55	0.12	2.4e-06	8.1e-06	MR1
ENSG00000162783	2340.84	0.39	0.11	0.00015	0.00038	IER5
ENSG00000198216	5.84	-0.26	0.51	0.32	0.4	CACNA1E
ENSG00000179930	0.02	0	0.63	1		ZNF648
ENSG00000135821	10379.8	0.28	0.09	0.00082	0.0019	GLUL
ENSG00000203730	0.29	0.04	0.62	0.7		TEDDM1
ENSG00000121446	0.94	0.03	0.6	0.86		RGSL1
ENSG00000135828	799.8	0.48	0.09	7.2e-08	3e-07	RNASEL
ENSG00000143333	518.71	0.51	0.16	0.00052	0.0012	RGS16
ENSG00000135824	3.36	-0.22	0.54	0.35	0.43	RGS8
ENSG00000135838	86.02	-0.53	0.21	0.0055	0.011	NPL
ENSG00000135829	7589.77	-0.59	0.11	2.3e-08	1e-07	DHX9
ENSG00000135862	5553.57	0.8	0.12	5.8e-12	4e-11	LAMC1
ENSG00000058085	13333.6	0.94	0.12	4.5e-16	5.2e-15	LAMC2
ENSG00000157064	18.78	0.44	0.34	0.092	0.14	NMNAT2
ENSG00000116698	6050.98	0.44	0.1	9.4e-06	2.9e-05	SMG7
ENSG00000116701	8.11	0.55	0.5	0.062	0.097	NCF2
ENSG00000162704	9136.36	-0.17	0.07	0.012	0.022	ARPC5
ENSG00000143344	378.42	-0.49	0.12	2.2e-05	6.4e-05	RGL1
ENSG00000173627	1.95	-0.09	0.53	0.69		APOBEC4
ENSG00000198756	75.54	-0.18	0.18	0.27	0.35	COLGALT2
ENSG00000198860	1261.87	-0.85	0.13	5.6e-12	3.9e-11	TSEN15
ENSG00000116667	3355.43	0.17	0.06	0.0085	0.016	C1orf21
ENSG00000116406	5102.05	-0.15	0.11	0.18	0.24	EDEM3
ENSG00000135842	1916.96	0	0.16	0.98	0.99	NIBAN1
ENSG00000121481	1426	0.1	0.08	0.23	0.3	RNF2
ENSG00000121486	1539.35	0.06	0.07	0.39	0.47	TRMT1L
ENSG00000116668	287.41	0.29	0.1	0.0035	0.0073	SWT1
ENSG00000116679	7278.49	-0.12	0.07	0.064	0.099	IVNS1ABP
ENSG00000143341	5.04	-0.55	0.52	0.058	0.091	HMCN1
ENSG00000116690	7.35	0.12	0.51	0.62	0.69	PRG4
ENSG00000047410	7430.52	0.6	0.11	2.6e-08	1.1e-07	TPR
ENSG00000157181	1982.58	0.11	0.06	0.086	0.13	ODR4
ENSG00000116703	2.16	0.15	0.57	0.48		PDC
ENSG00000073756	106.12	0.77	0.24	0.00027	0.00068	PTGS2
ENSG00000116711	1297.83	-0.19	0.12	0.086	0.13	PLA2G4A
ENSG00000162670	877.37	-0.19	0.11	0.07	0.11	BRINP3
ENSG00000150681	0.06	0	0.63	1		RGS18
ENSG00000253148	0.05	0	0.63	1		RGS21
ENSG00000090104	0.17	0	0.63	1		RGS1
ENSG00000127074	5.57	-0.24	0.47	0.38	0.47	RGS13
ENSG00000231767	129.18	0.25	0.2	0.18	0.24	RPS27AP5
ENSG00000116741	937.1	0.45	0.16	0.0034	0.0071	RGS2
ENSG00000116750	2637.01	-0.53	0.07	7.4e-16	8.3e-15	UCHL5
ENSG00000116747	1645.13	0.14	0.1	0.13	0.19	RO60
ENSG00000023572	602.99	-1.05	0.11	1.2e-21	2.7e-20	GLRX2
ENSG00000134371	3051.06	0.21	0.1	0.033	0.055	CDC73
ENSG00000162630	38.11	-0.93	0.33	0.00047	0.0011	B3GALT2
ENSG00000162687	7.33	0.13	0.45	0.62	0.69	KCNT2
ENSG00000000971	0.06	-0.01	0.63	0.89		CFH
ENSG00000134365	0.02	0	0.63	1		CFHR4
ENSG00000143278	0.73	-0.03	0.6	0.85		F13B
ENSG00000066279	1948.93	0.26	0.15	0.067	0.1	ASPM
ENSG00000177888	2058.42	0.35	0.16	0.019	0.033	ZBTB41
ENSG00000134376	0.27	0.04	0.63	0.6		CRB1
ENSG00000213047	1723.41	0.29	0.14	0.028	0.047	DENND1B
ENSG00000203724	58.23	-0.3	0.22	0.12	0.18	C1orf53
ENSG00000143355	3.1	0.02	0.48	0.95		LHX9
ENSG00000151414	3294.93	0.2	0.11	0.056	0.088	NEK7
ENSG00000081237	1.09	-0.14	0.57	0.48		PTPRC
ENSG00000116833	4660.27	0.28	0.1	0.0047	0.0095	NR5A2
ENSG00000162702	732.24	-0.52	0.1	7.3e-08	3e-07	ZNF281
ENSG00000118193	1196.69	0.51	0.12	7e-06	2.2e-05	KIF14
ENSG00000118197	851.21	0.85	0.1	5.3e-19	8.7e-18	DDX59
ENSG00000118200	641.42	-0.15	0.11	0.16	0.23	CAMSAP2
ENSG00000163362	7858.76	0.46	0.08	2.6e-09	1.3e-08	INAVA
ENSG00000116852	1092.22	0.65	0.19	0.00016	0.00042	KIF21B
ENSG00000081248	0.51	-0.06	0.61	0.68		CACNA1S
ENSG00000232237	13.6	0.43	0.33	0.097	0.14	ASCL5
ENSG00000116857	2908.86	0.09	0.09	0.31	0.39	TMEM9
ENSG00000163395	18.75	0	0.37	0.99	0.99	IGFN1
ENSG00000081277	23.78	0.1	0.31	0.69	0.75	PKP1
ENSG00000118194	8.46	0.26	0.53	0.3	0.38	TNNT2
ENSG00000159166	10973.8	0.13	0.06	0.021	0.037	LAD1
ENSG00000159173	307.64	-0.96	0.13	5.4e-14	4.7e-13	TNNI1
ENSG00000174307	1418.25	0.25	0.09	0.0055	0.011	PHLDA3
ENSG00000159176	4380.54	-0.44	0.07	1.6e-09	8e-09	CSRP1
ENSG00000134369	1433.28	0.48	0.13	8e-05	0.00022	NAV1
ENSG00000198700	2736.59	-0.48	0.09	2.1e-07	8.3e-07	IPO9
ENSG00000198892	24.24	0.49	0.31	0.054	0.086	SHISA4
ENSG00000163431	0.87	-0.13	0.59	0.44		LMOD1
ENSG00000134375	3375.11	-0.8	0.1	3.2e-17	4.3e-16	TIMM17A
ENSG00000176393	4974.45	-0.2	0.06	0.00061	0.0014	RNPEP
ENSG00000163435	35481.6	0.63	0.1	2.9e-11	1.8e-10	ELF3
ENSG00000170075	230.51	0.64	0.14	1.6e-06	5.5e-06	GPR37L1
ENSG00000143862	1281.03	0.51	0.08	4e-10	2.2e-09	ARL8A
ENSG00000143851	0.57	-0.03	0.6	0.83		PTPN7
ENSG00000133067	20.64	1.01	0.44	0.0012	0.0027	LGR6
ENSG00000077152	1054.72	-0.5	0.11	5.1e-06	1.6e-05	UBE2T
ENSG00000077157	1831.33	-0.67	0.1	8.8e-12	5.9e-11	PPP1R12B
ENSG00000143858	9.26	-0.34	0.43	0.23	0.3	SYT2
ENSG00000117139	8120.37	1.1	0.12	2.6e-22	6.3e-21	KDM5B
ENSG00000183155	459.92	-0.64	0.09	9.1e-13	6.9e-12	RABIF
ENSG00000117153	2192.98	0.33	0.07	2.6e-06	8.7e-06	KLHL12
ENSG00000159346	4631.26	0.51	0.08	1.9e-10	1.1e-09	ADIPOR1
ENSG00000159348	530.28	-0.32	0.09	0.00037	0.00091	CYB5R1
ENSG00000163444	3714.46	-0.29	0.07	1.7e-05	5.2e-05	TMEM183A
ENSG00000143847	733.02	0.7	0.46	0.021	0.037	PPFIA4
ENSG00000122180	0.05	0.01	0.63	0.86		MYOG
ENSG00000163485	7.71	-0.05	0.43	0.86	0.9	ADORA1
ENSG00000133055	0.06	0	0.63	1		MYBPH
ENSG00000133048	0.21	0	0.63	1		CHI3L1
ENSG00000133063	0.77	-0.31	0.64	0.08		CHIT1
ENSG00000159388	3660.75	-1	0.1	9.5e-25	3.1e-23	BTG2
ENSG00000122176	1637.09	0.41	0.07	1.2e-08	5.5e-08	FMOD
ENSG00000188783	2.33	0.12	0.5	0.62		PRELP
ENSG00000188770	0.12	0	0.63	1		OPTC
ENSG00000058668	1475.78	0.78	0.13	1.5e-09	7.6e-09	ATP2B4
ENSG00000122188	3.27	-0.11	0.48	0.67		LAX1
ENSG00000058673	16.31	0.29	0.35	0.28	0.36	ZC3H11A
ENSG00000257315	104.32	0.11	0.36	0.69	0.75	ZBED6
ENSG00000182004	1433.62	-0.53	0.14	8.9e-05	0.00024	SNRPE
ENSG00000143842	1773.68	0.31	0.1	0.00085	0.002	SOX13
ENSG00000143845	37.87	-0.12	0.26	0.59	0.67	ETNK2
ENSG00000143839	452.12	0.93	0.25	1.8e-05	5.3e-05	REN
ENSG00000170498	154.21	0.52	0.24	0.012	0.023	KISS1
ENSG00000174567	1630.91	0.92	0.12	2.2e-15	2.3e-14	GOLT1A
ENSG00000143850	3770.99	-0.22	0.07	0.0013	0.0028	PLEKHA6
ENSG00000158615	11733	0.7	0.15	1.8e-06	6.1e-06	PPP1R15B
ENSG00000133056	3424.32	0.27	0.07	6.2e-05	0.00017	PIK3C2B
ENSG00000198625	1211.81	0.62	0.14	2e-06	6.6e-06	MDM4
ENSG00000170382	93.17	0.28	0.17	0.075	0.12	LRRN2
ENSG00000163531	231.16	0.48	0.15	0.00071	0.0017	NFASC
ENSG00000184144	0.55	0	0.6	1		CNTN2
ENSG00000174529	63.11	-0.02	0.23	0.94	0.95	TMEM81
ENSG00000117222	1317.76	-0.4	0.11	0.0001	0.00028	RBBP5
ENSG00000133059	351.35	-0.67	0.11	3.4e-10	1.9e-09	DSTYK
ENSG00000133069	11.47	-0.33	0.37	0.22	0.29	TMCC2
ENSG00000163545	497.5	-0.21	0.11	0.06	0.095	NUAK2
ENSG00000162873	3.37	0.07	0.51	0.77	0.82	KLHDC8A
ENSG00000186007	269.19	1.04	0.4	0.00047	0.0011	LEMD1
ENSG00000281406	184.24	0.99	0.14	5.6e-13	4.3e-12	BLACAT1
ENSG00000117266	3127.38	0.85	0.11	3.1e-16	3.7e-15	CDK18
ENSG00000174514	63.85	-0.18	0.19	0.3	0.38	MFSD4A
ENSG00000158711	1606.33	-0.11	0.12	0.35	0.44	ELK4
ENSG00000158715	3227.61	0.68	0.11	1.1e-09	5.5e-09	SLC45A3
ENSG00000069275	17301.3	0.13	0.06	0.023	0.04	NUCKS1
ENSG00000117280	597.88	-0.58	0.1	2.2e-09	1.1e-08	RAB29
ENSG00000133065	382.63	0.13	0.13	0.29	0.37	SLC41A1
ENSG00000162877	4.94	0.24	0.49	0.37	0.45	PM20D1
ENSG00000174502	9.18	0.13	0.38	0.64	0.71	SLC26A9
ENSG00000276600	9.11	0.11	0.39	0.68	0.75	RAB7B
ENSG00000196188	9152.39	0.09	0.11	0.37	0.45	CTSE
ENSG00000263961	0.02	0	0.63	1		RHEX
ENSG00000198049	12.15	0.04	0.34	0.86	0.9	AVPR1B
ENSG00000196550	114.93	0.71	0.18	3e-05	8.7e-05	FAM72A
ENSG00000266028	1056.04	0.29	0.11	0.0078	0.015	SRGAP2
ENSG00000263528	739.54	-0.43	0.1	2.3e-05	6.7e-05	IKBKE
ENSG00000266094	32.09	0	0.27	0.98	0.99	RASSF5
ENSG00000143486	2228.21	0.11	0.06	0.072	0.11	EIF2D
ENSG00000143479	169.26	-0.59	0.16	0.00011	0.00029	DYRK3
ENSG00000162889	5870.61	-0.31	0.07	2.2e-06	7.3e-06	MAPKAPK2
ENSG00000136634	0.21	0.01	0.63	0.93		IL10
ENSG00000142224	0.55	0	0.61	1		IL19
ENSG00000162891	0.38	0.05	0.61	0.68		IL20
ENSG00000162892	0.81	-0.03	0.6	0.84		IL24
ENSG00000162894	55.69	-0.66	0.22	0.0007	0.0016	FCMR
ENSG00000162896	67342.6	-0.23	0.07	0.0011	0.0025	PIGR
ENSG00000162897	428.92	-1	0.15	1.8e-12	1.3e-11	FCAMR
ENSG00000182795	5677.3	0.18	0.11	0.089	0.13	C1orf116
ENSG00000123836	5134.38	-0.45	0.07	1.1e-09	5.8e-09	PFKFB2
ENSG00000180667	1713.91	0.14	0.13	0.24	0.32	YOD1
ENSG00000123843	336.12	0.12	0.15	0.4	0.48	C4BPB
ENSG00000123838	5.51	-0.07	0.51	0.76	0.81	C4BPA
ENSG00000196352	5621.82	1.57	0.19	3.7e-18	5.4e-17	CD55
ENSG00000117322	9.51	0.24	0.37	0.38	0.47	CR2
ENSG00000203710	0.38	0.02	0.61	0.88		CR1
ENSG00000197721	0.33	0.08	0.62	0.43		CR1L
ENSG00000117335	24162.2	0.24	0.08	0.0018	0.0039	CD46
ENSG00000174059	0.42	0	0.62	1		CD34
ENSG00000076356	1620.18	-0.2	0.1	0.053	0.084	PLXNA2
ENSG00000008118	2.47	0.24	0.59	0.23		CAMK1G
ENSG00000196878	31453	1.51	0.17	4.3e-21	8.9e-20	LAMB3
ENSG00000123689	2447.83	-0.04	0.18	0.81	0.85	G0S2
ENSG00000117594	0.18	0	0.63	1		HSD11B1
ENSG00000009790	3.55	0.02	0.47	0.93	0.95	TRAF3IP3
ENSG00000162757	159.72	-0.58	0.15	5.3e-05	0.00015	C1orf74
ENSG00000117595	9632.55	0.95	0.1	9.3e-23	2.4e-21	IRF6
ENSG00000117597	764.67	-0.31	0.11	0.0045	0.009	UTP25
ENSG00000143469	2.73	-0.34	0.58	0.16		SYT14
ENSG00000082497	71.29	-0.94	0.21	8.3e-07	2.9e-06	SERTAD4
ENSG00000054392	115.25	0.25	0.17	0.13	0.18	HHAT
ENSG00000143473	0.49	0.07	0.61	0.62		KCNH1
ENSG00000284299	13.27	-0.59	0.42	0.041	0.067	AL590132.1
ENSG00000117625	1915.17	0.69	0.09	1.2e-14	1.2e-13	RCOR3
ENSG00000082512	563.92	0.08	0.09	0.37	0.46	TRAF5
ENSG00000198570	0.29	0.02	0.62	0.77		RD3
ENSG00000170385	5726.08	0.51	0.13	2.5e-05	7.2e-05	SLC30A1
ENSG00000117650	2308.11	0.88	0.11	7.4e-16	8.3e-15	NEK2
ENSG00000123684	9904.12	0.53	0.1	6.2e-08	2.6e-07	LPGAT1
ENSG00000143493	1236.6	-0.21	0.09	0.02	0.035	INTS7
ENSG00000143476	730.92	-0.54	0.11	5.3e-07	1.9e-06	DTL
ENSG00000066027	5501.39	0.38	0.07	2.2e-08	9.8e-08	PPP2R5A
ENSG00000065600	214.04	-0.84	0.13	4.2e-11	2.6e-10	PACC1
ENSG00000117691	1190.16	0.03	0.12	0.76	0.81	NENF
ENSG00000162772	12299.5	2.46	0.29	1.8e-20	3.6e-19	ATF3
ENSG00000162771	0.24	0	0.63	1		FAM71A
ENSG00000123685	0.27	-0.02	0.62	0.81		BATF3
ENSG00000117697	821.04	-0.54	0.12	1.3e-06	4.6e-06	NSL1
ENSG00000203705	401.12	-0.09	0.13	0.46	0.54	TATDN3
ENSG00000185523	3.95	0.11	0.47	0.66	0.73	SPATA45
ENSG00000162769	2390.71	-0.17	0.1	0.074	0.11	FLVCR1
ENSG00000143494	96.73	-0.15	0.2	0.4	0.49	VASH2
ENSG00000174606	637.14	-0.65	0.1	6.8e-11	4.1e-10	ANGEL2
ENSG00000136643	574.57	-0.6	0.09	5e-11	3e-10	RPS6KC1
ENSG00000117707	390.68	-0.18	0.18	0.26	0.34	PROX1
ENSG00000143499	1182.4	-0.09	0.09	0.33	0.41	SMYD2
ENSG00000152104	3042.91	1.29	0.16	6.8e-17	8.7e-16	PTPN14
ENSG00000117724	4391.55	0.5	0.14	9.9e-05	0.00026	CENPF
ENSG00000082482	1.41	0.06	0.56	0.77		KCNK2
ENSG00000136636	7211.89	-0.17	0.07	0.021	0.037	KCTD3
ENSG00000042781	2.84	0.09	0.49	0.73		USH2A
ENSG00000196482	190.12	-0.42	0.15	0.0031	0.0064	ESRRG
ENSG00000092978	845.34	-0.05	0.1	0.56	0.64	GPATCH2
ENSG00000162814	28.43	0.66	0.28	0.0051	0.01	SPATA17
ENSG00000067533	896.87	-1.33	0.14	1.5e-23	4.2e-22	RRP15
ENSG00000092969	0.27	-0.06	0.62	0.53		TGFB2
ENSG00000143353	441.53	-0.11	0.14	0.39	0.48	LYPLAL1
ENSG00000215817	297.56	0.18	0.12	0.13	0.19	ZC3H11B
ENSG00000196660	1695.92	0.99	0.18	2e-09	9.9e-09	SLC30A10
ENSG00000136628	17109.1	0.42	0.08	6.1e-08	2.6e-07	EPRS1
ENSG00000162813	4820.69	0.38	0.09	8.3e-06	2.6e-05	BPNT1
ENSG00000067704	8776.09	-0.23	0.07	0.00061	0.0014	IARS2
ENSG00000118873	3015.35	0.33	0.09	0.00012	0.00031	RAB3GAP2
ENSG00000116141	430.67	-0.24	0.11	0.024	0.041	MARK1
ENSG00000162817	12688.5	0.45	0.09	1e-07	4.2e-07	C1orf115
ENSG00000117791	1446.54	0.16	0.07	0.028	0.048	MTARC2
ENSG00000186205	493.96	-1.47	0.13	2.7e-32	2.2e-30	MTARC1
ENSG00000136630	0.88	-0.08	0.59	0.61		HLX
ENSG00000143507	70.82	-0.04	0.26	0.85	0.89	DUSP10
ENSG00000143512	0.75	-0.08	0.58	0.64		HHIPL2
ENSG00000143498	193.88	-0.23	0.13	0.056	0.088	TAF1A
ENSG00000154305	3396.87	0.44	0.11	5.9e-05	0.00016	MIA3
ENSG00000186063	2538.82	0.34	0.08	3.1e-05	9e-05	AIDA
ENSG00000162819	5387.19	0.54	0.09	5.9e-09	2.8e-08	BROX
ENSG00000197520	510.69	1.15	0.15	2.5e-15	2.6e-14	FAM177B
ENSG00000154309	560.6	0.33	0.1	0.00098	0.0022	DISP1
ENSG00000187554	48.85	-0.64	0.22	0.00096	0.0022	TLR5
ENSG00000143502	21.74	-0.08	0.28	0.72	0.78	SUSD4
ENSG00000178395	0.68	-0.23	0.63	0.15		CCDC185
ENSG00000203697	4829.3	0.74	0.16	5.6e-07	2.1e-06	CAPN8
ENSG00000162909	17395	0.57	0.09	3.8e-11	2.4e-10	CAPN2
ENSG00000143514	2881.66	0.31	0.11	0.0045	0.0091	TP53BP2
ENSG00000143756	2301.14	-0.01	0.1	0.95	0.96	FBXO28
ENSG00000143753	570.79	-0.17	0.08	0.04	0.065	DEGS1
ENSG00000143748	555.07	-0.34	0.1	0.00033	0.0008	NVL
ENSG00000143771	4406.03	0.4	0.11	0.00012	0.00031	CNIH4
ENSG00000162923	6740.55	0.67	0.1	1.6e-12	1.1e-11	WDR26
ENSG00000143786	11.42	0.11	0.36	0.67	0.74	CNIH3
ENSG00000185842	81.44	-0.56	0.19	0.0013	0.0029	DNAH14
ENSG00000143815	10620.4	-0.37	0.1	0.00018	0.00046	LBR
ENSG00000154380	4141.61	-0.16	0.13	0.2	0.27	ENAH
ENSG00000143742	12012.2	-0.24	0.09	0.0065	0.013	SRP9
ENSG00000143819	1732.66	-0.78	0.08	7.2e-26	2.8e-24	EPHX1
ENSG00000196187	5831.84	-0.21	0.11	0.055	0.087	TMEM63A
ENSG00000243709	5.95	-1.24	1.15	0.00024	0.0006	LEFTY1
ENSG00000143811	782.92	-0.57	0.08	4.9e-12	3.4e-11	PYCR2
ENSG00000143768	0.3	-0.07	0.62	0.48		LEFTY2
ENSG00000143751	2139.94	0.3	0.14	0.028	0.047	SDE2
ENSG00000163041	16185.5	-0.06	0.1	0.52	0.6	H3-3A
ENSG00000182827	8352.81	0.72	0.13	7.9e-09	3.7e-08	ACBD3
ENSG00000185155	3.11	-0.21	0.5	0.41		MIXL1
ENSG00000183814	990.94	-0.03	0.07	0.71	0.77	LIN9
ENSG00000143799	6586.13	-0.78	0.1	3.1e-16	3.7e-15	PARP1
ENSG00000203685	94	-1.57	0.24	3.9e-13	3.1e-12	STUM
ENSG00000143772	674.97	-0.07	0.09	0.42	0.51	ITPKB
ENSG00000288674	2.35	-0.17	0.56	0.43		AL391628.1
ENSG00000143801	22.64	-1.09	0.34	6.8e-05	0.00018	PSEN2
ENSG00000163050	28.14	-0.52	0.42	0.069	0.11	COQ8A
ENSG00000143776	3698.97	-0.05	0.12	0.69	0.75	CDC42BPA
ENSG00000181450	378.8	-0.2	0.11	0.071	0.11	ZNF678
ENSG00000143740	801.69	-0.14	0.08	0.086	0.13	SNAP47
ENSG00000081692	187.63	-1.18	0.22	3.4e-09	1.6e-08	JMJD4
ENSG00000185888	0.12	0	0.63	1		PRSS38
ENSG00000143816	188.75	-0.81	0.15	1.7e-08	7.5e-08	WNT9A
ENSG00000154342	1.38	0.3	0.59	0.17		WNT3A
ENSG00000143761	31680.8	0.27	0.08	0.00049	0.0012	ARF1
ENSG00000143793	892.41	-0.46	0.15	0.0016	0.0035	C1orf35
ENSG00000162910	824.19	-0.14	0.14	0.29	0.37	MRPL55
ENSG00000143774	7627.95	0.41	0.12	0.00053	0.0012	GUK1
ENSG00000198835	26.17	0.16	0.34	0.54	0.62	GJC2
ENSG00000181873	623.38	-0.21	0.11	0.047	0.076	IBA57
ENSG00000154358	1630.31	0.51	0.11	8.7e-07	3.1e-06	OBSCN
ENSG00000154370	2690.23	0.46	0.09	1e-07	4.1e-07	TRIM11
ENSG00000162931	13.86	0.71	0.39	0.013	0.024	TRIM17
ENSG00000168148	0.41	0.06	0.62	0.54		H3-4
ENSG00000181218	618.53	0.43	0.12	0.00013	0.00034	H2AW
ENSG00000196890	11.75	-0.13	0.39	0.62	0.69	H2BU1
ENSG00000168159	5549.7	-0.06	0.09	0.47	0.56	RNF187
ENSG00000116574	4328.45	0.16	0.11	0.13	0.19	RHOU
ENSG00000168118	4202.17	0.22	0.07	0.0012	0.0026	RAB4A
ENSG00000154429	816.84	0.51	0.1	2.1e-07	8.2e-07	CCSAP
ENSG00000143632	24.36	0.45	0.33	0.079	0.12	ACTA1
ENSG00000069248	2031.65	-0.26	0.08	0.00063	0.0015	NUP133
ENSG00000135776	2008.35	-0.84	0.13	8.4e-12	5.6e-11	ABCB10
ENSG00000135801	1595.97	-0.45	0.07	1.1e-11	7.2e-11	TAF5L
ENSG00000135763	617.72	-2.27	0.18	3.9e-41	7.2e-39	URB2
ENSG00000143641	5626.4	0.25	0.08	0.0026	0.0055	GALNT2
ENSG00000177614	31.77	0.2	0.26	0.36	0.45	PGBD5
ENSG00000135775	1093.2	-1.19	0.11	5.5e-31	3.8e-29	COG2
ENSG00000135744	17.68	-0.23	0.34	0.38	0.46	AGT
ENSG00000135773	293.79	-0.37	0.11	0.00049	0.0012	CAPN9
ENSG00000119280	1795.63	-0.65	0.09	1e-13	8.7e-13	C1orf198
ENSG00000143643	802.68	-1.06	0.09	1.9e-33	1.7e-31	TTC13
ENSG00000173409	671.43	-0.83	0.11	9.1e-16	1e-14	ARV1
ENSG00000182118	219.67	-0.37	0.13	0.0037	0.0075	FAM89A
ENSG00000119283	11.18	-0.05	0.39	0.84	0.88	TRIM67
ENSG00000143633	1274.66	-0.77	0.1	3.9e-14	3.4e-13	C1orf131
ENSG00000116906	4188.69	0.12	0.05	0.018	0.031	GNPAT
ENSG00000116903	651.19	-0.02	0.12	0.89	0.92	EXOC8
ENSG00000010072	368.58	-1.43	0.14	1.4e-26	5.9e-25	SPRTN
ENSG00000135766	3428.09	0.89	0.17	9.5e-09	4.4e-08	EGLN1
ENSG00000287856	0.51	-0.03	0.62	0.77		AL445524.2
ENSG00000116918	1674.71	-0.24	0.08	0.0032	0.0065	TSNAX
ENSG00000270106	0.31	0	0.63	1		TSNAX-DISC1
ENSG00000162946	10.15	0.34	0.36	0.2	0.27	DISC1
ENSG00000116991	1130.71	-1.34	0.14	4.4e-22	1e-20	SIPA1L2
ENSG00000212916	82.42	-1.72	0.24	9.8e-15	9.5e-14	MAP10
ENSG00000135778	1316.87	-0.29	0.08	0.00014	0.00037	NTPCR
ENSG00000135749	319.73	0.06	0.12	0.61	0.68	PCNX2
ENSG00000143674	1878	0.1	0.1	0.27	0.34	MAP3K21
ENSG00000135750	2847.58	0.87	0.09	5.8e-23	1.5e-21	KCNK1
ENSG00000183780	1.99	0.27	0.59	0.2		SLC35F3
ENSG00000168275	817.59	-0.47	0.14	0.0005	0.0012	COA6
ENSG00000059588	1096.51	-0.54	0.11	6.9e-07	2.5e-06	TARBP1
ENSG00000168264	7328.22	0.72	0.08	4.7e-20	8.7e-19	IRF2BP2
ENSG00000173726	12331	-0.01	0.06	0.89	0.92	TOMM20
ENSG00000188739	17.01	0	0.35	0.99	0.99	RBM34
ENSG00000054267	2603.35	0.51	0.06	2.2e-16	2.7e-15	ARID4B
ENSG00000152904	569.67	0.18	0.12	0.11	0.17	GGPS1
ENSG00000285053	59.23	-0.86	0.22	1.3e-05	4e-05	AL357556.3
ENSG00000284770	8.01	-0.08	0.44	0.76	0.81	TBCE
ENSG00000162885	1065.91	-0.51	0.09	2e-08	9e-08	B3GALNT2
ENSG00000168243	38.71	0.14	0.28	0.56	0.64	GNG4
ENSG00000143669	714.62	0.53	0.15	0.00021	0.00053	LYST
ENSG00000116962	111.11	0.35	0.2	0.058	0.092	NID1
ENSG00000077585	135.98	0.47	0.14	0.0005	0.0012	GPR137B
ENSG00000086619	354.75	0.44	0.09	1.9e-06	6.5e-06	ERO1B
ENSG00000186197	17.9	0.48	0.36	0.074	0.11	EDARADD
ENSG00000116977	2652.17	0.58	0.08	1.1e-12	8.4e-12	LGALS8
ENSG00000119285	1561.1	-0.56	0.15	9e-05	0.00024	HEATR1
ENSG00000077522	1.96	0.39	0.64	0.065		ACTN2
ENSG00000116984	1287.57	-0.28	0.12	0.012	0.023	MTR
ENSG00000244020	0.21	0	0.63	1		MT1HL1
ENSG00000198626	14.35	-0.31	0.37	0.25	0.32	RYR2
ENSG00000116996	0.08	0	0.63	1		ZP4
ENSG00000270188	5.06	0.49	0.52	0.087	0.13	MTRNR2L11
ENSG00000133019	431.94	-0.45	0.13	0.00031	0.00076	CHRM3
ENSG00000155816	1.76	0.22	0.55	0.34		FMN2
ENSG00000182901	11.98	0.53	0.4	0.058	0.092	RGS7
ENSG00000091483	4262.46	-0.7	0.06	2.1e-29	1.2e-27	FH
ENSG00000117009	3.15	0.16	0.55	0.47		KMO
ENSG00000054277	274.71	0.43	0.15	0.0033	0.0068	OPN3
ENSG00000203668	473.88	-0.22	0.13	0.084	0.13	CHML
ENSG00000162843	0.06	-0.01	0.63	0.89		WDR64
ENSG00000174371	494.48	-0.66	0.11	2.6e-09	1.3e-08	EXO1
ENSG00000197769	0.09	0	0.63	1		MAP1LC3C
ENSG00000180287	0.22	0.02	0.63	0.8		PLD5
ENSG00000143702	296.9	-0.09	0.17	0.57	0.65	CEP170
ENSG00000054282	805.18	0.33	0.08	3.9e-05	0.00011	SDCCAG8
ENSG00000117020	24.83	0.03	0.29	0.91	0.93	AKT3
ENSG00000179456	2610.98	0.01	0.06	0.88	0.91	ZBTB18
ENSG00000173728	0.34	-0.07	0.62	0.56		C1orf100
ENSG00000035687	2294.46	-0.42	0.08	8.7e-08	3.5e-07	ADSS2
ENSG00000179397	1.66	0.01	0.55	0.96		CATSPERE
ENSG00000121644	6650.11	0.81	0.09	4.8e-21	9.9e-20	DESI2
ENSG00000284188	0.57	0	0.6	1		AL451007.3
ENSG00000203667	32.7	0.1	0.29	0.67	0.74	COX20
ENSG00000153187	21822.4	-0.1	0.1	0.3	0.39	HNRNPU
ENSG00000203666	50.55	-0.74	0.23	0.0003	0.00073	EFCAB2
ENSG00000162849	134.66	-0.17	0.18	0.32	0.4	KIF26B
ENSG00000185420	431.64	0.22	0.11	0.036	0.059	SMYD3
ENSG00000162851	901.87	-0.86	0.12	2e-13	1.7e-12	TFB2M
ENSG00000162852	1037.02	-0.09	0.12	0.4	0.48	CNST
ENSG00000143653	3778.53	0	0.07	0.96	0.97	SCCPDH
ENSG00000153207	1961	-0.39	0.09	2.8e-05	8e-05	AHCTF1
ENSG00000197472	30.25	-0.13	0.27	0.56	0.64	ZNF695
ENSG00000135747	1.91	-0.08	0.55	0.71		ZNF670-ZNF695
ENSG00000277462	154.46	-0.76	0.15	6.2e-08	2.6e-07	ZNF670
ENSG00000188295	117.97	-0.86	0.18	2.2e-07	8.6e-07	ZNF669
ENSG00000196418	166.91	-1.4	0.17	1.9e-18	2.9e-17	ZNF124
ENSG00000162714	864.19	0.41	0.1	2.6e-05	7.5e-05	ZNF496
ENSG00000162711	1.03	0.19	0.6	0.28		NLRP3
ENSG00000177535	0.15	0	0.63	1		OR2B11
ENSG00000169224	0.09	0	0.63	1		GCSAML
ENSG00000177489	0.03	0	0.63	1		OR2G2
ENSG00000196772	0.12	0	0.63	1		OR14A16
ENSG00000162722	0.96	0.01	0.56	0.95		TRIM58
ENSG00000238243	0.07	0	0.63	1		OR2W3
ENSG00000203663	0.08	0	0.63	1		OR2L2
ENSG00000228198	0.04	0	0.63	1		OR2M3
ENSG00000171180	0.3	0	0.63	1		OR2M4
ENSG00000198104	0.12	0	0.63	1		OR2T6
ENSG00000196240	0.07	0	0.63	1		OR2T2
ENSG00000188558	0.05	0	0.63	1		OR2G6
ENSG00000183310	0.04	0	0.63	1		OR2T34
ENSG00000184022	0.04	0	0.63	1		OR2T10
ENSG00000177151	0.05	0	0.63	1		OR2T35
ENSG00000286015	0.65	-0.15	0.6	0.37		CR589904.2
ENSG00000259823	15.32	-0.58	0.35	0.032	0.054	LYPD8
ENSG00000175137	1207.37	-0.34	0.08	1.3e-05	3.9e-05	SH3BP5L
ENSG00000171161	1222.51	-0.3	0.1	0.0024	0.0052	ZNF672
ENSG00000171163	630.77	-0.07	0.2	0.7	0.76	ZNF692
ENSG00000185220	178.92	-0.53	0.15	0.0003	0.00073	PGBD2
ENSG00000184731	2334.54	0.78	0.11	2e-12	1.4e-11	FAM110C
ENSG00000035115	9744.74	0.42	0.07	3.2e-10	1.8e-09	SH3YL1
ENSG00000143727	5193.39	-0.19	0.07	0.0081	0.016	ACP1
ENSG00000189292	6.8	0.17	0.43	0.52	0.61	ALKAL2
ENSG00000151353	1070.99	0.24	0.11	0.021	0.036	TMEM18
ENSG00000172554	0.1	0	0.63	1		SNTG2
ENSG00000115705	0.21	0	0.63	1		TPO
ENSG00000130508	0.88	0.2	0.61	0.23		PXDN
ENSG00000186487	0.34	0.01	0.63	0.84		MYT1L
ENSG00000032389	1332.25	-0.12	0.08	0.15	0.21	EIPR1
ENSG00000171853	1212.15	-0.58	0.07	1.3e-15	1.4e-14	TRAPPC12
ENSG00000182551	4152.61	-0.67	0.09	1.2e-13	1e-12	ADI1
ENSG00000286905	1.41	-0.32	0.63	0.1		AC108488.2
ENSG00000171865	857.2	-1.59	0.11	3.4e-53	2.3e-50	RNASEH1
ENSG00000171863	12158.3	0	0.11	0.97	0.98	RPS7
ENSG00000118004	2.59	0.54	0.7	0.02		COLEC11
ENSG00000151360	0.03	0	0.63	1		ALLC
ENSG00000214866	0.03	0	0.63	1		DCDC2C
ENSG00000176887	0.36	0.03	0.62	0.73		SOX11
ENSG00000134326	121.45	-1.71	0.21	5.6e-19	9.2e-18	CMPK2
ENSG00000134321	129.81	0.29	0.24	0.16	0.22	RSAD2
ENSG00000151692	765.02	0.41	0.11	7.1e-05	0.00019	RNF144A
ENSG00000115738	860.67	-1.12	0.14	4.6e-16	5.3e-15	ID2
ENSG00000134313	2700.22	-0.02	0.08	0.8	0.84	KIDINS220
ENSG00000143797	910.01	0.64	0.12	9.5e-08	3.9e-07	MBOAT2
ENSG00000151693	2421.67	0.78	0.15	2.6e-08	1.1e-07	ASAP2
ENSG00000119185	1411.47	-0.14	0.09	0.11	0.16	ITGB1BP1
ENSG00000119203	1878.55	-0.34	0.07	9.7e-08	3.9e-07	CPSF3
ENSG00000134330	1137.21	0.17	0.09	0.054	0.086	IAH1
ENSG00000151694	1392.68	0.28	0.11	0.011	0.021	ADAM17
ENSG00000134308	13073.2	-0.3	0.06	1.5e-06	5e-06	YWHAQ
ENSG00000115750	505.71	-0.12	0.1	0.21	0.28	TAF1B
ENSG00000134317	364.12	-0.13	0.12	0.28	0.36	GRHL1
ENSG00000172059	832	0.42	0.13	0.00078	0.0018	KLF11
ENSG00000205795	56.83	1.2	0.27	3e-07	1.1e-06	CYS1
ENSG00000171848	14375.2	0.37	0.08	5.4e-06	1.7e-05	RRM2
ENSG00000115756	10529.6	0.93	0.1	7.6e-20	1.4e-18	HPCAL1
ENSG00000115758	14601.9	-0.83	0.12	3.1e-12	2.2e-11	ODC1
ENSG00000115761	1263.91	-0.43	0.09	2.3e-06	7.7e-06	NOL10
ENSG00000143882	80.53	0.09	0.21	0.62	0.7	ATP6V1C2
ENSG00000143870	18833	0.16	0.05	0.0032	0.0067	PDIA6
ENSG00000162975	12.55	0.36	0.39	0.19	0.26	KCNF1
ENSG00000150873	3.63	0.25	0.5	0.35	0.43	C2orf50
ENSG00000162976	264.5	0.14	0.11	0.2	0.27	SLC66A3
ENSG00000134318	8385.25	0.24	0.11	0.029	0.049	ROCK2
ENSG00000169016	242.52	-1.07	0.12	3e-19	5.1e-18	E2F6
ENSG00000196208	18.69	-0.35	0.3	0.16	0.22	GREB1
ENSG00000169006	0.07	0	0.63	1		NTSR2
ENSG00000134324	7163.21	0.65	0.1	4.7e-12	3.3e-11	LPIN1
ENSG00000071575	10.05	0.25	0.47	0.36	0.44	TRIB2
ENSG00000162981	9060.32	0.18	0.05	0.00019	0.00049	LRATD1
ENSG00000151779	3577.72	0.59	0.12	5.1e-07	1.9e-06	NBAS
ENSG00000079785	7463.91	-0.41	0.07	9.6e-10	5e-09	DDX1
ENSG00000134323	36.06	-1	0.28	2.7e-05	7.9e-05	MYCN
ENSG00000197872	3.22	0.54	0.59	0.049		CYRIA
ENSG00000214842	0.06	0	0.63	1		RAD51AP2
ENSG00000163032	0.2	-0.01	0.63	0.91		VSNL1
ENSG00000163029	1304.53	-0.45	0.06	1.3e-13	1.1e-12	SMC6
ENSG00000178295	737.44	-0.57	0.13	3e-06	9.8e-06	GEN1
ENSG00000151379	0.03	0.01	0.63	0.85		MSGN1
ENSG00000170745	13.07	0.27	0.36	0.31	0.39	KCNS3
ENSG00000240857	716.07	-0.33	0.1	0.00052	0.0012	RDH14
ENSG00000185013	3.82	-0.57	0.57	0.045	0.073	NT5C1B
ENSG00000143867	22.83	0.13	0.27	0.56	0.64	OSR1
ENSG00000183891	98.83	-0.03	0.18	0.86	0.89	TTC32
ENSG00000118965	209.55	-0.44	0.15	0.0017	0.0037	WDR35
ENSG00000132031	2.02	0.3	0.58	0.19		MATN3
ENSG00000068697	10778.6	0.15	0.07	0.018	0.032	LAPTM4A
ENSG00000115884	9247.23	-0.28	0.09	0.00095	0.0022	SDC1
ENSG00000055917	7978.03	0.02	0.1	0.87	0.9	PUM2
ENSG00000143878	3335.46	0	0.1	0.98	0.98	RHOB
ENSG00000118960	895.11	0.22	0.08	0.0063	0.012	HS1BP3
ENSG00000143869	1.32	0.11	0.58	0.53		GDF7
ENSG00000118961	1446.13	-0.43	0.09	1.8e-06	6.1e-06	LDAH
ENSG00000084674	11965	0.37	0.23	0.068	0.11	APOB
ENSG00000218819	0.2	0	0.63	1		TDRD15
ENSG00000119771	47.16	-0.03	0.21	0.87	0.9	KLHL29
ENSG00000119778	941.23	-0.24	0.1	0.015	0.027	ATAD2B
ENSG00000173960	992.43	-0.42	0.08	5.2e-08	2.2e-07	UBXN2A
ENSG00000205639	290.04	0.36	0.15	0.011	0.02	MFSD2B
ENSG00000163026	233.18	-1.31	0.16	6.2e-18	9.1e-17	WDCP
ENSG00000119782	117.42	0.24	0.21	0.2	0.27	FKBP1B
ENSG00000115128	3443.38	0.08	0.1	0.41	0.49	SF3B6
ENSG00000219626	31.87	0.62	0.27	0.0066	0.013	FAM228B
ENSG00000115129	893.07	-0.73	0.17	2.5e-06	8.4e-06	TP53I3
ENSG00000176732	4.42	-0.52	0.58	0.058	0.092	PFN4
ENSG00000186453	0.59	0.06	0.61	0.63		FAM228A
ENSG00000198399	1974.15	-0.08	0.1	0.42	0.5	ITSN2
ENSG00000084676	2699.88	-0.01	0.12	0.93	0.94	NCOA1
ENSG00000184924	772.7	-0.02	0.11	0.87	0.9	PTRHD1
ENSG00000138092	541.44	-0.54	0.11	1.9e-07	7.5e-07	CENPO
ENSG00000138031	830.95	-1.03	0.14	4.4e-15	4.4e-14	ADCY3
ENSG00000115137	173.88	-0.19	0.16	0.22	0.29	DNAJC27
ENSG00000084710	49.33	-0.9	0.24	2.2e-05	6.4e-05	EFR3B
ENSG00000115138	7.79	0.02	0.41	0.93	0.94	POMC
ENSG00000119772	1332.88	-0.34	0.08	5.2e-05	0.00015	DNMT3A
ENSG00000138101	617.65	0.6	0.12	4e-07	1.5e-06	DTNB
[truncated: 16,515 more rows]

## Sheet: 24h
Gene	baseMean	log2FoldChange	lfcSE	pvalue	padj	Gene.1
ENSG00000186092	0.02	0	1.05	1		OR4F5
ENSG00000187634	8.07	-1.45	0.58	0.0018	0.0028	SAMD11
ENSG00000188976	2832.78	-1.55	0.08	6.3e-80	1.2e-78	NOC2L
ENSG00000187961	234.3	0.57	0.17	0.00063	0.001	KLHL17
ENSG00000187583	54.02	1.21	0.24	2e-07	4.2e-07	PLEKHN1
ENSG00000187642	0.47	0.16	0.97	0.66	0.72	PERM1
ENSG00000188290	472.22	0.28	0.12	0.018	0.027	HES4
ENSG00000187608	246.67	0.56	0.12	5.9e-06	1.1e-05	ISG15
ENSG00000188157	10951.7	0.67	0.09	1.2e-13	3.2e-13	AGRN
ENSG00000237330	266.16	0.5	0.11	6.2e-06	1.2e-05	RNF223
ENSG00000131591	449.69	-0.56	0.11	4.2e-07	8.6e-07	C1orf159
ENSG00000162571	12.43	1.02	0.41	0.0054	0.0084	TTLL10
ENSG00000186891	3.26	0.27	0.59	0.56	0.62	TNFRSF18
ENSG00000186827	1.51	0.83	0.95	0.08	0.11	TNFRSF4
ENSG00000078808	10204.5	0.14	0.03	2.3e-05	4.1e-05	SDF4
ENSG00000176022	643.42	-3.12	0.14	1.9e-117	9.4e-116	B3GALT6
ENSG00000184163	176.73	1.59	0.17	6.5e-21	2.3e-20	C1QTNF12
ENSG00000160087	1886.34	-0.75	0.08	1.5e-23	5.9e-23	UBE2J2
ENSG00000162572	101.13	0.68	0.2	0.00047	0.00078	SCNN1D
ENSG00000131584	2906.25	0.22	0.12	0.063	0.087	ACAP3
ENSG00000169972	416.73	-1.55	0.1	7.8e-60	8.5e-59	PUSL1
ENSG00000127054	2785.79	0.09	0.08	0.25	0.31	INTS11
ENSG00000224051	1084.38	-0.64	0.08	3.3e-17	1e-16	CPTP
ENSG00000169962	14.44	0.45	0.35	0.16	0.21	TAS1R3
ENSG00000107404	6820.06	1.03	0.08	2.6e-42	1.8e-41	DVL1
ENSG00000162576	291.23	0.61	0.17	0.00034	0.00058	MXRA8
ENSG00000175756	2998.73	-0.45	0.08	1.1e-07	2.3e-07	AURKAIP1
ENSG00000221978	2696.85	0.28	0.15	0.061	0.083	CCNL2
ENSG00000242485	1469.28	-1.96	0.09	5e-105	1.8e-103	MRPL20
ENSG00000235098	5.82	-0.82	0.54	0.063	0.086	ANKRD65
ENSG00000205116	0.05	0.04	1.05	0.84		TMEM88B
ENSG00000179403	561.04	0.08	0.11	0.48	0.55	VWA1
ENSG00000215915	173.65	-2.84	0.17	6e-65	7.6e-64	ATAD3C
ENSG00000160072	1113.16	-2.82	0.14	6.1e-98	1.8e-96	ATAD3B
ENSG00000197785	2312.55	-2.99	0.1	7.7e-189	2e-186	ATAD3A
ENSG00000205090	14.55	0.26	0.38	0.45	0.52	TMEM240
ENSG00000160075	3851.33	-0.21	0.05	0.00016	0.00028	SSU72
ENSG00000228594	169.51	-2.37	0.19	9.1e-39	5.6e-38	FNDC10
ENSG00000197530	2311.65	1.84	0.12	1.1e-54	1e-53	MIB2
ENSG00000189409	7.96	1	0.5	0.017	0.025	MMP23B
ENSG00000248333	2254.71	-0.21	0.08	0.012	0.017	CDK11B
ENSG00000189339	3558.22	-0.08	0.08	0.26	0.32	SLC35E2B
ENSG00000008128	227.63	0.47	0.15	0.0021	0.0034	CDK11A
ENSG00000008130	3550.44	-1.35	0.06	2.2e-114	9.8e-113	NADK
ENSG00000078369	29806.7	0.79	0.06	1.3e-46	1e-45	GNB1
ENSG00000169885	1.95	0.09	0.76	0.85	0.88	CALML6
ENSG00000178821	94.26	0.01	0.17	0.95	0.96	TMEM52
ENSG00000142609	3.7	0.38	0.6	0.41	0.48	CFAP74
ENSG00000187730	0.59	0.1	0.89	0.81	0.85	GABRD
ENSG00000067606	2986.03	0.91	0.06	4.5e-49	3.7e-48	PRKCZ
ENSG00000162585	827.77	-0.2	0.09	0.036	0.051	FAAP20
ENSG00000157933	1944.57	-0.05	0.08	0.54	0.61	SKI
ENSG00000116151	191.6	-0.78	0.13	1.1e-09	2.5e-09	MORN1
ENSG00000157916	4635.68	-0.24	0.05	1.3e-06	2.7e-06	RER1
ENSG00000157911	483.75	-1.02	0.09	5e-30	2.4e-29	PEX10
ENSG00000149527	289.96	2.68	0.21	3.1e-39	1.9e-38	PLCH2
ENSG00000157881	863.81	0.52	0.06	6.6e-17	2e-16	PANK4
ENSG00000197921	3.03	-0.47	0.57	0.29	0.36	HES5
ENSG00000157873	4310.09	0.96	0.12	5.5e-16	1.6e-15	TNFRSF14
ENSG00000157870	4028.36	-0.63	0.06	3.6e-30	1.7e-29	PRXL2B
ENSG00000142606	172.98	1.48	0.19	1.5e-15	4.4e-15	MMEL1
ENSG00000215912	7.26	-0.3	0.45	0.45	0.51	TTC34
ENSG00000169717	0.08	0	1.05	1		ACTRT2
ENSG00000142611	459.53	1.21	0.09	6.5e-40	4.1e-39	PRDM16
ENSG00000130762	4277.61	0.52	0.06	3.6e-16	1.1e-15	ARHGEF16
ENSG00000162591	695.33	0.39	0.12	0.00099	0.0016	MEGF6
ENSG00000158109	3930.45	-0.37	0.06	2e-10	4.9e-10	TPRG1L
ENSG00000116213	545.12	-1.27	0.1	3.2e-41	2.1e-40	WRAP73
ENSG00000078900	53.48	-1.36	0.23	7.4e-10	1.7e-09	TP73
ENSG00000162592	0.32	0.19	1.01	0.55		CCDC27
ENSG00000235169	17.16	1.36	0.37	4.7e-05	8.5e-05	SMIM1
ENSG00000130764	1621.27	-0.06	0.07	0.4	0.47	LRRC47
ENSG00000116198	1386.05	-0.81	0.06	8.9e-49	7.2e-48	CEP104
ENSG00000169598	304.86	-2.64	0.16	9.3e-60	1e-58	DFFB
ENSG00000198912	1183.45	-0.13	0.07	0.069	0.094	C1orf174
ENSG00000196581	0.29	0.03	1.03	0.92		AJAP1
ENSG00000131697	543.7	0.32	0.07	1.4e-05	2.7e-05	NPHP4
ENSG00000069424	207.23	0.65	0.14	1.2e-06	2.3e-06	KCNAB2
ENSG00000116254	13.51	0.82	0.36	0.013	0.02	CHD5
ENSG00000285629	0.15	0	1.05	1		AL031847.1
ENSG00000116251	17187.1	0.69	0.07	3.2e-25	1.3e-24	RPL22
ENSG00000158286	249.32	-0.26	0.19	0.16	0.2	RNF207
ENSG00000116237	4707.17	-2.81	0.09	1.6e-240	1.2e-237	ICMT
ENSG00000158292	850.1	-0.22	0.1	0.018	0.027	GPR153
ENSG00000097021	2758.86	-0.84	0.06	3.2e-39	2e-38	ACOT7
ENSG00000069812	32.76	-1.47	0.27	1.3e-08	3e-08	HES2
ENSG00000187017	1058.34	0.64	0.08	3.9e-15	1.1e-14	ESPN
ENSG00000215788	218.11	2.6	0.28	4.6e-22	1.7e-21	TNFRSF25
ENSG00000171680	386.75	1.13	0.14	2.8e-16	8.4e-16	PLEKHG5
ENSG00000162408	498.02	-1.81	0.11	6.6e-58	6.8e-57	NOL9
ENSG00000173662	0.22	-0.06	1.04	0.79		TAS1R1
ENSG00000204859	519.21	0.88	0.12	3.1e-13	8.3e-13	ZBTB48
ENSG00000162413	889.12	-0.52	0.11	6.9e-07	1.4e-06	KLHL21
ENSG00000116273	1787.27	0.96	0.09	4.2e-24	1.6e-23	PHF13
ENSG00000041988	549.61	1.16	0.1	1.4e-34	7.4e-34	THAP3
ENSG00000007923	1843.02	-2.06	0.08	2e-135	1.5e-133	DNAJC11
ENSG00000171735	1118.84	0.11	0.08	0.14	0.18	CAMTA1
ENSG00000049245	4271.58	0.12	0.05	0.026	0.037	VAMP3
ENSG00000049246	236.1	0.48	0.14	0.00059	0.00098	PER3
ENSG00000049247	4.58	0.7	0.6	0.13	0.18	UTS2
ENSG00000049249	210.13	-1.09	0.16	1.3e-12	3.5e-12	TNFRSF9
ENSG00000116288	6837.57	-0.74	0.08	5e-22	1.8e-21	PARK7
ENSG00000116285	7525.26	1.46	0.15	6e-24	2.3e-23	ERRFI1
ENSG00000162426	3.73	0.28	0.64	0.55	0.62	SLC45A1
ENSG00000142599	4760.52	0.85	0.08	7.6e-28	3.4e-27	RERE
ENSG00000074800	153226	1.08	0.06	3.5e-71	5.2e-70	ENO1
ENSG00000131686	0.17	0.04	1.05	0.83		CA6
ENSG00000197241	14.64	-0.8	0.37	0.017	0.025	SLC2A7
ENSG00000142583	536.92	-0.69	0.09	1.6e-14	4.4e-14	SLC2A5
ENSG00000180758	748.84	1.07	0.12	1.4e-18	4.5e-18	GPR157
ENSG00000049239	2550.3	-0.36	0.06	2.6e-10	6.1e-10	H6PD
ENSG00000171621	1712.91	0.54	0.07	1.2e-15	3.4e-15	SPSB1
ENSG00000171612	457.92	-2.21	0.1	3.5e-111	1.4e-109	SLC25A33
ENSG00000188807	324.1	-3.31	0.15	3.4e-116	1.6e-114	TMEM201
ENSG00000171608	202.62	1.22	0.15	3e-17	9.2e-17	PIK3CD
ENSG00000171603	13422.4	1.27	0.06	1.3e-95	3.7e-94	CLSTN1
ENSG00000178585	1982.9	0.6	0.08	9.2e-15	2.6e-14	CTNNBIP1
ENSG00000162441	2760.21	-0.24	0.06	0.0001	0.00018	LZIC
ENSG00000173614	682.74	-1.11	0.11	4e-26	1.7e-25	NMNAT1
ENSG00000162444	9.22	0.15	0.45	0.7	0.75	RBP7
ENSG00000130939	4832.43	0.56	0.07	1e-15	3e-15	UBE4B
ENSG00000054523	4669.62	-0.05	0.1	0.6	0.67	KIF1B
ENSG00000142657	9412.96	-0.57	0.05	6.8e-29	3.1e-28	PGD
ENSG00000251503	0.25	0	1	1		CENPS-CORT
ENSG00000175279	159.6	-1.63	0.17	7.4e-22	2.7e-21	CENPS
ENSG00000241563	4.27	-1.91	0.94	0.0011	0.0017	CORT
ENSG00000160049	1886.1	-1.17	0.08	2.1e-53	1.9e-52	DFFA
ENSG00000142655	1152.4	0.25	0.07	9.7e-05	0.00017	PEX14
ENSG00000130940	1390.2	0.67	0.09	5e-13	1.3e-12	CASZ1
ENSG00000175262	11.73	-1.3	0.48	0.0014	0.0023	C1orf127
ENSG00000120948	3198.4	-0.62	0.1	2.5e-10	5.8e-10	TARDBP
ENSG00000009724	11.92	-0.29	0.42	0.44	0.5	MASP2
ENSG00000116649	1188.29	-2.99	0.12	1.3e-134	9.6e-133	SRM
ENSG00000171824	2412.11	-0.22	0.06	0.00021	0.00036	EXOSC10
ENSG00000198793	1879.77	-2.91	0.11	4.4e-154	5.1e-152	MTOR
ENSG00000171819	0.32	-0.03	1	0.93		ANGPTL7
ENSG00000120942	491.45	-2.86	0.13	2.4e-110	9.5e-109	UBIAD1
ENSG00000204624	19.77	0.71	0.33	0.019	0.028	DISP3
ENSG00000116661	2267.39	1.18	0.15	7e-16	2.1e-15	FBXO2
ENSG00000132879	700.95	1.74	0.13	5.2e-43	3.6e-42	FBXO44
ENSG00000116663	350.46	0.53	0.12	7.8e-06	1.5e-05	FBXO6
ENSG00000116670	379.45	-0.26	0.12	0.034	0.048	MAD2L2
ENSG00000162490	1.28	-0.05	0.82	0.91	0.93	DRAXIN
ENSG00000177674	395.17	-0.71	0.11	3.2e-11	8e-11	AGTRAP
ENSG00000215910	0.09	0	1.05	1		C1orf167
ENSG00000177000	1869.16	-0.08	0.1	0.39	0.46	MTHFR
ENSG00000011021	1019.32	0.46	0.09	6.9e-08	1.5e-07	CLCN6
ENSG00000175206	3.39	-0.25	0.61	0.59	0.65	NPPA
ENSG00000120937	1.6	1.17	0.95	0.024	0.035	NPPB
ENSG00000116685	8510.08	0.7	0.05	1.5e-45	1.1e-44	KIAA2013
ENSG00000083444	9246.58	1.51	0.08	3.1e-85	6.7e-84	PLOD1
ENSG00000116688	6763.23	-0.77	0.04	2.6e-69	3.7e-68	MFN2
ENSG00000116691	569.93	-0.41	0.11	0.00014	0.00024	MIIP
ENSG00000120949	0.78	-0.25	0.91	0.55	0.61	TNFRSF8
ENSG00000028137	1325.8	0.24	0.07	0.00062	0.001	TNFRSF1B
ENSG00000048707	2376.63	-0.53	0.09	1.3e-08	2.9e-08	VPS13D
ENSG00000162496	8243.84	1.62	0.1	3.8e-59	4.1e-58	DHRS3
ENSG00000204518	0.21	-0.01	1.05	0.96		AADACL4
ENSG00000188984	0.05	0	1.05	1		AADACL3
ENSG00000157330	0.45	-0.07	0.9	0.88	0.9	C1orf158
ENSG00000116726	0.32	-0.04	0.97	0.91		PRAMEF12
ENSG00000239810	0.03	-0.01	1.05	0.96		PRAMEF11
ENSG00000179172	171.95	0.64	0.12	3e-08	6.5e-08	HNRNPCL1
ENSG00000120952	0.14	-0.01	1.05	0.96		PRAMEF2
ENSG00000204510	0.11	0	1.05	1		PRAMEF7
ENSG00000277058	30.74	0.66	0.28	0.013	0.02	HNRNPCL3
ENSG00000229571	0.18	0.04	1.05	0.83		PRAMEF25
ENSG00000275774	134.46	0.71	0.14	5.7e-07	1.2e-06	HNRNPCL2
ENSG00000280267	0.06	0	1.05	1		PRAMEF26
ENSG00000179412	2.23	0.46	0.71	0.34	0.4	HNRNPCL4
ENSG00000204505	0.02	0	1.05	1		PRAMEF9
ENSG00000279169	0.03	0	1.05	1		PRAMEF13
ENSG00000279804	0.02	0	1.05	1		PRAMEF18
ENSG00000270601	0.06	-0.03	1.05	0.87		PRAMEF5
ENSG00000204501	0.03	-0.01	1.05	0.96		PRAMEF15
ENSG00000204478	0.05	0.04	1.05	0.84		PRAMEF20
ENSG00000162494	0.02	0	1.05	1		LRRC38
ENSG00000162493	0.08	0.04	1.05	0.84		PDPN
ENSG00000116731	1261.95	-0.69	0.06	2.5e-27	1.1e-26	PRDM2
ENSG00000189337	220.89	-0.47	0.1	3.1e-06	6e-06	KAZN
ENSG00000171729	1443.48	0.77	0.07	1.2e-28	5.5e-28	TMEM51
ENSG00000142621	21.86	1.32	0.29	1.7e-06	3.4e-06	FHAD1
ENSG00000142634	17684.1	0.82	0.05	3.5e-55	3.4e-54	EFHD2
ENSG00000162438	1.09	0.92	0.94	0.06	0.082	CTRC
ENSG00000142615	0.53	0.35	0.94	0.39	0.46	CELA2A
ENSG00000215704	1.8	1	0.81	0.053	0.074	CELA2B
ENSG00000132906	503.4	0.21	0.09	0.017	0.025	CASP9
ENSG00000116138	1231.97	-0.68	0.07	6.2e-20	2.1e-19	DNAJC16
ENSG00000116771	2630.82	-2.25	0.09	3.5e-149	3.5e-147	AGMAT
ENSG00000197312	2543.11	-1.24	0.1	2.2e-38	1.4e-37	DDI2
ENSG00000116786	1878.62	0.13	0.05	0.011	0.016	PLEKHM2
ENSG00000162461	134.76	-1.05	0.15	4.4e-12	1.1e-11	SLC25A34
ENSG00000162460	349.89	0.43	0.1	1e-05	1.9e-05	TMEM82
ENSG00000162458	5676.25	0.95	0.06	6.5e-65	8.2e-64	FBLIM1
ENSG00000233954	1944.84	0.33	0.12	0.005	0.0078	UQCRHL
ENSG00000065526	4511.16	0.26	0.18	0.13	0.17	SPEN
ENSG00000116809	881.02	0.56	0.09	1.1e-09	2.5e-09	ZBTB17
ENSG00000173641	1.01	-0.08	0.84	0.86	0.89	HSPB7
ENSG00000186510	6.21	1.06	0.52	0.015	0.022	CLCNKA
ENSG00000184908	2.98	0.67	0.61	0.15	0.19	CLCNKB
ENSG00000185519	97.36	2.03	0.19	9e-28	4e-27	FAM131C
ENSG00000142627	5216.51	1.69	0.1	1.3e-60	1.5e-59	EPHA2
ENSG00000142632	467.15	-0.14	0.13	0.27	0.33	ARHGEF19
ENSG00000132881	131.19	-1	0.15	1.6e-11	4.1e-11	CPLANE2
ENSG00000037637	1952.34	0.64	0.04	3.6e-52	3.2e-51	FBXO42
ENSG00000055070	6925.29	0.23	0.06	3.3e-05	6e-05	SZRD1
ENSG00000187144	0.33	0.16	1.01	0.58		SPATA21
ENSG00000157191	1929.4	0.04	0.06	0.5	0.57	NECAP2
ENSG00000219481	1921.01	-0.03	0.09	0.71	0.76	NBPF1
ENSG00000058453	489.73	-0.42	0.13	0.0013	0.0022	CROCC
ENSG00000117122	43.9	0.89	0.21	1.5e-05	2.7e-05	MFAP2
ENSG00000159363	3429.4	0.07	0.08	0.36	0.43	ATP13A2
ENSG00000117118	4420.21	-0.25	0.05	8.4e-07	1.7e-06	SDHB
ENSG00000117115	3692.8	-0.51	0.08	2.1e-11	5.3e-11	PADI2
ENSG00000142623	87.83	0.38	0.17	0.024	0.035	PADI1
ENSG00000142619	33.62	1.22	0.24	1.7e-07	3.6e-07	PADI3
ENSG00000159339	1.24	0.24	0.87	0.59	0.65	PADI4
ENSG00000276747	0.57	0.58	0.94	0.19	0.24	PADI6
ENSG00000179051	5267.35	-2.38	0.07	7.9e-249	7.6e-246	RCC2
ENSG00000074964	3124.14	-0.24	0.06	0.00018	0.0003	ARHGEF10L
ENSG00000117148	27.21	-2.16	0.45	4.4e-08	9.4e-08	ACTL8
ENSG00000117154	0.41	-0.13	0.95	0.73	0.78	IGSF21
ENSG00000179023	27.5	-1.74	0.41	1.9e-06	3.7e-06	KLHDC7A
ENSG00000009709	0.86	0.58	0.9	0.21	0.27	PAX7
ENSG00000179002	0.04	0	1.05	1		TAS1R2
ENSG00000159423	605.81	-1.74	0.11	5.1e-61	5.8e-60	ALDH4A1
ENSG00000169991	735.87	-0.62	0.13	7.8e-07	1.6e-06	IFFO2
ENSG00000127481	5263.96	0.93	0.14	8e-11	1.9e-10	UBR4
ENSG00000127463	2217.97	-0.22	0.08	0.0029	0.0045	EMC1
ENSG00000053372	1995.27	-1.36	0.11	1.9e-37	1.1e-36	MRTO4
ENSG00000162482	6522.26	0.96	0.08	3.5e-37	2e-36	AKR7A3
ENSG00000053371	5403.22	0.8	0.08	1.7e-26	7.3e-26	AKR7A2
ENSG00000040487	388.97	0.08	0.09	0.35	0.42	SLC66A1
ENSG00000077549	12909.1	0.45	0.06	1.4e-15	4e-15	CAPZB
ENSG00000173436	902.08	-0.49	0.1	2e-07	4.2e-07	MICOS10
ENSG00000158747	11435.5	0.58	0.09	6.4e-11	1.6e-10	NBL1
ENSG00000270136	0.04	0	1.05	1		MICOS10-NBL1
ENSG00000158748	14.8	0.98	0.41	0.0071	0.011	HTR6
ENSG00000162542	2544.92	0.83	0.06	4.7e-45	3.4e-44	TMCO4
ENSG00000178828	12781.3	2.4	0.2	4.1e-34	2.2e-33	RNF186
ENSG00000169914	2576.42	1.69	0.1	6.1e-62	7e-61	OTUD3
ENSG00000188784	0.4	0	0.94	1	1	PLA2G2E
ENSG00000188257	270.28	-0.34	0.14	0.011	0.016	PLA2G2A
ENSG00000127472	0.33	-0.18	0.95	0.64		PLA2G5
ENSG00000117215	0.07	0.04	1.05	0.84		PLA2G2D
ENSG00000158786	4.62	0.96	0.59	0.039	0.055	PLA2G2F
ENSG00000187980	0.96	-0.07	0.87	0.87	0.9	PLA2G2C
ENSG00000162543	52.62	-0.35	0.21	0.081	0.11	UBXN10
ENSG00000158816	0.89	-0.25	0.85	0.59	0.65	VWA5B1
ENSG00000162545	7265.66	0.86	0.09	3.4e-23	1.3e-22	CAMK2N1
ENSG00000090432	1272.8	-0.84	0.07	6.2e-36	3.5e-35	MUL1
ENSG00000183114	0.08	0	1.05	1		FAM43B
ENSG00000158825	2402.26	1.41	0.13	2.2e-29	1e-28	CDA
ENSG00000158828	859.05	0.45	0.09	6.2e-07	1.3e-06	PINK1
ENSG00000244038	15509	0.3	0.04	3.4e-16	1e-15	DDOST
ENSG00000117245	12.09	2.09	0.49	5.8e-07	1.2e-06	KIF17
ENSG00000189410	31.4	-0.22	0.26	0.38	0.44	SH2D5
ENSG00000127483	6984.34	0.01	0.05	0.78	0.83	HP1BP3
ENSG00000075151	4404.5	0.06	0.06	0.37	0.43	EIF4G3
ENSG00000117298	13338.4	1.21	0.09	1.3e-38	8e-38	ECE1
ENSG00000142794	536.47	-0.69	0.08	6.6e-17	2e-16	NBPF3
ENSG00000162551	4.67	1.84	0.69	0.00039	0.00066	ALPL
ENSG00000076864	5589.72	0.99	0.06	9.7e-72	1.5e-70	RAP1GAP
ENSG00000090686	3376.55	0.12	0.04	0.0018	0.003	USP48
ENSG00000187942	6.48	1.62	0.63	0.00092	0.0015	LDLRAD2
ENSG00000142798	5579.13	1.22	0.14	2.7e-19	9.1e-19	HSPG2
ENSG00000219073	12.32	0.23	0.35	0.47	0.54	CELA3B
ENSG00000142789	11.79	-0.5	0.36	0.14	0.18	CELA3A
ENSG00000070831	16508	0.21	0.05	4e-05	7.2e-05	CDC42
ENSG00000162552	186.35	-0.02	0.15	0.91	0.93	WNT4
ENSG00000184677	1450.49	0.2	0.08	0.011	0.016	ZBTB40
ENSG00000070886	47.99	2.33	0.27	2.2e-19	7.4e-19	EPHA8
ENSG00000173372	0.07	0	1.05	1		C1QA
ENSG00000173369	0.12	0	1.05	1		C1QB
ENSG00000133216	4305.93	-1.8	0.1	1.4e-77	2.6e-76	EPHB2
ENSG00000227868	0.21	-0.02	1.01	0.94		TEX46
ENSG00000004487	6173.09	-0.69	0.04	5.8e-62	6.7e-61	KDM1A
ENSG00000169641	4581.18	-0.02	0.08	0.76	0.8	LUZP1
ENSG00000179546	608.75	0.04	0.08	0.66	0.72	HTR1D
ENSG00000125944	9856.28	-0.93	0.07	7.2e-41	4.7e-40	HNRNPR
ENSG00000125945	815.45	0.13	0.08	0.099	0.13	ZNF436
ENSG00000204219	1294	0.65	0.08	4.5e-15	1.3e-14	TCEA3
ENSG00000088280	350.87	1.06	0.1	1.5e-28	6.8e-28	ASAP3
ENSG00000007968	813	-1.95	0.07	1.1e-174	2.1e-172	E2F2
ENSG00000117318	837.74	-3.14	0.16	1.7e-90	4.1e-89	ID3
ENSG00000142676	47622	0.78	0.1	9.4e-15	2.7e-14	RPL11
ENSG00000011007	3274.03	0.53	0.06	1.9e-17	6.1e-17	ELOA
ENSG00000057757	1898.88	-1.14	0.08	8.2e-49	6.7e-48	PITHD1
ENSG00000011009	2899.52	-0.53	0.06	1.2e-18	3.9e-18	LYPLA2
ENSG00000117308	4687.83	-0.16	0.08	0.049	0.068	GALE
ENSG00000117305	4510.03	0.71	0.1	1.4e-12	3.7e-12	HMGCL
ENSG00000179163	2733.77	0.2	0.08	0.0089	0.013	FUCA1
ENSG00000188822	0.6	0.46	0.97	0.26	0.31	CNR2
ENSG00000189266	11476.9	-0.09	0.05	0.043	0.06	PNRC2
ENSG00000188529	6134.79	-0.44	0.05	2.1e-17	6.5e-17	SRSF10
ENSG00000142661	1014.4	-0.25	0.08	0.0018	0.0028	MYOM3
ENSG00000142677	1469.12	0.74	0.07	1.1e-27	4.7e-27	IL22RA1
ENSG00000185436	920.02	1.07	0.08	2e-40	1.3e-39	IFNLR1
ENSG00000158055	24.09	-1.02	0.32	0.00072	0.0012	GRHL3
ENSG00000001460	1059.81	0.85	0.09	4e-23	1.5e-22	STPG1
ENSG00000001461	2272.69	0.6	0.05	2.2e-33	1.1e-32	NIPAL3
ENSG00000117602	992.29	0.02	0.07	0.73	0.78	RCAN3
ENSG00000184454	894.91	1.19	0.11	7.1e-29	3.3e-28	NCMAP
ENSG00000133226	6776.67	0.91	0.09	7.7e-26	3.2e-25	SRRM1
ENSG00000169504	6068.91	0.07	0.11	0.56	0.62	CLIC4
ENSG00000020633	58.61	1.98	0.2	2.8e-24	1.1e-23	RUNX3
ENSG00000117614	5054.49	1.35	0.09	1.7e-54	1.6e-53	SYF2
ENSG00000117616	3128.36	2.65	0.13	2.9e-95	8e-94	RSRP1
ENSG00000187010	3.58	0.63	0.57	0.17	0.21	RHD
ENSG00000183726	4042.52	-0.18	0.05	0.00043	0.00072	TMEM50A
ENSG00000188672	7.24	0.49	0.48	0.23	0.28	RHCE
ENSG00000204178	2012.96	-0.11	0.04	0.014	0.021	MACO1
ENSG00000157978	1153.06	-1.07	0.06	1.2e-64	1.5e-63	LDLRAP1
ENSG00000117643	14.34	0.54	0.33	0.08	0.11	MAN1C1
ENSG00000162430	2139.68	-1.07	0.1	1.3e-28	6e-28	SELENON
ENSG00000117640	1575.85	0.57	0.05	4.7e-26	2e-25	MTFR1L
ENSG00000127423	169.33	-2.81	0.15	2.9e-76	5e-75	AUNIP
ENSG00000182749	253.75	0.18	0.11	0.093	0.12	PAQR7
ENSG00000117632	5441.02	-1.54	0.08	9.8e-82	1.9e-80	STMN1
ENSG00000158006	2055.26	-0.28	0.08	0.00021	0.00036	PAFAH2
ENSG00000158008	1.06	-0.26	0.84	0.58	0.64	EXTL1
ENSG00000158014	8.43	-0.62	0.56	0.17	0.21	SLC30A2
ENSG00000158022	4.54	-0.31	0.5	0.46	0.53	TRIM63
ENSG00000175087	726.96	-1.16	0.08	1.1e-45	8.5e-45	PDIK1L
ENSG00000197245	0.41	-0.26	0.92	0.54	0.6	FAM110D
ENSG00000282872	0.14	0	1.05	1		C1orf232
ENSG00000236782	4.85	-0.67	0.64	0.16	0.2	AL391650.1
ENSG00000142675	814.01	0.21	0.1	0.04	0.056	CNKSR1
ENSG00000188782	0.49	0.14	0.98	0.69	0.74	CATSPER4
ENSG00000130695	671.55	-1.12	0.08	1.3e-43	9.4e-43	CEP85
ENSG00000142669	3153.81	0.6	0.08	4.2e-15	1.2e-14	SH3BGRL3
ENSG00000158062	586.84	-0.15	0.15	0.32	0.38	UBXN11
ENSG00000169442	7.77	1.07	0.47	0.0087	0.013	CD52
ENSG00000176092	2082.98	1.36	0.14	1.1e-22	4.1e-22	CRYBG2
ENSG00000176083	0.24	0.08	1.02	0.77		ZNF683
ENSG00000131914	0.14	0.04	1.05	0.84		LIN28A
ENSG00000117682	1230.21	-0.73	0.06	1.2e-30	5.7e-30	DHDDS
ENSG00000198830	9360.95	-0.79	0.08	9.6e-22	3.5e-21	HMGN2
ENSG00000117676	9522.72	0.16	0.05	0.00071	0.0012	RPS6KA1
ENSG00000117713	4446.34	0.37	0.1	0.00028	0.00047	ARID1A
ENSG00000060642	887.22	0.39	0.07	4.5e-09	1e-08	PIGV
ENSG00000204160	801.96	0.14	0.06	0.02	0.029	ZDHHC18
ENSG00000175793	5217.53	-0.2	0.08	0.016	0.023	SFN
ENSG00000142751	1235.85	0.16	0.05	0.0022	0.0035	GPN2
ENSG00000198746	469.8	-0.43	0.09	3.7e-06	7.1e-06	GPATCH3
ENSG00000090273	4045.76	-1.12	0.08	1.8e-45	1.3e-44	NUDC
ENSG00000131910	1537.99	0.66	0.07	9.9e-20	3.4e-19	NR0B2
ENSG00000175707	1299.67	0.76	0.07	4.2e-31	2.1e-30	KDF1
ENSG00000253368	1666.42	0.78	0.07	1.3e-26	5.3e-26	TRNP1
ENSG00000158246	37.35	0.36	0.25	0.13	0.17	TENT5B
ENSG00000090020	4377.18	0.94	0.09	1.8e-26	7.6e-26	SLC9A1
ENSG00000142784	3080.57	0.58	0.06	1.8e-20	6.2e-20	WDTC1
ENSG00000186501	982.66	-0.64	0.08	7.9e-17	2.4e-16	TMEM222
ENSG00000142765	929.7	0.85	0.12	7e-14	1.9e-13	SYTL1
ENSG00000142733	212.12	-0.52	0.1	4.9e-07	9.9e-07	MAP3K6
ENSG00000142748	0.7	1.03	1.05	0.027	0.038	FCN3
ENSG00000174950	7.31	0.86	0.5	0.041	0.057	CD164L2
ENSG00000181773	9.51	-0.04	0.4	0.9	0.92	GPR3
ENSG00000158195	26958.3	1.65	0.09	5.6e-70	8.1e-69	WASF2
ENSG00000126705	1628.53	2.05	0.14	4.4e-51	3.8e-50	AHDC1
ENSG00000000938	0.1	0.01	1.05	0.94		FGR
ENSG00000126709	179.51	-0.4	0.11	0.00023	0.0004	IFI6
ENSG00000009780	283.57	-1.1	0.12	1.6e-21	5.6e-21	FAM76A
ENSG00000117758	3339.6	0.39	0.07	3.4e-09	7.6e-09	STX12
ENSG00000117751	1926.33	-0.64	0.06	8.7e-25	3.5e-24	PPP1R8
ENSG00000130775	83.13	2.54	0.22	6.7e-32	3.4e-31	THEMIS2
ENSG00000117748	850.91	-1	0.09	2e-26	8.4e-26	RPA2
ENSG00000130768	695.64	-0.58	0.07	1.9e-15	5.5e-15	SMPDL3B
ENSG00000158156	222.99	-0.13	0.12	0.26	0.32	XKR8
ENSG00000158161	2661.72	0.95	0.07	2.7e-43	1.8e-42	EYA3
ENSG00000169403	623.5	1.3	0.13	7.6e-24	2.9e-23	PTAFR
ENSG00000126698	2912.23	-0.77	0.07	1.6e-28	7.1e-28	DNAJC8
ENSG00000130770	6464.24	0.11	0.11	0.31	0.37	ATP5IF1
ENSG00000130766	3982.49	0.37	0.13	0.0036	0.0057	SESN2
ENSG00000130772	875.07	-0.26	0.08	0.001	0.0017	MED18
ENSG00000204138	2555.41	-0.26	0.06	2.7e-05	5e-05	PHACTR4
ENSG00000180198	4700.1	-0.54	0.07	1.3e-13	3.5e-13	RCC1
ENSG00000180098	583.47	0.11	0.08	0.2	0.25	TRNAU1AP
ENSG00000120656	588.69	0.23	0.09	0.0083	0.013	TAF12
ENSG00000188060	9.42	-0.57	0.44	0.14	0.18	RAB42
ENSG00000162419	981.34	-0.14	0.05	0.0042	0.0065	GMEB1
ENSG00000198492	4254.57	-0.31	0.05	1.2e-10	2.8e-10	YTHDF2
ENSG00000116329	24.96	-0.87	0.34	0.0059	0.0091	OPRD1
ENSG00000159023	7275.13	0.77	0.07	9.8e-29	4.5e-28	EPB41
ENSG00000253304	3.97	0.74	0.54	0.094	0.13	TMEM200B
ENSG00000116350	8077.15	1.38	0.06	1.7e-114	7.6e-113	SRSF4
ENSG00000116353	480.98	-1.71	0.1	7.4e-66	9.6e-65	MECR
ENSG00000060656	110.75	0.37	0.13	0.0052	0.0081	PTPRU
ENSG00000162510	1.8	-0.97	0.89	0.055	0.076	MATN1
ENSG00000162511	24.52	-0.22	0.26	0.38	0.44	LAPTM5
ENSG00000162512	274.72	-1.84	0.14	2.8e-40	1.8e-39	SDC3
ENSG00000134644	5820.72	0.69	0.09	5.5e-14	1.5e-13	PUM1
ENSG00000084628	18.62	0.15	0.33	0.61	0.67	NKAIN1
ENSG00000060688	1756.15	-2.12	0.08	1.1e-159	1.4e-157	SNRNP40
ENSG00000121766	995.17	-0.25	0.11	0.022	0.032	ZCCHC17
ENSG00000121769	25.91	-0.18	0.28	0.49	0.56	FABP3
ENSG00000168528	13024.2	1.06	0.08	3.3e-44	2.3e-43	SERINC2
ENSG00000142910	16318.9	1.89	0.11	8.3e-64	1e-62	TINAGL1
ENSG00000121764	3.46	1.09	0.78	0.035	0.05	HCRTR1
ENSG00000162517	1904.7	-0.53	0.06	4.2e-19	1.4e-18	PEF1
ENSG00000084636	1124.39	1.87	0.14	1.9e-41	1.3e-40	COL16A1
ENSG00000121753	269.91	1.08	0.14	1.3e-15	3.9e-15	ADGRB2
ENSG00000134668	233.47	2.28	0.28	3.7e-18	1.2e-17	SPOCD1
ENSG00000184007	14351.6	0.27	0.04	3.1e-10	7.2e-10	PTP4A2
ENSG00000121774	14303.3	0.56	0.04	2.9e-41	1.9e-40	KHDRBS1
ENSG00000121775	620.22	0.62	0.07	6.4e-17	2e-16	TMEM39B
ENSG00000025800	3085.16	0.18	0.05	0.00017	0.00029	KPNA6
ENSG00000084652	2208.54	-1.62	0.07	3.3e-115	1.5e-113	TXLNA
ENSG00000160050	99.59	-0.23	0.16	0.16	0.21	CCDC28B
ENSG00000160051	80.52	-1.56	0.19	1.2e-16	3.6e-16	IQCC
ENSG00000222046	4.72	0.47	0.59	0.31	0.37	DCDC2B
ENSG00000160055	294.09	1.09	0.12	1.8e-21	6.5e-21	TMEM234
ENSG00000084623	7988.27	-0.11	0.05	0.025	0.036	EIF3I
ENSG00000183615	13.72	0.96	0.45	0.014	0.02	FAM167B
ENSG00000182866	93.55	0.26	0.15	0.082	0.11	LCK
ENSG00000116478	16656.2	0.3	0.06	1.5e-07	3e-07	HDAC1
ENSG00000175130	10657.3	-0.22	0.07	0.0012	0.0019	MARCKSL1
ENSG00000162526	4.66	1.71	0.82	0.002	0.0031	TSSK3
ENSG00000225828	158.56	2.34	0.31	8.9e-16	2.6e-15	FAM229A
ENSG00000160058	3897.88	0.75	0.06	2.1e-31	1e-30	BSDC1
ENSG00000273274	0.38	0.07	0.95	0.85		ZBTB8B
ENSG00000160062	129.3	-1.43	0.16	4.3e-20	1.5e-19	ZBTB8A
ENSG00000176261	789.37	-1.33	0.11	5.9e-34	3.2e-33	ZBTB8OS
ENSG00000162521	3131.78	-0.76	0.06	6e-36	3.4e-35	RBBP4
ENSG00000162520	7.92	-1.24	0.53	0.0045	0.0071	SYNC
ENSG00000162522	31731.8	1.46	0.08	1.2e-75	2e-74	KIAA1522
ENSG00000134684	9885.2	0.33	0.08	1.6e-05	2.9e-05	YARS1
ENSG00000116497	526.13	0.34	0.07	2.7e-07	5.7e-07	S100PBP
ENSG00000160097	4.28	-0.24	0.63	0.62	0.68	FNDC5
ENSG00000121905	13.67	0.34	0.36	0.3	0.37	HPCA
ENSG00000121900	5423.99	0.24	0.09	0.006	0.0093	TMEM54
ENSG00000116514	6034.22	1.6	0.09	2.6e-72	4e-71	RNF19B
ENSG00000004455	7487.23	-0.24	0.06	1.7e-05	3.2e-05	AK2
ENSG00000142920	118.91	1.23	0.15	8.8e-17	2.7e-16	AZIN2
ENSG00000116525	155.11	-0.27	0.14	0.049	0.068	TRIM62
ENSG00000160094	274.89	-1.55	0.12	7.3e-40	4.6e-39	ZNF362
ENSG00000184389	0.38	-0.21	0.98	0.55		A3GALT2
ENSG00000134686	6270.86	0.79	0.07	6.2e-29	2.8e-28	PHC2
ENSG00000121903	223.8	-0.22	0.11	0.036	0.051	ZSCAN20
ENSG00000121904	2.49	-0.07	0.62	0.88	0.91	CSMD2
ENSG00000176256	0.09	0	1.05	1		HMGB4
ENSG00000142698	0.03	0	1.05	1		C1orf94
ENSG00000163866	1169.52	-1.27	0.09	1.8e-47	1.4e-46	SMIM12
ENSG00000189280	3.77	0.27	0.64	0.57	0.64	GJB5
ENSG00000189433	17.84	0.64	0.31	0.027	0.038	GJB4
ENSG00000188910	747.94	1.11	0.13	5.9e-17	1.8e-16	GJB3
ENSG00000187513	0.24	0.12	0.99	0.7		GJA4
ENSG00000116544	4.62	-1.29	0.65	0.0084	0.013	DLGAP3
ENSG00000284773	5.2	-0.52	0.62	0.27	0.33	AC114490.3
ENSG00000163867	465.71	1.01	0.08	2.3e-34	1.2e-33	ZMYM6
ENSG00000197056	509.62	-0.61	0.09	7e-13	1.8e-12	ZMYM1
ENSG00000116560	11489.2	-1.54	0.09	3.6e-61	4.1e-60	SFPQ
ENSG00000146463	2533.55	-0.31	0.07	9.4e-06	1.8e-05	ZMYM4
ENSG00000142687	4624.92	0.49	0.04	5e-30	2.4e-29	KIAA0319L
ENSG00000020129	365.79	-1.87	0.14	5.2e-43	3.6e-42	NCDN
ENSG00000116819	5.67	0.62	0.55	0.17	0.21	TFAP2E
ENSG00000126067	3720.88	-0.82	0.05	2.5e-64	3.1e-63	PSMB2
ENSG00000142686	88.24	-2.86	0.27	5e-29	2.3e-28	C1orf216
ENSG00000092853	614.99	-3.27	0.14	6.6e-125	3.8e-123	CLSPN
ENSG00000134698	2120.81	0.6	0.07	3.9e-19	1.3e-18	AGO4
ENSG00000092847	3130.39	-0.28	0.08	0.0005	0.00085	AGO1
ENSG00000126070	667.07	0.24	0.11	0.02	0.029	AGO3
ENSG00000092850	2.82	0.58	0.62	0.22	0.28	TEKT2
ENSG00000116863	1466.6	0.21	0.09	0.015	0.023	ADPRS
ENSG00000171812	2.04	0.75	0.76	0.13	0.17	COL8A2
ENSG00000054116	1779.33	-0.87	0.08	2.4e-26	1e-25	TRAPPC3
ENSG00000116871	1560.53	-0.61	0.06	3.6e-22	1.3e-21	MAP7D1
ENSG00000054118	7662.07	-0.12	0.05	0.02	0.03	THRAP3
ENSG00000214193	2528.87	1.61	0.23	1.5e-13	4.2e-13	SH3D21
ENSG00000196182	3976.21	0.33	0.07	9e-07	1.8e-06	STK40
ENSG00000181817	473.65	-1.25	0.12	3.4e-27	1.5e-26	LSM10
ENSG00000116885	89.23	-0.18	0.2	0.35	0.42	OSCP1
ENSG00000116898	2155.79	-0.64	0.07	9.7e-23	3.6e-22	MRPS15
ENSG00000119535	0.03	0	1.05	1		CSF3R
ENSG00000163873	0.94	-0.07	0.88	0.88	0.91	GRIK3
ENSG00000163874	1261.64	-0.62	0.05	6.1e-32	3.1e-31	ZC3H12A
ENSG00000163875	1356.08	-0.16	0.08	0.038	0.053	MEAF6
ENSG00000163877	776.1	0.35	0.07	1.7e-07	3.6e-07	SNIP1
ENSG00000163879	375.12	0.83	0.09	3.4e-22	1.2e-21	DNALI1
ENSG00000134697	3102.18	0.01	0.08	0.95	0.96	GNL2
ENSG00000169218	0.47	0.33	0.94	0.41	0.48	RSPO1
ENSG00000116922	506.3	-2.57	0.11	1.1e-119	5.5e-118	C1orf109
ENSG00000134690	2387.26	-0.58	0.07	2.4e-15	7.1e-15	CDCA8
ENSG00000183317	497.9	0.8	0.11	1.5e-13	4e-13	EPHA10
ENSG00000185090	118.1	-1.79	0.19	8.5e-23	3.2e-22	MANEAL
ENSG00000196449	664.88	-0.51	0.09	3.5e-08	7.6e-08	YRDC
ENSG00000197982	715.71	-0.69	0.08	2.3e-16	6.8e-16	C1orf122
ENSG00000188786	1075.37	0.4	0.11	0.00018	0.00031	MTF1
ENSG00000204084	480.24	0.28	0.08	0.00059	0.00099	INPP5B
ENSG00000183431	2937.4	-1.57	0.07	4.1e-99	1.2e-97	SF3A3
ENSG00000183386	115.71	0.81	0.14	7.3e-09	1.6e-08	FHL3
ENSG00000183520	1175.66	-1.37	0.07	2.1e-82	4.3e-81	UTP11
ENSG00000185668	1.66	1.52	0.99	0.006	0.0093	POU3F1
ENSG00000116954	848.15	0.56	0.08	5.9e-12	1.5e-11	RRAGC
ENSG00000214114	968.46	-1.51	0.09	8.5e-58	8.8e-57	MYCBP
ENSG00000274944	0.08	0	1.05	1		AL139260.3
ENSG00000131233	0.26	-0.1	1.02	0.71		GJA9
ENSG00000158315	2.63	0.38	0.66	0.42	0.49	RHBDL2
ENSG00000174574	3400.27	-0.63	0.05	6.6e-31	3.3e-30	AKIRIN1
ENSG00000168653	2993.47	-0.6	0.09	7.2e-11	1.8e-10	NDUFS5
ENSG00000127603	7063.12	0.5	0.11	8.9e-06	1.7e-05	MACF1
ENSG00000183682	113.48	0.44	0.16	0.0054	0.0084	BMP8A
ENSG00000090621	2925.64	-0.45	0.07	4.1e-11	1e-10	PABPC4
ENSG00000163909	10.82	-0.89	0.45	0.023	0.034	HEYL
ENSG00000116983	2.41	0.31	0.81	0.51	0.58	HPCAL4
ENSG00000084072	1861.6	-0.08	0.06	0.23	0.28	PPIE
ENSG00000116985	526.71	0.64	0.1	4.3e-10	1e-09	BMP8B
ENSG00000198754	17.96	0.19	0.29	0.49	0.55	OXCT2
ENSG00000043514	1001.7	0.11	0.08	0.15	0.19	TRIT1
ENSG00000116990	457.37	-1.49	0.12	4.2e-38	2.5e-37	MYCL
ENSG00000168389	1169.81	-1.11	0.08	1.5e-46	1.1e-45	MFSD2A
ENSG00000131236	19150.9	0.06	0.05	0.19	0.24	CAP1
ENSG00000131238	1318.53	-2.24	0.1	2.7e-123	1.5e-121	PPT1
ENSG00000117000	2929.12	1.27	0.09	5.8e-42	3.9e-41	RLF
ENSG00000188800	0.19	0	1.05	1		TMCO2
ENSG00000084073	3212.46	-1.92	0.08	7.4e-141	6.1e-139	ZMPSTE24
ENSG00000049089	182.68	-0.19	0.15	0.18	0.23	COL9A2
ENSG00000084070	3003.97	0.21	0.05	6.9e-05	0.00012	SMAP2
ENSG00000187801	76.17	-2.94	0.28	3.7e-27	1.6e-26	ZFP69B
ENSG00000187815	109.23	-2.28	0.2	2.8e-32	1.4e-31	ZFP69
ENSG00000164002	63.14	-3.99	0.42	6.4e-24	2.5e-23	EXO5
ENSG00000117010	90.15	-2.54	0.23	7.4e-31	3.6e-30	ZNF684
ENSG00000117016	210.51	0.74	0.12	4.4e-10	1e-09	RIMS3
ENSG00000066136	1791.61	0.2	0.05	0.00012	0.00021	NFYC
ENSG00000117013	11.94	-0.73	0.38	0.033	0.047	KCNQ4
ENSG00000179862	91.47	-0.46	0.17	0.0051	0.0078	CITED4
ENSG00000171793	1192.34	-3.58	0.09	0	0	CTPS1
ENSG00000171790	3.3	-0.73	0.65	0.13	0.17	SLFNL1
ENSG00000010803	1067.5	-0.03	0.06	0.59	0.66	SCMH1
ENSG00000204060	53.38	0.08	0.25	0.73	0.78	FOXO6
ENSG00000127129	185.82	2	0.18	7.1e-29	3.2e-28	EDN2
ENSG00000127124	589.19	0.7	0.09	1.9e-14	5.3e-14	HIVEP3
ENSG00000044012	12.82	-1.04	0.39	0.0032	0.0051	GUCA2B
ENSG00000197273	204.51	-0.67	0.16	1.3e-05	2.4e-05	GUCA2A
ENSG00000198815	3344.74	0.82	0.05	1.9e-52	1.7e-51	FOXJ3
ENSG00000177181	1745.4	0.81	0.14	3.2e-09	7.2e-09	RIMKLA
ENSG00000066185	39.7	0.99	0.23	8.4e-06	1.6e-05	ZMYND12
ENSG00000127125	3009.22	0.19	0.08	0.015	0.021	PPCS
ENSG00000186409	60.45	0.6	0.18	0.00058	0.00097	CCDC30
ENSG00000171960	861.86	-0.71	0.09	1.1e-15	3.2e-15	PPIH
ENSG00000065978	34959.2	-0.03	0.06	0.63	0.68	YBX1
ENSG00000164007	2.77	-0.24	0.65	0.61	0.67	CLDN19
ENSG00000117385	498.11	0.45	0.08	4.9e-08	1e-07	P3H1
ENSG00000164008	127.76	-0.36	0.13	0.0049	0.0076	C1orf50
ENSG00000283580	0.18	0.02	1.05	0.94		AC098484.3
ENSG00000274386	9.55	0.93	0.47	0.021	0.03	TMEM269
ENSG00000177868	446.94	0.65	0.09	2.8e-12	7.2e-12	SVBP
ENSG00000164010	670.46	0.38	0.07	2.6e-07	5.4e-07	ERMAP
ENSG00000164011	134.97	-0.13	0.14	0.35	0.41	ZNF691
ENSG00000117394	36993.8	2.27	0.19	9.8e-36	5.5e-35	SLC2A1
ENSG00000186973	0.56	0.3	0.98	0.41	0.48	FAM183A
ENSG00000117395	1776.09	-2.21	0.1	1.3e-109	4.9e-108	EBNA1BP2
ENSG00000243710	78.76	1.73	0.25	9.1e-13	2.4e-12	CFAP57
ENSG00000179178	4176.68	1.76	0.09	6.2e-78	1.1e-76	TMEM125
ENSG00000253313	2193.35	1.01	0.09	6e-33	3.1e-32	C1orf210
ENSG00000066056	1.4	2.05	1.06	0.00064	0.0011	TIE1
ENSG00000117400	8.44	-0.15	0.43	0.68	0.73	MPL
ENSG00000117399	4358.78	0	0.08	0.99	0.99	CDC20
ENSG00000066322	7123.66	0.75	0.08	5.6e-22	2.1e-21	ELOVL1
ENSG00000159479	2427.42	1.13	0.07	3.3e-57	3.3e-56	MED8
ENSG00000198198	772.2	-0.19	0.1	0.062	0.084	SZT2
ENSG00000142949	50417.3	1.19	0.08	6.7e-56	6.6e-55	PTPRF
ENSG00000066135	1721.81	-0.36	0.06	6.5e-09	1.4e-08	KDM4A
ENSG00000126091	11.34	-0.95	0.44	0.014	0.021	ST3GAL3
ENSG00000117407	14.72	1.6	0.39	4.6e-06	8.9e-06	ARTN
ENSG00000117408	790.28	-2.07	0.1	1.6e-98	4.8e-97	IPO13
ENSG00000132768	804.88	-3.15	0.15	7.6e-96	2.1e-94	DPH2
ENSG00000117410	3561.76	-0.4	0.08	2e-07	4.2e-07	ATP6V0B
ENSG00000117411	1385.85	-1.23	0.07	3.3e-63	3.9e-62	B4GALT2
ENSG00000159214	578.17	0.66	0.11	2.8e-10	6.6e-10	CCDC24
ENSG00000196517	804.33	-1.32	0.13	1.4e-24	5.4e-24	SLC6A9
ENSG00000283039	0.26	0	1.05	1		KLF18
ENSG00000178028	1018.3	0.15	0.1	0.13	0.17	DMAP1
ENSG00000117419	979.4	-1.75	0.09	8.1e-94	2.2e-92	ERI3
ENSG00000187147	1740.66	-1.23	0.07	7.6e-62	8.8e-61	RNF220
ENSG00000126106	854.56	0.66	0.08	1.5e-15	4.3e-15	TMEM53
ENSG00000198520	22.2	2.08	0.38	2e-09	4.6e-09	ARMH1
ENSG00000142945	2630.08	0.08	0.07	0.25	0.3	KIF2C
ENSG00000142937	57050.8	0.87	0.13	4.3e-12	1.1e-11	RPS8
ENSG00000142959	112.23	0.55	0.19	0.0033	0.0052	BEST4
ENSG00000173846	257.17	0.88	0.1	7.5e-18	2.4e-17	PLK3
ENSG00000188396	6.38	-0.77	0.49	0.064	0.087	TCTEX1D4
ENSG00000222009	11.26	0.72	0.46	0.071	0.096	BTBD19
ENSG00000117425	3.99	-0.54	0.66	0.26	0.32	PTCH2
ENSG00000070785	684.07	-2.67	0.1	8.5e-172	1.5e-169	EIF2B3
ENSG00000126107	4829.22	0.27	0.04	1e-10	2.5e-10	HECTD3
ENSG00000126088	851.68	-0.68	0.08	8.4e-18	2.6e-17	UROD
ENSG00000162415	777.74	0.56	0.08	5e-12	1.3e-11	ZSWIM5
ENSG00000186603	590.17	-3.13	0.14	6.6e-108	2.5e-106	HPDL
ENSG00000132781	31.81	0.61	0.27	0.017	0.025	MUTYH
ENSG00000132773	470.69	-1.33	0.09	1.1e-45	7.9e-45	TOE1
ENSG00000070759	515.96	1.29	0.08	5.1e-58	5.3e-57	TESK2
ENSG00000280670	155.9	-0.96	0.16	3.2e-10	7.6e-10	CCDC163
ENSG00000132763	446.73	-1.92	0.13	9.8e-50	8.2e-49	MMACHC
ENSG00000117450	11660.8	-0.34	0.08	2.5e-05	4.6e-05	PRDX1
ENSG00000117448	7161.8	0.27	0.08	0.00081	0.0013	AKR1A1
ENSG00000132780	4815.24	-1.07	0.08	1.2e-40	7.6e-40	NASP
ENSG00000159588	41.88	0.92	0.32	0.002	0.0032	CCDC17
ENSG00000159592	10020	0.65	0.04	3.9e-55	3.7e-54	GPBP1L1
ENSG00000159596	1084.04	-0.41	0.06	2.7e-11	6.6e-11	TMEM69
ENSG00000197429	710.17	-0.26	0.08	0.00047	0.00079	IPP
ENSG00000086015	7115.97	0.92	0.05	4.2e-65	5.4e-64	MAST2
ENSG00000117461	1002.16	-1.62	0.14	9.6e-32	4.8e-31	PIK3R3
ENSG00000117472	20859.7	0.73	0.09	1.8e-17	5.7e-17	TSPAN1
ENSG00000085998	1901.78	-0.45	0.06	4.6e-13	1.2e-12	POMGNT1
ENSG00000171357	3.02	1.45	0.91	0.0082	0.012	LURAP1
ENSG00000085999	526.73	-1.03	0.09	7.7e-30	3.7e-29	RAD54L
ENSG00000132128	4270.56	0.72	0.05	9.2e-46	6.9e-45	LRRC41
ENSG00000173660	9069.93	0.38	0.09	6.1e-05	0.00011	UQCRH
ENSG00000117481	1413.98	-0.32	0.07	4.1e-06	7.9e-06	NSUN4
ENSG00000117480	2011.37	0.54	0.09	1.8e-09	4.2e-09	FAAH
ENSG00000197587	8.09	1.64	0.56	0.00031	0.00052	DMBX1
ENSG00000282881	0.32	0.17	1.03	0.53		TMEM275
ENSG00000162456	0.1	-0.01	1.05	0.96		KNCN
ENSG00000079277	785.33	0.03	0.07	0.68	0.73	MKNK1
ENSG00000142961	609.6	0.34	0.08	3.9e-05	7.1e-05	MOB3C
ENSG00000123472	2219.2	-0.18	0.05	0.00057	0.00095	ATPAF1
ENSG00000186118	0.45	-0.14	0.98	0.69	0.74	TEX38
ENSG00000159658	7130.54	-0.01	0.07	0.93	0.94	EFCAB14
ENSG00000142973	9.27	-0.82	0.49	0.049	0.068	CYP4B1
ENSG00000187048	0.84	0.1	0.84	0.83	0.86	CYP4A11
ENSG00000186377	359.48	0.35	0.14	0.011	0.017	CYP4X1
ENSG00000186160	0.65	0	0.92	1	1	CYP4Z1
ENSG00000162365	0.62	-0.68	0.93	0.14	0.18	CYP4A22
ENSG00000162366	301.15	0.37	0.13	0.0043	0.0067	PDZK1IP1
ENSG00000162367	0.16	-0.05	1.04	0.84		TAL1
ENSG00000123473	1464.92	-0.56	0.09	2.1e-10	5e-10	STIL
ENSG00000162368	21140.9	0.28	0.06	1.1e-06	2.2e-06	CMPK1
ENSG00000186790	1.49	0.34	0.83	0.47	0.53	FOXE3
ENSG00000186564	68.52	-1.34	0.17	1.7e-15	5e-15	FOXD2
ENSG00000269113	30.15	0.51	0.23	0.023	0.033	TRABD2B
ENSG00000117834	1177.35	0.39	0.1	0.0001	0.00018	SLC5A9
ENSG00000132122	476.4	0.64	0.07	1.5e-18	5e-18	SPATA6
ENSG00000186094	1.05	0.49	0.88	0.29	0.36	AGBL4
ENSG00000162373	7.89	0.54	0.44	0.17	0.21	BEND5
ENSG00000162374	8	-0.77	0.5	0.066	0.09	ELAVL4
ENSG00000142700	4.75	-0.66	0.58	0.15	0.19	DMRTA2
ENSG00000185104	2144.72	-0.13	0.06	0.039	0.055	FAF1
ENSG00000123080	474.81	-0.59	0.09	1.9e-10	4.5e-10	CDKN2C
ENSG00000123091	5401.56	0.63	0.08	2.7e-16	8.1e-16	RNF11
ENSG00000085831	1659.67	0.02	0.07	0.74	0.79	TTC39A
ENSG00000085832	3277.52	0.41	0.08	9.5e-07	1.9e-06	EPS15
ENSG00000117859	5238.33	0.4	0.05	1.1e-13	3.1e-13	OSBPL9
ENSG00000078618	7596.68	0.18	0.05	0.00011	0.00019	NRDC
ENSG00000169213	3102.2	1.36	0.14	2.7e-22	9.9e-22	RAB3B
ENSG00000117862	295.16	-0.11	0.12	0.35	0.41	TXNDC12
ENSG00000198841	105.36	-1.37	0.18	5.3e-15	1.5e-14	KTI12
ENSG00000134717	685.92	-0.1	0.09	0.26	0.32	BTF3L4
ENSG00000157077	1425.82	-0.47	0.07	3.8e-11	9.4e-11	ZFYVE9
ENSG00000154222	1232.4	-0.35	0.08	3.9e-06	7.5e-06	CC2D1B
ENSG00000085840	995.36	-0.18	0.1	0.06	0.082	ORC1
ENSG00000134748	2211.97	-0.15	0.07	0.032	0.046	PRPF38A
ENSG00000134744	1273.92	0.03	0.07	0.69	0.74	TUT4
ENSG00000116157	8.32	-0.38	0.48	0.35	0.41	GPX7
ENSG00000182183	0.05	0.04	1.05	0.84		SHISAL2A
ENSG00000162377	1056.41	-3.86	0.12	6.7e-212	2.9e-209	COA7
ENSG00000162378	1586.02	0.25	0.1	0.013	0.019	ZYG11B
ENSG00000203995	3.16	-1.18	0.87	0.026	0.037	ZYG11A
ENSG00000121310	1331.07	0.34	0.11	0.0014	0.0023	ECHDC2
ENSG00000116171	12162.9	0.15	0.06	0.013	0.02	SCP2
ENSG00000174348	3.17	-0.5	0.68	0.3	0.36	PODN
ENSG00000162383	6.19	0.54	0.47	0.18	0.23	SLC1A7
ENSG00000157184	901.23	-0.65	0.07	8.3e-19	2.7e-18	CPT2
ENSG00000162384	768.62	-0.31	0.08	7.4e-05	0.00013	CZIB
ENSG00000162385	1508.71	-1.08	0.09	2.4e-30	1.2e-29	MAGOH
ENSG00000157193	793.54	-1.92	0.1	7.9e-77	1.4e-75	LRP8
ENSG00000143006	0.81	0.1	0.89	0.81	0.85	DMRTB1
ENSG00000174332	0.26	-0.02	1.02	0.94		GLIS1
ENSG00000058804	4307.7	-1.34	0.07	9e-94	2.4e-92	NDC1
ENSG00000058799	631.02	0.1	0.07	0.14	0.18	YIPF1
ENSG00000211452	14.22	0.37	0.35	0.24	0.3	DIO1
ENSG00000081870	555.33	0.09	0.1	0.39	0.46	HSPB11
ENSG00000116212	2449.8	0.81	0.06	2.9e-40	1.9e-39	LRRC42
ENSG00000203985	8.29	0.78	0.4	0.03	0.043	LDLRAD1
ENSG00000116209	18590.3	1.12	0.06	1.4e-67	1.9e-66	TMEM59
ENSG00000116205	565.57	-0.81	0.08	6.1e-25	2.5e-24	TCEANC2
ENSG00000256407	0.29	0.19	1	0.55		AL357673.1
ENSG00000215883	237.94	-1.9	0.15	2.8e-39	1.7e-38	CYB5RL
ENSG00000116221	3911.14	-0.09	0.05	0.084	0.11	MRPL37
ENSG00000157216	1668.94	0.28	0.06	2.8e-06	5.5e-06	SSBP3
ENSG00000162390	1834.63	-0.42	0.06	8.8e-13	2.3e-12	ACOT11
ENSG00000162391	120.51	-1.11	0.16	1.6e-12	4.2e-12	FAM151A
ENSG00000184313	3.41	1.01	0.71	0.046	0.064	MROH7
ENSG00000271723	0.02	0	1.05	1		MROH7-TTC4
ENSG00000243725	21.75	-1.25	0.38	0.00025	0.00042	TTC4
ENSG00000162396	271.1	-1.55	0.12	9e-40	5.7e-39	PARS2
ENSG00000006555	617.45	-0.09	0.08	0.26	0.31	TTC22
ENSG00000162398	9.15	-1.03	0.47	0.011	0.016	LEXM
ENSG00000116133	26811.8	-0.52	0.09	9.6e-10	2.2e-09	DHCR24
ENSG00000143001	132.84	0.62	0.14	5.9e-06	1.1e-05	TMEM61
ENSG00000162399	1.33	-0.12	0.71	0.81	0.85	BSND
ENSG00000169174	9124.95	-0.34	0.09	0.0003	0.00052	PCSK9
ENSG00000162402	5198.07	0.02	0.1	0.87	0.89	USP24
ENSG00000284686	3.35	0.55	0.62	0.25	0.3	AC119674.2
ENSG00000162407	832.14	0.85	0.07	7.5e-39	4.6e-38	PLPP3
ENSG00000162409	35.73	1.38	0.25	8.5e-09	1.9e-08	PRKAA2
ENSG00000187889	5.8	-1.28	0.77	0.015	0.022	FYB2
ENSG00000157131	0.43	-0.03	0.99	0.92	0.93	C8A
ENSG00000021852	0.07	0.04	1.05	0.84		C8B
ENSG00000173406	14.35	-0.28	0.38	0.41	0.48	DAB1
ENSG00000162600	715.64	-0.63	0.08	4.6e-16	1.4e-15	OMA1
ENSG00000184292	108.86	0.58	0.18	0.0011	0.0017	TACSTD2
ENSG00000162601	1964.4	0.03	0.1	0.79	0.83	MYSM1
ENSG00000177606	8814.29	1.26	0.09	1.7e-45	1.2e-44	JUN
ENSG00000172456	575.74	0.8	0.09	6.4e-19	2.1e-18	FGGY
ENSG00000134709	4775.99	-1.04	0.1	4.7e-25	1.9e-24	HOOK1
ENSG00000134716	769.13	-0.23	0.07	0.00047	0.00079	CYP2J2
ENSG00000162598	0.02	0	1.05	1		C1orf87
ENSG00000162599	942.36	-0.68	0.08	2.4e-17	7.6e-17	NFIA
ENSG00000162604	990.81	0.57	0.09	2.8e-11	6.9e-11	TM2D1
ENSG00000132849	10265.8	1.62	0.08	6.3e-98	1.8e-96	PATJ
ENSG00000240563	16.56	-3.32	0.75	2.7e-08	5.7e-08	L1TD1
ENSG00000132854	4.16	-1.04	0.84	0.044	0.062	KANK4
ENSG00000162607	3514.2	-1.3	0.08	1.2e-66	1.6e-65	USP1
ENSG00000116641	3000.17	0.61	0.09	1.7e-12	4.3e-12	DOCK7
ENSG00000132855	1.4	-0.15	0.83	0.75	0.79	ANGPTL3
ENSG00000125703	474.44	-1.29	0.09	2.4e-49	2e-48	ATG4C
ENSG00000187140	0.42	0.34	0.99	0.35	0.41	FOXD3
ENSG00000088035	500.11	-2.16	0.1	2.8e-96	7.9e-95	ALG6
ENSG00000142856	728.15	-0.5	0.09	1.4e-08	3e-08	ITGB3BP
ENSG00000203965	183.18	-0.47	0.12	7.3e-05	0.00013	EFCAB7
ENSG00000079739	6688.74	0.54	0.07	8.4e-16	2.5e-15	PGM1
ENSG00000185483	718.64	-0.94	0.12	3.1e-15	8.9e-15	ROR1
ENSG00000177414	0.02	0	1.05	1		UBE2U
ENSG00000158966	361.46	-0.89	0.13	2.1e-12	5.5e-12	CACHD1
ENSG00000162437	5040.51	0.35	0.07	7.6e-08	1.6e-07	RAVER2
ENSG00000162434	8415.65	1.12	0.1	1.7e-30	8.4e-30	JAK1
ENSG00000162433	8175.03	0.02	0.07	0.78	0.83	AK4
ENSG00000116675	100.41	-0.39	0.15	0.0075	0.011	DNAJC6
ENSG00000213625	2212.78	-0.41	0.06	1.4e-10	3.5e-10	LEPROT
ENSG00000116678	714.45	1.75	0.16	5.5e-29	2.5e-28	LEPR
ENSG00000184588	0.43	-0.14	0.96	0.71	0.76	PDE4B
ENSG00000118473	1.55	0.44	0.8	0.37	0.43	SGIP1
ENSG00000152760	0.02	0	1.05	1		TCTEX1D1
ENSG00000172410	0.04	0	1.05	1		INSL5
ENSG00000152763	92.58	-0.59	0.16	0.00024	0.00041	DNAI4
ENSG00000198160	3825.98	0.37	0.08	4.3e-06	8.2e-06	MIER1
ENSG00000116704	2006.76	-1.78	0.11	8.2e-64	1e-62	SLC35D1
ENSG00000203963	0.77	-0.07	0.9	0.87	0.9	C1orf141
ENSG00000162594	19.96	-0.1	0.31	0.73	0.78	IL23R
ENSG00000081985	12.29	-2.13	0.61	1.3e-05	2.5e-05	IL12RB2
ENSG00000142864	15735.3	-0.86	0.05	1.5e-60	1.6e-59	SERBP1
ENSG00000116717	12711.2	2.02	0.11	2.2e-74	3.6e-73	GADD45A
ENSG00000172380	16138.7	0.38	0.08	1.7e-06	3.4e-06	GNG12
ENSG00000162595	64.6	-0.1	0.19	0.58	0.64	DIRAS3
ENSG00000116729	9792.78	1.41	0.05	6.1e-158	7.8e-156	WLS
ENSG00000116745	0.76	0.09	0.85	0.84	0.87	RPE65
ENSG00000024526	1703.48	-0.85	0.08	6.8e-28	3e-27	DEPDC1
ENSG00000033122	7.65	0.79	0.51	0.063	0.086	LRRC7
ENSG00000066557	1083.26	-1.13	0.07	3.7e-67	4.9e-66	LRRC40
ENSG00000116754	9462.29	1.05	0.07	1.5e-54	1.4e-53	SRSF11
ENSG00000118454	1265.95	-0.19	0.06	0.0011	0.0018	ANKRD13C
ENSG00000116761	1486.95	-0.43	0.12	0.00034	0.00058	CTH
ENSG00000050628	9.35	-0.56	0.47	0.17	0.21	PTGER3
ENSG00000132485	2986.81	-0.93	0.05	5.1e-79	9.5e-78	ZRANB2
ENSG00000172260	2	-0.09	0.74	0.85	0.88	NEGR1
ENSG00000162620	22.67	-1.94	0.5	4.6e-06	8.9e-06	LRRIQ3
ENSG00000254685	567.87	-0.87	0.09	9.7e-21	3.4e-20	FPGT
ENSG00000259030	6.5	-0.23	0.45	0.56	0.63	FPGT-TNNI3K
ENSG00000116783	1.96	1.37	0.81	0.01	0.016	TNNI3K
ENSG00000162621	0.67	-0.19	0.91	0.65	0.71	LRRC53
ENSG00000178965	1.63	-0.39	0.76	0.42	0.49	ERICH3
ENSG00000116791	3427.04	0.11	0.07	0.1	0.14	CRYZ
ENSG00000162623	1055.73	-0.89	0.08	7.1e-32	3.6e-31	TYW3
ENSG00000137968	0.45	0.04	1.05	0.84	0.87	SLC44A5
ENSG00000117054	2329.67	-1.66	0.08	4.6e-91	1.2e-89	ACADM
ENSG00000137955	3780.17	0.56	0.06	2.7e-20	9.4e-20	RABGGTB
ENSG00000057468	4.41	1.14	0.62	0.017	0.025	MSH4
ENSG00000184005	32.55	0.47	0.25	0.049	0.068	ST6GALNAC3
ENSG00000117069	2.23	-0.99	0.9	0.052	0.071	ST6GALNAC5
ENSG00000142892	981.51	-1.57	0.09	3.2e-70	4.6e-69	PIGK
ENSG00000154027	17.34	0.18	0.33	0.55	0.62	AK5
ENSG00000036549	2439.13	-0.28	0.07	0.00012	0.00021	ZZZ3
ENSG00000077254	3256.06	-0.13	0.06	0.016	0.024	USP33
ENSG00000180488	1451.29	0.3	0.1	0.0017	0.0028	MIGA1
ENSG00000162614	22.47	0.74	0.36	0.026	0.037	NEXN
ENSG00000162613	5925.65	-0.26	0.07	0.00051	0.00086	FUBP1
ENSG00000162616	1120.92	1.47	0.09	3e-63	3.6e-62	DNAJB4
ENSG00000137960	5392.62	0.16	0.06	0.0044	0.0068	GIPC2
ENSG00000122420	0.86	0.68	0.95	0.14	0.18	PTGFR
ENSG00000137959	0.43	0.07	0.97	0.85	0.88	IFI44L
ENSG00000137965	5.23	-1.02	0.58	0.028	0.04	IFI44
ENSG00000162618	0.08	-0.01	1.05	0.96		ADGRL4
ENSG00000117114	42.78	-1.37	0.27	1.2e-07	2.5e-07	ADGRL2
ENSG00000137941	34.61	0	0.23	0.99	0.99	TTLL7
ENSG00000142875	590.36	-0.9	0.09	8.3e-23	3.1e-22	PRKACB
ENSG00000203943	259.95	-0.43	0.12	0.00031	0.00053	SAMD13
ENSG00000137976	22.85	0.97	0.32	0.0011	0.0017	DNASE2B
ENSG00000117133	1507.4	-1.09	0.07	7.3e-52	6.5e-51	RPF1
ENSG00000174021	347.95	0.77	0.13	6.4e-10	1.5e-09	GNG5
ENSG00000122432	15.93	1.28	0.36	0.00011	0.00019	SPATA1
ENSG00000117151	373.84	0.58	0.12	5.7e-07	1.2e-06	CTBS
ENSG00000117155	2939.11	-0.75	0.06	1.5e-39	9.6e-39	SSX2IP
ENSG00000171517	4.47	-0.52	0.57	0.25	0.3	LPAR3
ENSG00000153898	1.35	0.17	0.8	0.72	0.77	MCOLN2
ENSG00000162643	14.84	-0.46	0.39	0.2	0.25	DNAI3
ENSG00000055732	134.84	-1.33	0.15	7.4e-20	2.5e-19	MCOLN3
ENSG00000097096	460.13	-0.17	0.11	0.11	0.15	SYDE2
ENSG00000162642	923.37	0.73	0.08	3.9e-19	1.3e-18	C1orf52
ENSG00000142867	7256.04	1.68	0.09	4.6e-77	8e-76	BCL10
ENSG00000153904	11879.4	-0.21	0.08	0.0082	0.012	DDAH1
ENSG00000142871	305.5	2.02	0.28	1.3e-14	3.7e-14	CCN1
ENSG00000117174	826.76	-2.16	0.09	3.3e-116	1.6e-114	ZNHIT6
ENSG00000171502	0.11	0.04	1.05	0.84		COL24A1
ENSG00000122417	880.91	-0.87	0.07	2.2e-35	1.2e-34	ODF2L
ENSG00000137975	70.09	-2.06	0.22	5.7e-22	2.1e-21	CLCA2
ENSG00000016490	95925.5	-0.93	0.09	9.1e-26	3.7e-25	CLCA1
ENSG00000016602	247.43	-0.81	0.14	1.3e-08	2.9e-08	CLCA4
ENSG00000097033	7292.15	0.86	0.05	1.1e-62	1.3e-61	SH3GLB1
ENSG00000183291	10073.7	0.07	0.05	0.15	0.19	SELENOF
ENSG00000153936	2328.75	0.02	0.08	0.81	0.85	HS2ST1
ENSG00000143013	2557.05	-0.81	0.05	3.6e-54	3.4e-53	LMO4
ENSG00000065243	7819.64	0.67	0.08	2.6e-17	8.1e-17	PKN2
ENSG00000137947	1746.38	0.54	0.06	5.8e-18	1.8e-17	GTF2B
ENSG00000137944	3120.09	0.43	0.05	1.3e-18	4.1e-18	KYAT3
ENSG00000213516	1482.07	-0.11	0.07	0.099	0.13	RBMXL1
ENSG00000117226	5291.89	0.97	0.08	3.3e-38	2e-37	GBP3
ENSG00000117228	375.96	1.17	0.11	1.7e-28	7.7e-28	GBP1
ENSG00000162645	2928.22	1.79	0.1	1.3e-70	1.9e-69	GBP2
ENSG00000213512	0.4	0.19	0.95	0.62	0.68	GBP7
ENSG00000162654	10.72	-0.26	0.41	0.48	0.55	GBP4
ENSG00000154451	0.39	0	0.96	1		GBP5
ENSG00000183347	0.1	0	1.05	1		GBP6
ENSG00000197147	1024.59	-2.19	0.1	5.7e-102	1.8e-100	LRRC8B
ENSG00000171488	64.91	-0.54	0.19	0.0033	0.0052	LRRC8C
ENSG00000171492	2075.99	-0.23	0.07	0.0015	0.0024	LRRC8D
ENSG00000162664	2098.49	-0.49	0.07	1.9e-11	4.8e-11	ZNF326
ENSG00000143032	0.06	0	1.05	1		BARHL2
ENSG00000122482	2040.32	-0.59	0.08	7.6e-13	2e-12	ZNF644
ENSG00000162669	2.43	-1.72	0.98	0.0026	0.0041	HFM1
ENSG00000097046	759.15	-2.95	0.11	5.1e-169	8.4e-167	CDC7
ENSG00000069702	265.33	-0.42	0.16	0.007	0.011	TGFBR3
ENSG00000137948	0.16	0	1.04	1		BRDT
ENSG00000172031	256.96	-1.01	0.11	1.6e-19	5.5e-19	EPHX4
ENSG00000230667	448.28	-0.35	0.1	0.00084	0.0014	SETSIP
ENSG00000189195	268.96	0.82	0.11	2.9e-15	8.4e-15	BTBD8
ENSG00000203910	1.27	-0.23	0.86	0.61	0.67	C1orf146
ENSG00000174842	388.53	-1.53	0.11	8.6e-43	5.9e-42	GLMN
ENSG00000122484	683.2	-1.08	0.09	6e-31	3e-30	RPAP2
ENSG00000162676	167.26	-2.07	0.15	8.7e-45	6.3e-44	GFI1
ENSG00000067208	983.07	-0.19	0.09	0.025	0.035	EVI5
ENSG00000122406	55387.6	0.67	0.08	3.8e-17	1.2e-16	RPL5
ENSG00000154511	964.88	0.27	0.09	0.0036	0.0056	DIPK1A
ENSG00000143033	1782.81	-0.2	0.05	4.4e-05	8e-05	MTF2
ENSG00000117500	5822.36	0.06	0.08	0.44	0.51	TMED5
ENSG00000122483	519.31	-1.99	0.11	4.2e-77	7.4e-76	CCDC18
ENSG00000117505	4075.53	0.45	0.07	2.2e-11	5.4e-11	DR1
ENSG00000137942	9835.41	1.05	0.09	4.5e-32	2.3e-31	FNBP1L
ENSG00000137936	1797.5	0.41	0.08	1.5e-07	3.2e-07	BCAR3
ENSG00000067334	2677.33	-0.67	0.07	1.1e-19	3.8e-19	DNTTIP2
ENSG00000023909	2238.84	-1.08	0.09	1.6e-35	8.9e-35	GCLM
ENSG00000198691	231.2	-2.11	0.15	1.8e-48	1.5e-47	ABCA4
ENSG00000137962	1131.1	0.05	0.11	0.6	0.67	ARHGAP29
ENSG00000117528	5299.13	-0.78	0.07	1.3e-29	6.3e-29	ABCD3
ENSG00000117525	2062.08	0.64	0.07	7.8e-20	2.7e-19	F3
ENSG00000143036	4263.98	0.3	0.06	2e-07	4.2e-07	SLC44A3
ENSG00000117519	6354.38	0.38	0.06	4.4e-10	1e-09	CNN3
ENSG00000172339	536.95	-0.43	0.08	1.1e-07	2.2e-07	ALG14
ENSG00000152078	947.57	0.03	0.1	0.79	0.83	TLCD4
ENSG00000271092	6.24	0.82	0.51	0.055	0.075	TLCD4-RWDD3
ENSG00000122481	37.81	-0.18	0.23	0.4	0.47	RWDD3
ENSG00000117569	337.25	-0.39	0.1	9.1e-05	0.00016	PTBP2
ENSG00000188641	2.96	0.05	0.7	0.92	0.94	DPYD
ENSG00000162627	1582.28	-0.8	0.07	2.1e-29	9.9e-29	SNX7
ENSG00000117598	2.1	0.03	0.68	0.96	0.97	PLPPR5
ENSG00000117600	0.77	-0.39	0.93	0.35	0.42	PLPPR4
ENSG00000099260	3.23	-0.43	0.69	0.38	0.44	PALMD
ENSG00000156869	2781.47	1.54	0.1	2.7e-54	2.6e-53	FRRS1
ENSG00000162688	1911.68	-0.85	0.09	4.9e-23	1.8e-22	AGL
ENSG00000117620	10632.9	0.72	0.08	9.5e-20	3.2e-19	SLC35A3
ENSG00000283761	14.83	0.25	0.37	0.45	0.52	AC118553.2
ENSG00000156875	44	-0.02	0.25	0.95	0.96	MFSD14A
ENSG00000156876	633.79	-0.96	0.08	3.8e-36	2.1e-35	SASS6
ENSG00000122435	507.33	-0.74	0.07	1e-24	4.2e-24	TRMT13
ENSG00000122477	11.12	-0.3	0.43	0.43	0.5	LRRC39
ENSG00000137992	1245.79	-0.26	0.07	0.00041	0.00069	DBT
ENSG00000137996	3551.35	0.76	0.05	5e-46	3.8e-45	RTCA
ENSG00000079335	558.67	0.29	0.09	0.0015	0.0024	CDC14A
ENSG00000181656	0.12	0	1.05	1		GPR88
ENSG00000162692	0.54	-0.67	1.01	0.1	0.14	VCAM1
ENSG00000162694	234.29	-2.73	0.17	3.9e-57	3.9e-56	EXTL2
ENSG00000162695	1416.51	-0.85	0.07	9.5e-33	4.9e-32	SLC30A7
ENSG00000117543	1262.17	0.02	0.07	0.73	0.77	DPH5
ENSG00000170989	0.32	0	1.05	1		S1PR1
ENSG00000118733	0.09	-0.01	1.05	0.96		OLFM3
ENSG00000060718	0.24	-0.05	1.03	0.83		COL11A1
ENSG00000185946	294.81	0.27	0.13	0.041	0.057	RNPC3
ENSG00000240038	109.13	1.71	0.24	1.7e-13	4.6e-13	AMY2B
ENSG00000243480	14.51	1.44	0.42	0.00011	0.00019	AMY2A
ENSG00000237763	5.88	1.2	0.56	0.0081	0.012	AMY1A
ENSG00000174876	1.9	0.81	0.87	0.1	0.14	AMY1B
ENSG00000187733	11.29	0.97	0.44	0.011	0.016	AMY1C
ENSG00000198890	793.42	-4.36	0.17	2.9e-153	3.2e-151	PRMT6
ENSG00000162631	0.22	-0.02	1.03	0.95		NTNG1
ENSG00000134215	2637.98	0.1	0.07	0.17	0.22	VAV3
ENSG00000085491	11981	0.23	0.09	0.012	0.018	SLC25A24
ENSG00000196427	4.73	-0.1	0.55	0.81	0.85	NBPF4
ENSG00000186086	14.45	-0.05	0.37	0.89	0.91	NBPF6
ENSG00000162636	2336.85	0.26	0.08	0.0023	0.0037	FAM102B
ENSG00000162639	246.24	-3.44	0.19	1.5e-75	2.5e-74	HENMT1
ENSG00000134186	4944.85	0.75	0.08	7.5e-23	2.8e-22	PRPF38B
ENSG00000143107	0.25	0.14	1.02	0.61		FNDC7
ENSG00000116266	2437.75	-0.09	0.05	0.091	0.12	STXBP3
ENSG00000162641	0.16	0	1.05	1		AKNAD1
ENSG00000121957	2102.76	-0.54	0.07	1.2e-14	3.3e-14	GPSM2
ENSG00000121940	970.87	-0.54	0.06	1.1e-18	3.5e-18	CLCC1
ENSG00000085433	354.06	-0.41	0.09	5.3e-06	1e-05	WDR47
ENSG00000197780	1211.55	-1.01	0.08	2.3e-38	1.4e-37	TAF13
ENSG00000215717	4488.55	1.28	0.07	1.9e-69	2.7e-68	TMEM167B
ENSG00000179902	1.34	0.18	0.78	0.71	0.76	C1orf194
ENSG00000116299	2924.88	-0.08	0.1	0.4	0.47	ELAPOR1
ENSG00000031698	14154.4	0.5	0.08	3.8e-10	8.9e-10	SARS1
ENSG00000143126	321.46	-2.9	0.19	4.2e-55	4e-54	CELSR2
ENSG00000134222	1005.37	-0.21	0.08	0.0076	0.012	PSRC1
ENSG00000221986	1.71	0.54	0.75	0.27	0.33	MYBPHL
ENSG00000134243	5774.01	-0.95	0.06	4.6e-55	4.4e-54	SORT1
ENSG00000143106	6381.59	-0.66	0.08	2.8e-18	8.9e-18	PSMA5
ENSG00000143028	0.92	0.53	0.83	0.28	0.34	SYPL2
ENSG00000162650	157.39	0.33	0.12	0.0055	0.0086	ATXN7L2
ENSG00000174151	622.74	-0.78	0.09	5.1e-19	1.7e-18	CYB561D1
ENSG00000181754	120.55	-1.26	0.17	2.4e-14	6.6e-14	AMIGO1
ENSG00000156097	5.4	-0.25	0.52	0.57	0.63	GPR61
ENSG00000065135	8594.21	0.54	0.07	2.6e-16	7.8e-16	GNAI3
ENSG00000134183	13.65	-0.16	0.36	0.63	0.69	GNAT2
ENSG00000116337	2316.14	0.75	0.08	6.4e-23	2.4e-22	AMPD2
ENSG00000168765	7615.11	-0.08	0.06	0.2	0.26	GSTM4
ENSG00000213366	235	1.34	0.22	1.3e-10	3.2e-10	GSTM2
ENSG00000134184	502.41	-0.09	0.09	0.34	0.41	GSTM1
ENSG00000134201	341.43	-0.21	0.1	0.035	0.05	GSTM5
ENSG00000134202	1968.08	-0.41	0.08	1.1e-07	2.3e-07	GSTM3
ENSG00000198758	9474.21	0.82	0.1	3.9e-18	1.2e-17	EPS8L3
ENSG00000184371	152.2	-0.92	0.16	2.8e-09	6.4e-09	CSF1
ENSG00000168710	14589.7	0.39	0.05	3.2e-14	9e-14	AHCYL1
ENSG00000143093	925.78	-1.03	0.08	2.8e-42	1.9e-41	STRIP1
ENSG00000156150	0.02	0	1.05	1		ALX3
ENSG00000186150	0.03	0	1.05	1		UBL4B
ENSG00000197106	8.88	1.81	0.45	3.3e-06	6.4e-06	SLC6A17
ENSG00000116396	161.71	-1.42	0.14	1.4e-24	5.4e-24	KCNC4
ENSG00000162775	1561.15	0.91	0.1	1.7e-20	5.9e-20	RBM15
ENSG00000168679	1410.99	1.04	0.11	5.4e-22	2e-21	SLC16A4
ENSG00000134248	4247.58	1	0.08	3.6e-34	1.9e-33	LAMTOR5
ENSG00000143125	0.07	0	1.05	1		PROK1
ENSG00000143105	0.37	0	0.98	1		KCNA10
ENSG00000177301	95.09	-3.44	0.33	4.2e-27	1.8e-26	KCNA2
ENSG00000177272	0.69	-0.65	0.92	0.16	0.21	KCNA3
ENSG00000143119	0.47	0.2	0.95	0.61	0.67	CD53
ENSG00000121931	1268.18	0.7	0.08	2.9e-17	9.1e-17	LRIF1
ENSG00000156171	3883.33	0.83	0.07	1.2e-36	7e-36	DRAM2
ENSG00000134255	2191.46	0.79	0.06	1.1e-41	7.1e-41	CEPT1
ENSG00000162777	1775.1	0.22	0.06	9.3e-05	0.00016	DENND2D
ENSG00000064886	2.33	0.24	0.62	0.6	0.66	CHI3L2
ENSG00000134216	0.12	0	1.05	1		CHIA
ENSG00000173947	39.9	1.08	0.26	1.2e-05	2.3e-05	PIFO
ENSG00000085465	137.19	0.39	0.16	0.015	0.021	OVGP1
ENSG00000116455	1381.63	-2.97	0.11	2.4e-167	3.8e-165	WDR77
ENSG00000116459	9800.55	-0.35	0.06	4.8e-08	1e-07	ATP5PB
ENSG00000143110	9.88	0.44	0.41	0.23	0.28	C1orf162
ENSG00000121933	1.57	0.74	0.76	0.14	0.18	TMIGD3
ENSG00000282608	0.99	-0.59	0.84	0.22	0.28	ADORA3
ENSG00000116473	7590.78	0.74	0.05	6.8e-43	4.7e-42	RAP1A
ENSG00000197852	218.14	-1.21	0.12	7.2e-24	2.8e-23	INKA2
ENSG00000064703	920.24	-1.31	0.09	1.8e-50	1.6e-49	DDX20
ENSG00000171385	2.63	-0.02	0.62	0.97	0.98	KCND3
ENSG00000143079	3093	1.28	0.09	4.5e-44	3.2e-43	CTTNBP2NL
ENSG00000134245	64.99	1.26	0.21	6.5e-10	1.5e-09	WNT2B
ENSG00000007341	302.43	-1.21	0.1	1.2e-34	6.6e-34	ST7L
ENSG00000116489	11361.8	-0.03	0.04	0.56	0.63	CAPZA1
ENSG00000155363	2849.44	0.91	0.08	1.9e-32	9.6e-32	MOV10
ENSG00000155366	7516.85	1	0.1	2.1e-26	8.9e-26	RHOC
ENSG00000271810	0.51	0.27	1	0.42	0.48	AL603832.3
ENSG00000155367	48.67	0.81	0.24	0.00047	0.00078	PPM1J
ENSG00000184599	0.09	-0.01	1.05	0.96		TAFA3
ENSG00000155380	10086.4	0.04	0.06	0.54	0.61	SLC16A1
ENSG00000198799	837.87	1	0.08	5.2e-34	2.8e-33	LRIG2
ENSG00000081026	2471.44	-0.02	0.12	0.86	0.89	MAGI3
ENSG00000116793	450.21	-1.1	0.11	3.9e-23	1.5e-22	PHTF1
ENSG00000081019	4716.33	1.68	0.1	1.4e-66	1.9e-65	RSBN1
ENSG00000134242	79.49	1.42	0.19	4.4e-14	1.2e-13	PTPN22
ENSG00000188761	3532.58	-0.17	0.07	0.01	0.015	BCL2L15
ENSG00000134262	523.68	-0.18	0.09	0.032	0.046	AP4B1
ENSG00000118655	338.94	-2.47	0.11	2.2e-108	8.2e-107	DCLRE1B
ENSG00000163349	4133.1	0.11	0.11	0.29	0.36	HIPK1
ENSG00000116774	16.58	-0.27	0.39	0.45	0.52	OLFML3
ENSG00000134207	0.57	0.21	0.93	0.6	0.66	SYT6
ENSG00000197323	2392.42	0.01	0.08	0.88	0.9	TRIM33
ENSG00000116752	1264.4	-1.22	0.08	1e-47	8.2e-47	BCAS2
ENSG00000175984	5.78	0.12	0.59	0.79	0.83	DENND2C
ENSG00000116748	0.14	-0.04	1.05	0.84		AMPD1
ENSG00000213281	6339.8	0.29	0.08	0.00036	0.00061	NRAS
ENSG00000009307	57887.8	1.09	0.06	4.6e-72	7.1e-71	CSDE1
ENSG00000052723	1681.61	-0.1	0.05	0.046	0.064	SIKE1
ENSG00000198765	0.24	0	1.04	1		SYCP1
ENSG00000134200	0.06	0	1.05	1		TSHB
ENSG00000134198	130.63	1.07	0.13	2.2e-16	6.7e-16	TSPAN2
ENSG00000134259	0.21	0.06	1.04	0.79		NGF
ENSG00000173218	767.3	-2.4	0.11	9.5e-114	4.1e-112	VANGL1
ENSG00000118729	0.14	-0.01	1.05	0.96		CASQ2
ENSG00000177551	4.78	-1.76	0.91	0.0021	0.0033	NHLH2
ENSG00000163393	133.45	-1.04	0.17	2e-10	4.8e-10	SLC22A15
ENSG00000173212	113.08	-1.15	0.18	1.2e-10	2.9e-10	MAB21L3
ENSG00000163399	59497.4	0.69	0.07	8.7e-22	3.1e-21	ATP1A1
ENSG00000116815	920.05	0.63	0.09	1.2e-12	3e-12	CD58
ENSG00000143061	5583.92	1.62	0.08	7.5e-91	1.9e-89	IGSF3
ENSG00000116824	0.1	0.07	1.05	0.73		CD2
ENSG00000134247	4156.41	-0.6	0.07	1.5e-18	5e-18	PTGFRN
ENSG00000134256	12.78	-1.41	0.5	0.00078	0.0013	CD101
ENSG00000116830	1440.46	-2.19	0.09	1.1e-130	6.8e-129	TTF2
ENSG00000134253	135.49	-0.13	0.14	0.36	0.42	TRIM45
ENSG00000134258	60.64	1.35	0.23	6.7e-10	1.6e-09	VTCN1
ENSG00000198162	3067.72	-1.15	0.1	6.6e-30	3.1e-29	MAN1A2
ENSG00000183508	1213.65	0.67	0.09	2.6e-15	7.6e-15	TENT5C
ENSG00000196505	956.21	0.05	0.07	0.51	0.58	GDAP2
ENSG00000065183	1542.26	-2.05	0.09	2.9e-110	1.2e-108	WDR3
ENSG00000155761	0.95	0.42	0.87	0.37	0.43	SPAG17
ENSG00000092607	8.94	3.85	1.05	7.1e-08	1.5e-07	TBX15
ENSG00000116874	1242.24	0.18	0.06	0.003	0.0048	WARS2
ENSG00000116882	1.11	-0.28	0.82	0.55	0.61	HAO2
ENSG00000203859	389.65	-0.69	0.19	0.00026	0.00044	HSD3B2
ENSG00000203857	128.33	-2.3	0.19	4.8e-36	2.7e-35	HSD3B1
ENSG00000143067	241.15	0.51	0.1	7.2e-07	1.5e-06	ZNF697
ENSG00000092621	12559.8	0.48	0.09	2.1e-07	4.3e-07	PHGDH
ENSG00000134240	386.07	-2.24	0.18	1.5e-38	9.2e-38	HMGCS2
ENSG00000134193	45010.5	-0.12	0.08	0.13	0.17	REG4
ENSG00000134250	2754.68	-0.35	0.1	0.00071	0.0012	NOTCH2
ENSG00000265808	3550.58	0.09	0.06	0.14	0.18	SEC22B
ENSG00000286106	3.08	-0.23	0.66	0.63	0.69	NOTCH2NLR
ENSG00000273136	905.95	-0.54	0.1	2.1e-08	4.5e-08	NBPF26
ENSG00000263353	117.37	-0.1	0.16	0.53	0.6	PPIAL4A
ENSG00000198019	0.21	0	1.04	1		FCGR1B
ENSG00000188610	224.6	-0.58	0.13	3.7e-06	7.1e-06	FAM72B
ENSG00000171943	815.3	0.25	0.08	0.0015	0.0024	SRGAP2C
ENSG00000273213	8.96	-0.76	0.57	0.094	0.13	H3-2
ENSG00000263513	89.31	-0.75	0.17	1.1e-05	2.1e-05	FAM72C
ENSG00000271567	1.11	-0.03	0.85	0.94	0.95	PPIAL4E
ENSG00000266338	253.97	-0.42	0.1	4.7e-05	8.4e-05	NBPF15
ENSG00000279782	9.13	0.58	0.46	0.14	0.18	PPIAL4F
ENSG00000196369	142.35	0.32	0.13	0.01	0.015	SRGAP2B
ENSG00000215784	810.58	-0.59	0.08	6.6e-13	1.8e-12	FAM72D
ENSG00000256374	0.09	0	1.05	1		PPIAL4D
ENSG00000162825	133.96	-0.83	0.17	1e-06	2e-06	NBPF20
ENSG00000117262	644.45	-0.64	0.08	8.9e-15	2.5e-14	GPR89A
ENSG00000174827	572.75	0.24	0.09	0.0051	0.008	PDZK1
ENSG00000117281	1.37	-0.56	0.85	0.25	0.3	CD160
ENSG00000265491	779.79	-0.51	0.07	4.4e-12	1.1e-11	RNF115
ENSG00000186141	817.64	-0.53	0.07	1.4e-15	4.2e-15	POLR3C
ENSG00000186364	23.97	0.67	0.29	0.014	0.02	NUDT17
ENSG00000131788	353.5	-0.1	0.09	0.28	0.34	PIAS3
ENSG00000198483	2	0.11	0.69	0.81	0.85	ANKRD35
ENSG00000143127	14.08	0.34	0.42	0.36	0.42	ITGA10
ENSG00000131779	1140.1	-0.77	0.07	1.2e-30	5.9e-30	PEX11B
ENSG00000265241	2096.26	-0.6	0.08	2.8e-13	7.4e-13	RBM8A
ENSG00000271601	86.77	0.61	0.16	8.6e-05	0.00015	LIX1L
ENSG00000272031	5.67	-0.04	0.49	0.92	0.93	ANKRD34A
ENSG00000121851	295.21	0.05	0.16	0.73	0.78	POLR3GL
ENSG00000265972	40119.2	1.98	0.09	3e-107	1.1e-105	TXNIP
ENSG00000168509	0.05	0	1.05	1		HJV
ENSG00000271425	292.81	-0.45	0.13	0.00042	0.00071	NBPF10
ENSG00000264343	5.57	-0.58	0.55	0.2	0.25	NOTCH2NLA
ENSG00000270339	0.61	0.09	0.92	0.83	0.87	PPIAL4H
ENSG00000268043	1260.32	-0.35	0.1	0.00023	0.0004	NBPF12
ENSG00000131791	3584.44	1.76	0.09	1.2e-91	3e-90	PRKAB2
ENSG00000131781	1505.15	0.05	0.08	0.53	0.6	FMO5
ENSG00000131778	46.41	-0.94	0.23	2.2e-05	4e-05	CHD1L
ENSG00000116128	787.44	-0.27	0.09	0.0039	0.0061	BCL9
ENSG00000162836	1064.33	-0.29	0.08	0.00035	0.00059	ACP6
ENSG00000265107	2.23	-0.95	0.88	0.062	0.085	GJA5
ENSG00000188092	841.01	-0.56	0.06	2.3e-18	7.5e-18	GPR89B
ENSG00000263956	241.92	-0.11	0.11	0.29	0.35	NBPF11
ENSG00000236334	15.38	0.11	0.4	0.76	0.8	PPIAL4G
ENSG00000270629	485.71	-0.42	0.12	0.0002	0.00035	NBPF14
ENSG00000286019	2.11	-1.11	0.87	0.034	0.048	NOTCH2NLB
ENSG00000177144	2207.56	1.31	0.12	3.1e-28	1.4e-27	NUDT4B
ENSG00000178104	3976.65	0.1	0.07	0.15	0.2	PDE4DIP
ENSG00000269713	252.93	-1.26	0.12	6.9e-27	2.9e-26	NBPF9
ENSG00000286219	83.05	-0.91	0.21	8.2e-06	1.5e-05	NOTCH2NLC
ENSG00000271383	5.45	-0.42	0.59	0.36	0.43	NBPF19
ENSG00000263464	2030.51	0.01	0.1	0.96	0.97	PPIAL4C
ENSG00000150337	0.07	0	1.05	1		FCGR1A
ENSG00000203814	69.16	1.33	0.25	2e-08	4.3e-08	H2BC18
ENSG00000183598	2.47	-0.01	0.64	0.98	0.98	H3C13
ENSG00000270882	469.94	1.78	0.13	2.2e-41	1.4e-40	H4C14
ENSG00000203811	11.16	-0.71	0.46	0.076	0.1	H3C14
ENSG00000203812	94.34	1.76	0.21	6.7e-18	2.1e-17	H2AC18
ENSG00000272196	1345.86	2.28	0.13	1.1e-68	1.6e-67	H2AC19
ENSG00000203852	10	-0.25	0.46	0.52	0.59	H3C15
ENSG00000270276	19.03	1.3	0.31	6.6e-06	1.3e-05	H4C15
ENSG00000184678	1131.96	3.2	0.12	2.9e-152	3.1e-150	H2BC21
ENSG00000184260	39.19	1.02	0.27	8e-05	0.00014	H2AC20
ENSG00000184270	2.73	0.33	0.65	0.49	0.55	H2AC21
ENSG00000178096	302.96	0.02	0.13	0.9	0.92	BOLA1
ENSG00000159164	40.59	-0.48	0.22	0.023	0.034	SV2A
ENSG00000143368	1765.34	-0.46	0.08	2.9e-08	6.3e-08	SF3B4
ENSG00000014914	5022.96	1.65	0.14	7.3e-33	3.8e-32	MTMR11
ENSG00000264522	2242.6	0.59	0.07	4.9e-18	1.5e-17	OTUD7B
ENSG00000136631	977.5	-0.5	0.06	1e-14	3e-14	VPS45
ENSG00000023902	107.19	1.28	0.16	1.9e-15	5.4e-15	PLEKHO1
ENSG00000143401	7403.53	-0.61	0.05	7.8e-30	3.7e-29	ANP32E
ENSG00000118298	50.77	0.94	0.23	3.3e-05	6e-05	CA14
ENSG00000117362	7982.68	0.23	0.04	9.3e-09	2.1e-08	APH1A
ENSG00000118292	37.36	0.78	0.24	0.00065	0.0011	C1orf54
ENSG00000159208	96.93	1.17	0.17	3.6e-12	9.2e-12	CIART
ENSG00000266472	2112.93	-0.18	0.1	0.074	0.1	MRPS21
ENSG00000117360	2017.59	1.14	0.09	2.2e-37	1.3e-36	PRPF3
ENSG00000163125	3225.34	0.68	0.1	1.8e-12	4.7e-12	RPRD2
ENSG00000143374	1030.75	-0.96	0.07	4.4e-40	2.8e-39	TARS2
ENSG00000143369	414.09	1.51	0.15	1.5e-25	6.1e-25	ECM1
ENSG00000143382	11.65	0.65	0.41	0.075	0.1	ADAMTSL4
ENSG00000143384	19303.7	1.35	0.07	8e-88	1.9e-86	MCL1
ENSG00000143420	6685.47	-0.25	0.08	0.00072	0.0012	ENSA
ENSG00000143457	6763.75	1.65	0.07	3e-112	1.2e-110	GOLPH3L
ENSG00000143452	0.38	-0.24	0.95	0.54		HORMAD1
ENSG00000163131	4208.83	0.31	0.06	5.3e-07	1.1e-06	CTSS
ENSG00000143387	73.07	1.46	0.18	6.7e-17	2.1e-16	CTSK
ENSG00000143437	1889.24	0.78	0.06	1.5e-33	7.8e-33	ARNT
ENSG00000143379	1072.41	0.35	0.07	2.7e-06	5.3e-06	SETDB1
ENSG00000143418	4530.46	0.38	0.07	8.2e-09	1.8e-08	CERS2
ENSG00000143412	492.49	0.47	0.11	1.2e-05	2.3e-05	ANXA9
ENSG00000143409	1756.47	0.76	0.07	3.6e-26	1.5e-25	MINDY1
ENSG00000143363	1524.55	0.53	0.07	9.9e-14	2.7e-13	PRUNE1
ENSG00000163141	56.38	2.68	0.29	3.9e-22	1.4e-21	BNIPL
ENSG00000143443	136.37	-0.23	0.13	0.077	0.1	C1orf56
ENSG00000197622	2201.42	-0.16	0.06	0.0076	0.012	CDC42SE1
ENSG00000213190	22.9	0.06	0.3	0.83	0.87	MLLT11
ENSG00000143458	624.24	0.19	0.08	0.014	0.021	GABPB2
ENSG00000143434	150.48	0.63	0.18	0.00039	0.00067	SEMA6C
ENSG00000163154	0.9	0.1	0.88	0.82	0.86	TNFAIP8L2
ENSG00000163156	630.42	0.29	0.09	0.001	0.0017	SCNM1
ENSG00000163155	391.14	1.14	0.09	1.1e-37	6.5e-37	LYSMD1
ENSG00000163157	14.63	0.19	0.41	0.61	0.67	TMOD4
ENSG00000163159	1731.24	0.56	0.06	8e-21	2.8e-20	VPS72
ENSG00000143398	2413.65	0.21	0.05	4.2e-05	7.5e-05	PIP5K1A
ENSG00000159352	4727.08	0.23	0.06	0.00025	0.00043	PSMD4
ENSG00000143373	2242.02	0.68	0.07	1.1e-24	4.3e-24	ZNF687
ENSG00000143393	3285.77	0.62	0.04	1.9e-47	1.5e-46	PI4KB
ENSG00000143390	1358.39	-2.04	0.1	1.7e-98	5.1e-97	RFX5
ENSG00000143416	2738.3	-0.15	0.09	0.094	0.13	SELENBP1
ENSG00000159377	6313.05	0.03	0.06	0.69	0.74	PSMB4
ENSG00000143442	2563.49	1.18	0.07	1.5e-63	1.9e-62	POGZ
ENSG00000143375	12156.8	1.29	0.09	3.8e-51	3.2e-50	CGN
ENSG00000143367	2751.83	1.57	0.08	1.4e-86	3.1e-85	TUFT1
ENSG00000143376	2070.99	1.16	0.06	1.8e-74	2.9e-73	SNX27
ENSG00000159409	287.2	0.57	0.11	1.3e-07	2.6e-07	CELF3
ENSG00000178796	8.48	0.95	0.49	0.021	0.031	RIIAD1
ENSG00000143436	1101.37	-0.42	0.07	6.9e-10	1.6e-09	MRPL9
ENSG00000143450	14.96	-0.1	0.34	0.75	0.8	OAZ3
ENSG00000182134	304.68	0.02	0.1	0.86	0.89	TDRKH
ENSG00000213171	2.49	-0.09	0.64	0.84	0.88	LINGO4
ENSG00000143365	824.18	1.17	0.12	7.1e-22	2.6e-21	RORC
ENSG00000225556	17.58	-0.74	0.4	0.038	0.053	C2CD4D
ENSG00000196407	7.37	-0.62	0.47	0.13	0.17	THEM5
ENSG00000159445	804.71	-2.26	0.1	2.8e-121	1.5e-119	THEM4
ENSG00000197747	18304.8	1.01	0.09	1.4e-29	6.4e-29	S100A10
ENSG00000163191	6457.95	-0.1	0.07	0.16	0.21	S100A11
ENSG00000182898	0.02	0	1.05	1		TCHHL1
ENSG00000159450	1.35	-0.02	0.75	0.96	0.97	TCHH
ENSG00000215853	0.03	0	1.05	1		RPTN
ENSG00000197915	0.13	-0.01	1.05	0.96		HRNR
ENSG00000143631	0.42	-0.11	0.98	0.74	0.79	FLG
ENSG00000186207	0.05	0.04	1.05	0.84		LCE5A
ENSG00000187223	0.02	0	1.05	1		LCE2D
ENSG00000159455	0.03	0	1.05	1		LCE2B
ENSG00000198854	0.04	-0.01	1.05	0.96		C1orf68
ENSG00000186226	0.46	0.39	0.98	0.31	0.37	LCE1E
ENSG00000197084	0.09	0	1.05	1		LCE1C
ENSG00000196734	0.09	0	1.05	1		LCE1B
ENSG00000186844	0.09	0	1.05	1		LCE1A
ENSG00000163206	0.03	0	1.05	1		SMCP
ENSG00000163207	0.1	0.07	1.05	0.74		IVL
ENSG00000283227	0.03	0	1.05	1		SPRR5
ENSG00000169474	0.25	0.04	1.05	0.84		SPRR1A
ENSG00000163209	0.05	0.04	1.05	0.84		SPRR3
ENSG00000203784	0.02	0	1.05	1		LELP1
ENSG00000203782	0.04	0	1.05	1		LORICRIN
ENSG00000159527	1.34	-0.62	0.82	0.21	0.26	PGLYRP3
ENSG00000163218	7.96	-3.04	0.85	1.1e-06	2.2e-06	PGLYRP4
ENSG00000163220	193.09	-3.02	0.18	7e-66	9e-65	S100A9
ENSG00000163221	0.44	-0.2	0.98	0.57	0.63	S100A12
ENSG00000184330	0.22	0.08	1.05	0.72		S100A7A
ENSG00000143556	0.92	0.2	1.03	0.46	0.52	S100A7
ENSG00000197956	53670.6	0.93	0.13	1.4e-12	3.6e-12	S100A6
ENSG00000196420	141.59	0.97	0.18	3.3e-08	7.1e-08	S100A5
ENSG00000196154	1505.87	0.83	0.24	0.00031	0.00053	S100A4
ENSG00000188015	26.92	0.48	0.26	0.053	0.073	S100A3
ENSG00000196754	116	1.1	0.19	1.5e-09	3.4e-09	S100A2
ENSG00000188643	13800.8	0.9	0.1	1.2e-18	3.9e-18	S100A16
ENSG00000189334	41288.2	1.06	0.1	1.8e-24	7.3e-24	S100A14
ENSG00000189171	417.29	0.63	0.13	3.8e-07	7.9e-07	S100A13
ENSG00000160678	13.57	0.05	0.43	0.9	0.92	S100A1
ENSG00000160679	3190.64	-0.26	0.06	5.5e-06	1.1e-05	CHTOP
ENSG00000143553	486.95	-0.62	0.1	1.8e-10	4.2e-10	SNAPIN
ENSG00000143621	7499.28	-0.88	0.06	7.3e-43	5e-42	ILF2
ENSG00000169418	1.79	0.51	0.74	0.3	0.36	NPR1
ENSG00000143624	3697.83	0.82	0.09	9.3e-22	3.4e-21	INTS3
ENSG00000143554	340.18	-0.53	0.1	4.6e-08	9.9e-08	SLC27A3
ENSG00000143614	1456.58	0.84	0.09	3.6e-23	1.4e-22	GATAD2B
ENSG00000198837	1679.89	0.16	0.08	0.049	0.068	DENND4B
ENSG00000160741	1472.74	1.46	0.11	7.4e-42	4.9e-41	CRTC2
ENSG00000143570	36.7	-0.36	0.24	0.12	0.15	SLC39A1
ENSG00000143578	409.59	-0.78	0.1	2.4e-15	7e-15	CREB3L4
ENSG00000143543	758.21	0.3	0.09	0.0011	0.0018	JTB
ENSG00000143545	829.07	0.93	0.15	1.7e-10	4e-10	RAB13
ENSG00000177954	9480.16	1.07	0.11	1.2e-21	4.3e-21	RPS27
ENSG00000143552	3.99	1.33	0.78	0.012	0.018	NUP210L
ENSG00000143549	20464.1	-0.42	0.04	2.3e-21	8.1e-21	TPM3
ENSG00000163263	1.19	-0.14	0.78	0.77	0.81	C1orf189
ENSG00000143612	11771.5	0.65	0.05	3.6e-45	2.6e-44	C1orf43
ENSG00000143569	5192.32	0.45	0.09	1.1e-07	2.3e-07	UBAP2L
ENSG00000143575	2456.55	0.34	0.07	5e-07	1e-06	HAX1
ENSG00000143595	101.53	0.91	0.18	4.9e-07	9.9e-07	AQP10
ENSG00000143515	94.79	0.87	0.16	2.7e-08	5.9e-08	ATP8B2
ENSG00000160712	1255.53	1.97	0.16	1.4e-34	7.8e-34	IL6R
ENSG00000169291	0.18	0	1.05	1		SHE
ENSG00000163239	0.02	0	1.05	1		TDRD10
ENSG00000160714	3108.04	0.29	0.04	3.6e-14	1e-13	UBE2Q1
ENSG00000160716	28.53	-1.1	0.3	8.3e-05	0.00015	CHRNB2
ENSG00000160710	8696.22	-0.43	0.08	1.7e-07	3.6e-07	ADAR
ENSG00000143603	8.76	0.17	0.41	0.64	0.7	KCNN3
ENSG00000163344	1228.15	-0.63	0.11	1.3e-08	2.8e-08	PMVK
ENSG00000163346	2524.44	1.18	0.06	3.1e-82	6.2e-81	PBXIP1
ENSG00000163348	1476.11	-0.86	0.07	2.2e-31	1.1e-30	PYGO2
ENSG00000160691	3635.12	0.66	0.06	2.7e-27	1.2e-26	SHC1
ENSG00000173207	1279.19	0.4	0.08	2.5e-07	5.2e-07	CKS1B
ENSG00000160688	731.7	-2.5	0.09	2.9e-157	3.7e-155	FLAD1
ENSG00000163352	0.81	0.58	0.91	0.21	0.26	LENEP
ENSG00000160685	9858.22	1.05	0.08	2.2e-41	1.4e-40	ZBTB7B
ENSG00000163354	27.89	1.33	0.33	1.7e-05	3.2e-05	DCST2
ENSG00000163357	9.57	0.78	0.46	0.051	0.07	DCST1
ENSG00000143537	4515.28	-0.13	0.06	0.024	0.035	ADAM15
ENSG00000243364	592.93	0.67	0.08	2.1e-16	6.4e-16	EFNA4
ENSG00000143590	435.14	2.1	0.16	1.1e-41	7.5e-41	EFNA3
ENSG00000169242	14826.4	2.43	0.14	2.7e-71	4.1e-70	EFNA1
ENSG00000169241	4378.7	0.99	0.09	3e-30	1.4e-29	SLC50A1
ENSG00000179085	1163.73	1	0.13	1.5e-14	4.1e-14	DPM3
ENSG00000163463	45.69	0.37	0.3	0.19	0.24	KRTCAP2
ENSG00000163462	8.03	0.76	0.47	0.06	0.083	TRIM46
ENSG00000185499	982.99	0.95	0.14	3e-12	7.8e-12	MUC1
ENSG00000169231	320.65	1.41	0.15	6.7e-23	2.5e-22	THBS3
ENSG00000173171	760.82	-0.3	0.08	6.9e-05	0.00012	MTX1
ENSG00000177628	929.5	-0.27	0.06	2.3e-05	4.2e-05	GBA
ENSG00000160767	1536.4	0.42	0.07	2.1e-09	4.7e-09	FAM189B
ENSG00000116521	1076.7	-0.94	0.08	3.7e-36	2.1e-35	SCAMP3
ENSG00000176444	1487.58	1.21	0.09	1.1e-44	8.2e-44	CLK2
ENSG00000143630	853.31	1.48	0.12	2.2e-35	1.2e-34	HCN3
ENSG00000143627	290.05	-0.26	0.12	0.026	0.037	PKLR
ENSG00000160752	12579.2	0.27	0.11	0.014	0.021	FDPS
ENSG00000160753	1586.35	-0.17	0.07	0.014	0.02	RUSC1
ENSG00000116539	2992.55	0.34	0.12	0.003	0.0047	ASH1L
ENSG00000125459	382.33	-2.08	0.14	4.4e-50	3.7e-49	MSTO1
ENSG00000163374	2329.81	0.84	0.06	4.8e-41	3.1e-40	YY1AP1
ENSG00000132676	3306.82	-0.32	0.05	2.8e-12	7.2e-12	DAP3
ENSG00000116580	1682.02	0.08	0.07	0.26	0.32	GON4L
ENSG00000132718	174.71	1.43	0.14	2.8e-26	1.2e-25	SYT11
ENSG00000143622	2164.03	0.68	0.09	1.8e-13	4.9e-13	RIT1
ENSG00000132680	2067.8	0.83	0.11	4.2e-15	1.2e-14	KHDC4
ENSG00000173080	40.86	-0.51	0.22	0.018	0.026	RXFP4
ENSG00000116584	6426.07	1.41	0.07	4.6e-86	1e-84	ARHGEF2
ENSG00000163479	9473.62	0.89	0.05	2.1e-63	2.5e-62	SSR2
ENSG00000160803	1036.84	-1.27	0.08	6.5e-62	7.5e-61	UBQLN4
ENSG00000116586	1172.54	-0.04	0.09	0.64	0.7	LAMTOR2
ENSG00000132698	5566.98	0.76	0.06	9.2e-35	5.1e-34	RAB25
ENSG00000254726	671.08	-0.38	0.11	0.00035	0.00059	MEX3A
ENSG00000160789	26363.6	0.81	0.06	3.7e-38	2.2e-37	LMNA
ENSG00000196189	39.19	-0.41	0.23	0.065	0.089	SEMA4A
ENSG00000160785	1119.68	-1.64	0.09	1.9e-79	3.6e-78	SLC25A44
ENSG00000260238	0.27	-0.03	1.01	0.93		PMF1-BGLAP
ENSG00000160783	538.78	-0.23	0.08	0.0052	0.008	PMF1
ENSG00000242252	4.13	2.08	0.98	0.00052	0.00087	BGLAP
ENSG00000160781	80.08	1.21	0.25	4.4e-07	9e-07	PAQR6
ENSG00000198952	6182.36	-0.35	0.08	9.9e-06	1.9e-05	SMG5
ENSG00000163472	169.68	0.28	0.14	0.047	0.066	TMEM79
ENSG00000198715	649.78	0.27	0.07	0.00015	0.00026	GLMP
ENSG00000189030	0.02	0	1.05	1		VHLL
ENSG00000163468	10640	-0.89	0.06	2.8e-44	2e-43	CCT3
ENSG00000163467	9.47	-1.09	0.53	0.013	0.019	TSACC
ENSG00000132677	13.56	-1.36	0.44	0.00045	0.00076	RHBG
ENSG00000116604	2215.89	1.66	0.1	1.8e-58	1.8e-57	MEF2D
ENSG00000183856	2663.05	0.39	0.13	0.0015	0.0024	IQGAP3
ENSG00000187862	0.22	0	1.01	1		TTC24
ENSG00000163382	1621.08	-1.73	0.08	3.9e-107	1.4e-105	NAXE
ENSG00000160818	1683.54	-3.87	0.13	7.5e-192	2e-189	GPATCH4
ENSG00000132702	65.39	1.27	0.21	1e-09	2.4e-09	HAPLN2
ENSG00000132692	70.11	-0.12	0.18	0.51	0.57	BCAN
ENSG00000132688	63.77	0.35	0.2	0.075	0.1	NES
ENSG00000143320	200.3	2.21	0.2	1.4e-29	6.8e-29	CRABP2
ENSG00000143319	1256.25	-1.04	0.07	5.1e-51	4.4e-50	ISG20L2
ENSG00000143303	983.29	0.48	0.07	3.7e-11	9e-11	RRNAD1
ENSG00000143314	1123.41	-1.35	0.1	1e-45	7.5e-45	MRPL24
ENSG00000143321	28696.1	0.06	0.05	0.21	0.26	HDGF
ENSG00000143294	2090.75	-0.37	0.06	8.2e-11	2e-10	PRCC
ENSG00000027869	34.15	-1.35	0.28	2.3e-07	4.7e-07	SH2D2A
ENSG00000198400	1.94	-0.84	0.86	0.094	0.13	NTRK1
ENSG00000027644	2.7	-0.2	0.61	0.67	0.72	INSRR
ENSG00000187800	156.43	1.2	0.17	1.7e-13	4.7e-13	PEAR1
ENSG00000160838	0.74	0.39	0.92	0.37	0.43	LRRC71
ENSG00000132694	2180.32	-0.37	0.07	1.5e-07	3.1e-07	ARHGEF11
ENSG00000253831	128.36	1.1	0.2	1e-08	2.3e-08	ETV3L
ENSG00000117036	3299.93	1.18	0.08	2.5e-50	2.1e-49	ETV3
ENSG00000143297	0.57	-0.16	0.94	0.68	0.73	FCRL5
ENSG00000163518	0.09	0	1.05	1		FCRL4
ENSG00000160856	0.03	0	1.05	1		FCRL3
ENSG00000132704	0.94	0.22	0.84	0.63	0.69	FCRL2
ENSG00000073754	0.15	0	1.05	1		CD5L
ENSG00000183853	3797.91	1.85	0.1	8.2e-76	1.4e-74	KIRREL1
ENSG00000158473	94.57	0.4	0.17	0.019	0.028	CD1D
ENSG00000158477	0.03	0	1.05	1		CD1A
ENSG00000158485	0.06	0	1.05	1		CD1B
ENSG00000197532	0.06	0	1.05	1		OR6Y1
ENSG00000198967	0.08	0	1.05	1		OR10Z1
ENSG00000163554	0.19	-0.01	1.05	0.96		SPTA1
ENSG00000203757	0.04	-0.01	1.05	0.96		OR6K3
ENSG00000197403	0.08	0.04	1.05	0.84		OR6N1
ENSG00000163563	0.06	0	1.05	1		MNDA
ENSG00000163564	0.1	0	1.05	1		PYHIN1
ENSG00000163565	20.97	0.35	0.3	0.21	0.26	IFI16
ENSG00000163568	0.07	0	1.05	1		AIM2
ENSG00000196184	0.02	0	1.05	1		OR10J1
ENSG00000132693	0.12	0	1.05	1		CRP
ENSG00000158716	317.55	-0.87	0.11	3e-15	8.6e-15	DUSP23
ENSG00000181036	0.37	0.05	1	0.88		FCRL6
ENSG00000158714	0.64	-0.29	0.94	0.47	0.54	SLAMF8
ENSG00000256029	5.32	0.81	0.5	0.055	0.076	AL590560.2
ENSG00000243284	4.35	0.92	0.59	0.048	0.066	VSIG8
ENSG00000213085	99.95	1.74	0.2	6e-19	2e-18	CFAP45
ENSG00000158710	18960.5	0.38	0.07	4.1e-09	9.2e-09	TAGLN2
ENSG00000085552	909.37	0.73	0.11	5.5e-11	1.3e-10	IGSF9
ENSG00000162723	0.95	0.95	0.99	0.046	0.064	SLAMF9
ENSG00000177807	2.33	-0.19	0.7	0.7	0.75	KCNJ10
ENSG00000143315	502.45	-2.26	0.14	1e-60	1.2e-59	PIGM
ENSG00000162728	3.54	-0.03	0.59	0.95	0.96	KCNJ9
ENSG00000162729	4020.09	1.25	0.07	2.9e-79	5.5e-78	IGSF8
ENSG00000018625	0.62	0.13	0.86	0.77	0.81	ATP1A2
ENSG00000132681	0.52	-0.06	0.94	0.87	0.9	ATP1A4
ENSG00000143318	0.6	-0.43	0.94	0.31	0.37	CASQ1
ENSG00000162734	997.58	-0.95	0.08	4.9e-34	2.6e-33	PEA15
ENSG00000132716	853.62	-0.29	0.09	0.0025	0.0039	DCAF8
ENSG00000258465	0.08	0	1.05	1		AL139011.2
ENSG00000162735	1753.06	0	0.06	0.97	0.98	PEX19
ENSG00000122218	14878	0.7	0.07	4.2e-24	1.6e-23	COPA
ENSG00000162736	5486.28	0.67	0.06	2.4e-25	9.8e-25	NCSTN
ENSG00000171786	7.18	-0.6	0.54	0.17	0.22	NHLH1
ENSG00000162738	692.1	0.47	0.11	2.5e-05	4.5e-05	VANGL2
ENSG00000162739	1.12	-0.49	0.87	0.3	0.36	SLAMF6
ENSG00000066294	2.44	-0.89	0.85	0.079	0.11	CD84
ENSG00000117090	0.14	0	1.05	1		SLAMF1
ENSG00000026751	0.09	-0.01	1.05	0.96		SLAMF7
ENSG00000122224	1.41	0.17	0.74	0.72	0.77	LY9
ENSG00000122223	3.08	-1.55	0.91	0.0053	0.0082	CD244
ENSG00000179914	18290.7	0	0.06	0.99	0.99	ITLN1
ENSG00000158764	54.64	-0.92	0.22	2.2e-05	4e-05	ITLN2
ENSG00000158769	9840.16	1.56	0.07	6.1e-116	2.9e-114	F11R
ENSG00000270149	2.02	0.12	0.68	0.8	0.84	AL591806.2
ENSG00000215845	1359.71	0.54	0.11	4.3e-07	8.7e-07	TSTD1
ENSG00000158773	2293.37	1.02	0.09	8.6e-32	4.4e-31	USF1
ENSG00000186517	7.87	0.72	0.42	0.054	0.074	ARHGAP30
ENSG00000143217	244.72	0.88	0.1	5.2e-19	1.7e-18	NECTIN4
ENSG00000162755	75.67	-0.34	0.19	0.061	0.084	KLHDC9
ENSG00000143256	3026.5	0.01	0.09	0.95	0.96	PFDN2
ENSG00000158793	1615.62	0.47	0.07	1.6e-11	3.9e-11	NIT1
ENSG00000158796	943.93	0.28	0.06	3e-06	5.9e-06	DEDD
ENSG00000143222	3225.79	0.56	0.08	1.6e-12	4.2e-12	UFC1
ENSG00000143258	811.47	0.13	0.1	0.19	0.24	USP21
ENSG00000143224	200.76	-0.01	0.12	0.91	0.93	PPOX
ENSG00000158850	1817.85	0.66	0.06	5e-30	2.4e-29	B4GALT3
ENSG00000158859	0.77	-0.21	0.88	0.63	0.69	ADAMTS4
ENSG00000158864	7862	-0.23	0.08	0.0022	0.0035	NDUFS2
ENSG00000158869	8.85	-0.07	0.45	0.86	0.89	FCER1G
ENSG00000158874	14.08	0.4	0.36	0.23	0.29	APOA2
ENSG00000158882	1051.49	-1.67	0.1	1.4e-62	1.6e-61	TOMM40L
ENSG00000143257	118.29	0.79	0.13	1.9e-09	4.3e-09	NR1I3
ENSG00000248485	584.65	1.28	0.12	2.2e-27	9.6e-27	PCP4L1
ENSG00000158887	70.59	0.29	0.19	0.12	0.15	MPZ
ENSG00000143252	4288.44	-0.35	0.07	2.6e-07	5.3e-07	SDHC
ENSG00000188931	196.3	0.05	0.13	0.68	0.73	CFAP126
ENSG00000143226	0.57	0.19	0.95	0.62	0.68	FCGR2A
ENSG00000173110	1041.21	8.84	0.49	2e-73	3.2e-72	HSPA6
ENSG00000072694	0.15	0.07	1.05	0.73		FCGR2B
ENSG00000132185	0.03	0	1.05	1		FCRLA
ENSG00000162746	2.43	-0.75	0.83	0.13	0.17	FCRLB
ENSG00000081721	575.1	-1.08	0.08	2.5e-39	1.5e-38	DUSP12
ENSG00000118217	2350.66	-0.48	0.08	1.1e-09	2.6e-09	ATF6
ENSG00000162745	16.87	-0.9	0.4	0.012	0.017	OLFML2B
ENSG00000198929	229.98	0.32	0.13	0.011	0.017	NOS1AP
ENSG00000171722	5.99	0.84	0.65	0.082	0.11	SPATA46
ENSG00000239887	825.11	-0.8	0.09	4.6e-21	1.6e-20	C1orf226
ENSG00000198574	7.97	-0.4	0.45	0.3	0.36	SH2D1B
ENSG00000152332	8179.91	0.11	0.1	0.23	0.29	UHMK1
ENSG00000117143	7444.16	0.75	0.05	2.3e-52	2.1e-51	UAP1
ENSG00000162733	266.9	-0.34	0.17	0.04	0.056	DDR2
ENSG00000132196	1408.96	0.48	0.11	1.7e-05	3.2e-05	HSD17B7
ENSG00000185860	1.54	1.06	0.93	0.039	0.054	CCDC190
ENSG00000117152	367.62	1.19	0.13	3e-20	1e-19	RGS4
ENSG00000143248	93.61	-0.3	0.18	0.08	0.11	RGS5
ENSG00000143228	1188.04	-0.87	0.08	1.3e-26	5.7e-26	NUF2
ENSG00000185630	1626.92	-0.53	0.08	7.9e-11	1.9e-10	PBX1
ENSG00000162761	63.04	-0.3	0.19	0.1	0.14	LMX1A
ENSG00000143171	0.18	-0.01	1.05	0.95		RXRG
ENSG00000162763	0.12	0	1.05	1		LRRC52
ENSG00000143198	11715.8	0.33	0.09	0.00034	0.00057	MGST3
ENSG00000143149	5071.48	0	0.04	0.97	0.97	ALDH9A1
ENSG00000143183	5534.28	-0.06	0.06	0.36	0.42	TMCO1
ENSG00000143179	1601.56	-2.37	0.09	1e-158	1.3e-156	UCK2
ENSG00000188859	4.34	-0.97	0.75	0.056	0.077	FAM78B
ENSG00000143157	1409.57	-1.33	0.09	1.5e-53	1.4e-52	POGK
ENSG00000152382	525.56	-1.17	0.09	7.2e-41	4.7e-40	TADA1
ENSG00000143195	83.19	1.17	0.21	5.5e-09	1.2e-08	ILDR2
ENSG00000143194	0.45	-0.05	0.97	0.89	0.91	MAEL
ENSG00000143167	37069	0.82	0.1	7.2e-18	2.3e-17	GPA33
ENSG00000198842	6.48	0.14	0.47	0.73	0.78	STYXL2
ENSG00000143190	2814.98	0.79	0.13	1.6e-10	3.8e-10	POU2F1
ENSG00000198821	36.63	-0.92	0.24	6.6e-05	0.00012	CD247
ENSG00000143162	3966.62	0.4	0.05	6.6e-14	1.8e-13	CREG1
ENSG00000198771	0.41	0.08	1.05	0.7	0.75	RCSD1
ENSG00000197965	6252.75	-0.31	0.06	3.5e-08	7.4e-08	MPZL1
ENSG00000143199	49.26	2.6	0.31	2e-18	6.3e-18	ADCY10
ENSG00000143158	4644.85	0.29	0.07	0.00013	0.00023	MPC2
ENSG00000143164	4233.55	-0.02	0.06	0.69	0.74	DCAF6
ENSG00000143147	136.03	-0.74	0.18	2.6e-05	4.8e-05	GPR161
ENSG00000143155	2321.7	-0.36	0.05	4.9e-11	1.2e-10	TIPRL
ENSG00000213064	1153.07	-0.88	0.09	2.9e-22	1e-21	SFT2D2
ENSG00000143178	73.1	1.6	0.16	5.1e-23	1.9e-22	TBX19
ENSG00000143185	0.12	0	1.05	1		XCL2
ENSG00000143184	1.02	0.29	0.97	0.44	0.51	XCL1
ENSG00000143196	0.09	-0.04	1.05	0.85		DPT
ENSG00000143153	28595.5	0.08	0.06	0.13	0.17	ATP1B1
ENSG00000143156	311.86	0.14	0.1	0.17	0.22	NME7
ENSG00000117475	1802.25	-0.15	0.05	0.0043	0.0066	BLZF1
ENSG00000117477	17.56	-1.44	0.37	2.2e-05	4.1e-05	CCDC181
ENSG00000117479	897.59	-0.73	0.08	1.2e-18	4e-18	SLC19A2
ENSG00000198734	17.96	-0.51	0.32	0.085	0.11	F5
ENSG00000174175	0.02	0	1.05	1		SELP
ENSG00000000460	377.58	-1.5	0.1	2.9e-47	2.2e-46	C1orf112
ENSG00000188404	1.43	0	0.78	1	1	SELL
ENSG00000007908	0.13	0.04	1.05	0.84		SELE
ENSG00000171806	84.92	-1.24	0.18	5.8e-13	1.5e-12	METTL18
ENSG00000000457	584.3	-0.94	0.09	5.4e-28	2.4e-27	SCYL3
ENSG00000075945	1365.5	0.39	0.09	8.4e-06	1.6e-05	KIFAP3
ENSG00000203740	0.08	0.01	1.05	0.94		METTL11B
ENSG00000120370	354.82	-0.99	0.09	8.9e-26	3.7e-25	GORAB
ENSG00000116132	0.34	-0.2	0.99	0.56		PRRX1
ENSG00000007933	0.03	0	1.05	1		FMO3
ENSG00000094963	0.12	-0.01	1.05	0.96		FMO2
ENSG00000010932	6.84	-1.54	0.79	0.0043	0.0067	FMO1
ENSG00000076258	72.65	-0.28	0.17	0.096	0.13	FMO4
ENSG00000117523	10148.7	1.15	0.11	5.1e-26	2.1e-25	PRRC2C
ENSG00000283683	5.09	0.64	0.52	0.14	0.18	MYOCOS
ENSG00000034971	0.04	0	1.05	1		MYOC
ENSG00000117533	662.27	0.49	0.09	2.6e-08	5.6e-08	VAMP4
ENSG00000010165	1647.61	-1.55	0.09	7.4e-70	1.1e-68	EEF1AKNMT
ENSG00000197959	124.95	-1.61	0.16	8.8e-25	3.5e-24	DNM3
ENSG00000135845	771.39	-0.28	0.08	0.00032	0.00054	PIGC
ENSG00000180999	5.09	-0.31	0.61	0.5	0.57	C1orf105
ENSG00000094975	3967.21	0.3	0.08	0.00016	0.00027	SUCO
ENSG00000117560	0.02	0	1.05	1		FASLG
ENSG00000120337	0.02	0	1.05	1		TNFSF18
ENSG00000117586	19.75	0.39	0.31	0.18	0.23	TNFSF4
ENSG00000117592	9198.81	0.97	0.08	3.2e-34	1.8e-33	PRDX6
ENSG00000162753	0.11	0.04	1.05	0.84		SLC9C2
ENSG00000183831	0.72	-0.24	0.86	0.6	0.66	ANKRD45
ENSG00000076321	630.54	0.03	0.08	0.73	0.78	KLHL20
ENSG00000120334	361.59	-1.42	0.1	6.2e-47	4.8e-46	CENPL
ENSG00000117593	1640.94	-2.06	0.09	1.8e-111	7.2e-110	DARS2
ENSG00000185278	299.76	-0.06	0.13	0.61	0.67	ZBTB37
ENSG00000117601	5.08	0.02	0.53	0.96	0.97	SERPINC1
ENSG00000135870	2411.42	0.76	0.1	2.6e-15	7.4e-15	RC3H1
ENSG00000152061	3768.99	0.7	0.09	5.5e-16	1.6e-15	RABGAP1L
ENSG00000203737	0.35	0.04	1	0.89		GPR52
ENSG00000116161	3270.78	-0.95	0.09	1.9e-27	8.2e-27	CACYBP
ENSG00000120333	918.11	-0.19	0.07	0.009	0.014	MRPS14
ENSG00000120332	2.64	0.46	0.7	0.34	0.41	TNN
ENSG00000235750	1114.65	-0.07	0.06	0.28	0.34	KIAA0040
ENSG00000116147	4.23	0.26	0.57	0.56	0.63	TNR
ENSG00000143207	3261.11	-0.19	0.06	0.00087	0.0014	COP1
ENSG00000116183	29.63	2.03	0.28	2.9e-14	8e-14	PAPPA2
ENSG00000152092	0.18	0.1	1.04	0.68		ASTN1
ENSG00000198797	2.16	1.38	0.8	0.0097	0.015	BRINP2
ENSG00000120341	5.24	-1.45	0.78	0.0065	0.0099	SEC16B
ENSG00000075391	570.73	-1.01	0.13	9.9e-16	2.9e-15	RASAL2
ENSG00000188585	0.1	0	1.05	1		CLEC20A
ENSG00000240021	0.17	0.04	1.05	0.83		TEX35
ENSG00000116191	3020.04	0.72	0.07	2.2e-24	8.5e-24	RALGPS2
ENSG00000116194	1.42	0.38	0.8	0.43	0.49	ANGPTL1
ENSG00000116199	3521.3	0.03	0.07	0.72	0.76	FAM20B
ENSG00000186283	1156.28	-2.89	0.11	6e-160	8e-158	TOR3A
ENSG00000143322	681.09	-0.39	0.12	0.0013	0.0022	ABL2
ENSG00000057252	1472.66	-1.06	0.09	2.6e-32	1.3e-31	SOAT1
ENSG00000162779	23.13	-0.45	0.34	0.16	0.21	AXDND1
ENSG00000116218	0.19	-0.01	1.05	0.96		NPHS2
ENSG00000162782	19.3	-2.33	0.44	2.6e-09	5.8e-09	TDRD5
ENSG00000143340	1.12	0.06	0.85	0.9	0.92	FAM163A
ENSG00000169905	8871.27	1.44	0.09	7.2e-61	8.2e-60	TOR1AIP2
ENSG00000143337	1049.3	0.21	0.05	8.4e-05	0.00015	TOR1AIP1
ENSG00000135837	3855.82	0.53	0.14	8.7e-05	0.00015	CEP350
ENSG00000116260	43461	1.38	0.09	4.7e-52	4.2e-51	QSOX1
ENSG00000121454	48.45	0.1	0.22	0.64	0.7	LHX4
ENSG00000230124	1250	-0.44	0.06	6.1e-13	1.6e-12	ACBD6
ENSG00000143324	2909.63	-0.05	0.12	0.67	0.73	XPR1
ENSG00000135835	18.75	-1.08	0.35	0.00084	0.0014	KIAA1614
ENSG00000135823	2415.13	0.36	0.05	1e-14	2.9e-14	STX6
ENSG00000153029	686.54	0.36	0.1	0.00013	0.00023	MR1
ENSG00000162783	2340.84	1.1	0.08	1.3e-40	8.6e-40	IER5
ENSG00000198216	5.84	0.28	0.47	0.49	0.56	CACNA1E
ENSG00000179930	0.02	0	1.05	1		ZNF648
ENSG00000135821	10379.8	0.59	0.07	1.1e-18	3.6e-18	GLUL
ENSG00000203730	0.29	0.05	0.98	0.88		TEDDM1
ENSG00000121446	0.94	0.55	0.87	0.24	0.3	RGSL1
ENSG00000135828	799.8	0.65	0.07	4.5e-19	1.5e-18	RNASEL
ENSG00000143333	518.71	0.38	0.12	0.0018	0.0028	RGS16
ENSG00000135824	3.36	-0.35	0.58	0.45	0.51	RGS8
ENSG00000135838	86.02	-2.31	0.22	2e-27	8.5e-27	NPL
ENSG00000135829	7589.77	-1.22	0.09	6.3e-47	4.8e-46	DHX9
ENSG00000135862	5553.57	1.21	0.09	6e-39	3.7e-38	LAMC1
ENSG00000058085	13333.6	0.91	0.09	6.2e-23	2.3e-22	LAMC2
ENSG00000157064	18.78	0.79	0.33	0.0099	0.015	NMNAT2
ENSG00000116698	6050.98	0.89	0.08	4.5e-29	2.1e-28	SMG7
ENSG00000116701	8.11	0.34	0.44	0.38	0.45	NCF2
ENSG00000162704	9136.36	-0.2	0.05	0.00023	0.0004	ARPC5
ENSG00000143344	378.42	-0.96	0.1	8.9e-21	3.1e-20	RGL1
ENSG00000173627	1.95	-0.84	0.84	0.096	0.13	APOBEC4
ENSG00000198756	75.54	-1.55	0.2	5.1e-16	1.5e-15	COLGALT2
ENSG00000198860	1261.87	-2.61	0.11	2.8e-130	1.8e-128	TSEN15
ENSG00000116667	3355.43	0.56	0.05	3.7e-30	1.8e-29	C1orf21
ENSG00000116406	5102.05	-0.67	0.09	2.8e-14	7.7e-14	EDEM3
ENSG00000135842	1916.96	-0.71	0.13	2.6e-08	5.6e-08	NIBAN1
ENSG00000121481	1426	0.27	0.07	6.2e-05	0.00011	RNF2
ENSG00000121486	1539.35	0.42	0.06	1.9e-12	4.9e-12	TRMT1L
ENSG00000116668	287.41	0.6	0.09	5.5e-12	1.4e-11	SWT1
ENSG00000116679	7278.49	0.27	0.05	1.6e-07	3.3e-07	IVNS1ABP
ENSG00000143341	5.04	0.23	0.56	0.6	0.66	HMCN1
ENSG00000116690	7.35	2.18	0.96	0.00031	0.00053	PRG4
ENSG00000047410	7430.52	0.71	0.09	3.8e-16	1.1e-15	TPR
ENSG00000157181	1982.58	-0.04	0.05	0.46	0.52	ODR4
ENSG00000116703	2.16	0.6	0.66	0.21	0.27	PDC
ENSG00000073756	106.12	0.1	0.17	0.57	0.63	PTGS2
ENSG00000116711	1297.83	-0.79	0.09	3.1e-17	9.8e-17	PLA2G4A
ENSG00000162670	877.37	0.06	0.09	0.5	0.57	BRINP3
ENSG00000150681	0.06	0	1.05	1		RGS18
ENSG00000253148	0.05	0	1.05	1		RGS21
ENSG00000090104	0.17	0.09	1.05	0.66		RGS1
ENSG00000127074	5.57	-0.41	0.49	0.33	0.39	RGS13
ENSG00000231767	129.18	0.47	0.17	0.0043	0.0067	RPS27AP5
ENSG00000116741	937.1	0.66	0.13	3.7e-07	7.6e-07	RGS2
ENSG00000116750	2637.01	-1.36	0.05	2.8e-144	2.5e-142	UCHL5
ENSG00000116747	1645.13	0.3	0.08	8.1e-05	0.00014	RO60
ENSG00000023572	602.99	-1.67	0.1	2.4e-67	3.2e-66	GLRX2
ENSG00000134371	3051.06	0.31	0.08	0.00017	0.0003	CDC73
ENSG00000162630	38.11	-2.21	0.32	2.3e-13	6.3e-13	B3GALT2
ENSG00000162687	7.33	0.53	0.41	0.15	0.19	KCNT2
ENSG00000000971	0.06	0	1.05	1		CFH
ENSG00000134365	0.02	0	1.05	1		CFHR4
ENSG00000143278	0.73	-0.44	0.89	0.33	0.39	F13B
ENSG00000066279	1948.93	-0.95	0.12	8.6e-16	2.5e-15	ASPM
ENSG00000177888	2058.42	0.8	0.13	1.2e-10	3e-10	ZBTB41
ENSG00000134376	0.27	-0.07	1.02	0.8		CRB1
ENSG00000213047	1723.41	0.18	0.11	0.098	0.13	DENND1B
ENSG00000203724	58.23	-0.55	0.21	0.0072	0.011	C1orf53
ENSG00000143355	3.1	-0.5	0.66	0.3	0.36	LHX9
ENSG00000151414	3294.93	0.18	0.09	0.039	0.055	NEK7
ENSG00000081237	1.09	-0.68	0.87	0.16	0.21	PTPRC
ENSG00000116833	4660.27	0.17	0.08	0.039	0.054	NR5A2
ENSG00000162702	732.24	-1.02	0.09	2.4e-33	1.3e-32	ZNF281
ENSG00000118193	1196.69	-0.96	0.09	3.1e-25	1.3e-24	KIF14
ENSG00000118197	851.21	0.86	0.08	2.1e-29	9.9e-29	DDX59
ENSG00000118200	641.42	-0.03	0.09	0.76	0.8	CAMSAP2
ENSG00000163362	7858.76	0.94	0.06	6e-54	5.6e-53	INAVA
ENSG00000116852	1092.22	-0.62	0.15	1.8e-05	3.3e-05	KIF21B
ENSG00000081248	0.51	0.08	0.93	0.84	0.88	CACNA1S
ENSG00000232237	13.6	0.31	0.36	0.36	0.42	ASCL5
ENSG00000116857	2908.86	0.28	0.07	6.5e-05	0.00012	TMEM9
ENSG00000163395	18.75	0.08	0.47	0.84	0.87	IGFN1
ENSG00000081277	23.78	-0.41	0.3	0.14	0.19	PKP1
ENSG00000118194	8.46	1.38	0.53	0.0016	0.0026	TNNT2
ENSG00000159166	10973.8	0.24	0.04	2.3e-08	4.9e-08	LAD1
ENSG00000159173	307.64	-2.43	0.13	8.6e-79	1.6e-77	TNNI1
ENSG00000174307	1418.25	0.93	0.07	8.6e-37	5e-36	PHLDA3
ENSG00000159176	4380.54	-0.7	0.06	6e-33	3.1e-32	CSRP1
ENSG00000134369	1433.28	1.23	0.1	2.2e-35	1.2e-34	NAV1
ENSG00000198700	2736.59	-1.81	0.08	6.3e-125	3.7e-123	IPO9
ENSG00000198892	24.24	0.5	0.27	0.053	0.074	SHISA4
ENSG00000163431	0.87	0.39	0.83	0.41	0.48	LMOD1
ENSG00000134375	3375.11	-0.97	0.08	9.4e-37	5.5e-36	TIMM17A
ENSG00000176393	4974.45	-0.36	0.05	2.9e-14	8e-14	RNPEP
ENSG00000163435	35481.6	1.47	0.08	1.8e-83	3.8e-82	ELF3
ENSG00000170075	230.51	1	0.11	9.4e-22	3.4e-21	GPR37L1
ENSG00000143862	1281.03	0.74	0.07	5.2e-29	2.4e-28	ARL8A
ENSG00000143851	0.57	-0.88	0.96	0.067	0.091	PTPN7
ENSG00000133067	20.64	1.92	0.41	1.2e-07	2.5e-07	LGR6
ENSG00000077152	1054.72	-1.41	0.09	1.2e-53	1.1e-52	UBE2T
ENSG00000077157	1831.33	-0.49	0.08	5.1e-10	1.2e-09	PPP1R12B
ENSG00000143858	9.26	0.06	0.42	0.87	0.9	SYT2
ENSG00000117139	8120.37	1.85	0.09	2.9e-93	7.8e-92	KDM5B
ENSG00000183155	459.92	-1.07	0.08	6e-41	3.9e-40	RABIF
ENSG00000117153	2192.98	0.01	0.06	0.81	0.85	KLHL12
ENSG00000159346	4631.26	0.77	0.06	1.8e-34	9.9e-34	ADIPOR1
ENSG00000159348	530.28	-0.47	0.08	6.2e-10	1.5e-09	CYB5R1
ENSG00000163444	3714.46	-0.12	0.05	0.021	0.031	TMEM183A
ENSG00000143847	733.02	1	0.41	0.0065	0.0099	PPFIA4
ENSG00000122180	0.05	0	1.05	1		MYOG
ENSG00000163485	7.71	-1.72	0.64	0.0005	0.00085	ADORA1
ENSG00000133055	0.06	-0.01	1.05	0.96		MYBPH
ENSG00000133048	0.21	0.02	1.03	0.92		CHI3L1
ENSG00000133063	0.77	-0.16	0.85	0.73	0.77	CHIT1
ENSG00000159388	3660.75	0.01	0.08	0.91	0.93	BTG2
ENSG00000122176	1637.09	0.75	0.06	6.6e-38	3.9e-37	FMOD
ENSG00000188783	2.33	-0.23	0.76	0.63	0.69	PRELP
ENSG00000188770	0.12	0	1.05	1		OPTC
ENSG00000058668	1475.78	1.48	0.1	1.1e-46	8.2e-46	ATP2B4
ENSG00000122188	3.27	-1.28	0.79	0.015	0.023	LAX1
ENSG00000058673	16.31	0.27	0.32	0.37	0.43	ZC3H11A
ENSG00000257315	104.32	1.47	0.37	1e-05	1.9e-05	ZBED6
ENSG00000182004	1433.62	-0.42	0.11	0.00017	0.00029	SNRPE
ENSG00000143842	1773.68	0.61	0.08	3.6e-16	1.1e-15	SOX13
ENSG00000143845	37.87	0.93	0.25	0.0001	0.00018	ETNK2
ENSG00000143839	452.12	1.11	0.18	5.8e-10	1.4e-09	REN
ENSG00000170498	154.21	1.2	0.19	6.3e-11	1.6e-10	KISS1
ENSG00000174567	1630.91	1.15	0.09	5.4e-36	3e-35	GOLT1A
ENSG00000143850	3770.99	-0.61	0.06	9e-28	4e-27	PLEKHA6
ENSG00000158615	11733	1.33	0.12	2.4e-28	1.1e-27	PPP1R15B
ENSG00000133056	3424.32	0.46	0.05	1.4e-17	4.3e-17	PIK3C2B
ENSG00000198625	1211.81	0.83	0.11	3.2e-15	9.1e-15	MDM4
ENSG00000170382	93.17	-0.14	0.16	0.38	0.44	LRRN2
ENSG00000163531	231.16	0.64	0.12	8.3e-08	1.7e-07	NFASC
ENSG00000184144	0.55	-0.13	0.91	0.76	0.81	CNTN2
ENSG00000174529	63.11	1.22	0.21	9.5e-10	2.2e-09	TMEM81
ENSG00000117222	1317.76	-1.01	0.09	3.2e-31	1.6e-30	RBBP5
ENSG00000133059	351.35	-1.27	0.11	1.8e-33	9.3e-33	DSTYK
ENSG00000133069	11.47	0.07	0.41	0.85	0.88	TMCC2
ENSG00000163545	497.5	0.61	0.09	3.9e-11	9.7e-11	NUAK2
ENSG00000162873	3.37	0.12	0.61	0.79	0.83	KLHDC8A
ENSG00000186007	269.19	1.83	0.31	2.8e-10	6.7e-10	LEMD1
ENSG00000281406	184.24	1.14	0.12	3.5e-21	1.2e-20	BLACAT1
ENSG00000117266	3127.38	1.13	0.08	2.4e-43	1.7e-42	CDK18
ENSG00000174514	63.85	-0.61	0.19	0.00083	0.0014	MFSD4A
ENSG00000158711	1606.33	0.17	0.1	0.072	0.098	ELK4
ENSG00000158715	3227.61	0.68	0.09	3.5e-14	9.8e-14	SLC45A3
ENSG00000069275	17301.3	-0.2	0.05	2.4e-05	4.3e-05	NUCKS1
ENSG00000117280	597.88	-1.29	0.09	1.6e-51	1.4e-50	RAB29
ENSG00000133065	382.63	-0.13	0.11	0.24	0.3	SLC41A1
ENSG00000162877	4.94	-0.07	0.56	0.87	0.89	PM20D1
ENSG00000174502	9.18	0.6	0.41	0.1	0.14	SLC26A9
ENSG00000276600	9.11	-0.54	0.42	0.15	0.19	RAB7B
ENSG00000196188	9152.39	0.16	0.09	0.062	0.085	CTSE
ENSG00000263961	0.02	0	1.05	1		RHEX
ENSG00000198049	12.15	-0.44	0.38	0.2	0.26	AVPR1B
ENSG00000196550	114.93	-0.89	0.15	7.3e-10	1.7e-09	FAM72A
ENSG00000266028	1056.04	0.24	0.09	0.0087	0.013	SRGAP2
ENSG00000263528	739.54	-1.62	0.09	7.8e-75	1.3e-73	IKBKE
ENSG00000266094	32.09	0.33	0.28	0.22	0.27	RASSF5
ENSG00000143486	2228.21	0.22	0.05	1.1e-05	2.1e-05	EIF2D
ENSG00000143479	169.26	-0.07	0.14	0.61	0.67	DYRK3
ENSG00000162889	5870.61	0.12	0.05	0.027	0.038	MAPKAPK2
ENSG00000136634	0.21	0	1.02	1		IL10
ENSG00000142224	0.55	-0.22	0.95	0.58	0.64	IL19
ENSG00000162891	0.38	0.06	0.96	0.86		IL20
ENSG00000162892	0.81	-0.72	0.94	0.12	0.16	IL24
ENSG00000162894	55.69	-2.17	0.24	9.5e-21	3.3e-20	FCMR
ENSG00000162896	67342.6	-0.46	0.05	6.1e-17	1.9e-16	PIGR
ENSG00000162897	428.92	-3.32	0.13	2.3e-151	2.4e-149	FCAMR
ENSG00000182795	5677.3	-0.1	0.09	0.22	0.28	C1orf116
ENSG00000123836	5134.38	-0.67	0.06	5.1e-30	2.4e-29	PFKFB2
ENSG00000180667	1713.91	1.01	0.1	1.1e-23	4.1e-23	YOD1
ENSG00000123843	336.12	0.18	0.12	0.11	0.15	C4BPB
ENSG00000123838	5.51	-0.4	0.54	0.36	0.43	C4BPA
ENSG00000196352	5621.82	1.81	0.15	2.2e-35	1.2e-34	CD55
ENSG00000117322	9.51	-0.36	0.46	0.36	0.43	CR2
ENSG00000203710	0.38	-0.16	0.95	0.67		CR1
ENSG00000197721	0.33	0.04	0.99	0.89		CR1L
ENSG00000117335	24162.2	0.78	0.06	5.1e-38	3.1e-37	CD46
ENSG00000174059	0.42	0.25	0.99	0.48	0.55	CD34
ENSG00000076356	1620.18	-0.5	0.08	2.2e-09	4.9e-09	PLXNA2
ENSG00000008118	2.47	0.16	0.67	0.74	0.79	CAMK1G
ENSG00000196878	31453	2.14	0.13	4.9e-62	5.7e-61	LAMB3
ENSG00000123689	2447.83	-0.48	0.14	0.00073	0.0012	G0S2
ENSG00000117594	0.18	0.02	1.05	0.94		HSD11B1
ENSG00000009790	3.55	-0.97	0.83	0.06	0.082	TRAF3IP3
ENSG00000162757	159.72	-2.1	0.16	1.3e-41	8.8e-41	C1orf74
ENSG00000117595	9632.55	1.43	0.08	4.1e-79	7.6e-78	IRF6
ENSG00000117597	764.67	-1.31	0.1	3.5e-43	2.4e-42	UTP25
ENSG00000143469	2.73	-1.06	0.73	0.038	0.053	SYT14
ENSG00000082497	71.29	-2.29	0.22	7.7e-27	3.3e-26	SERTAD4
ENSG00000054392	115.25	0.27	0.15	0.067	0.091	HHAT
ENSG00000143473	0.49	0.58	0.99	0.16	0.2	KCNH1
ENSG00000284299	13.27	-0.2	0.37	0.56	0.62	AL590132.1
ENSG00000117625	1915.17	1.36	0.07	4.4e-82	8.8e-81	RCOR3
ENSG00000082512	563.92	-0.21	0.08	0.0081	0.012	TRAF5
ENSG00000198570	0.29	0.21	1.02	0.48		RD3
ENSG00000170385	5726.08	0.93	0.1	1.4e-21	5.1e-21	SLC30A1
ENSG00000117650	2308.11	0.51	0.09	2.3e-09	5.1e-09	NEK2
ENSG00000123684	9904.12	0.57	0.08	4.1e-13	1.1e-12	LPGAT1
ENSG00000143493	1236.6	-0.68	0.07	4.3e-21	1.5e-20	INTS7
ENSG00000143476	730.92	-2	0.1	1.3e-96	3.7e-95	DTL
ENSG00000066027	5501.39	0.59	0.05	1.9e-28	8.5e-28	PPP2R5A
ENSG00000065600	214.04	-1.65	0.13	8.9e-36	5e-35	PACC1
ENSG00000117691	1190.16	0.32	0.09	0.00049	0.00082	NENF
ENSG00000162772	12299.5	3	0.22	9.7e-45	7e-44	ATF3
ENSG00000162771	0.24	0.04	1.05	0.84		FAM71A
ENSG00000123685	0.27	0.04	1	0.9		BATF3
ENSG00000117697	821.04	-1.48	0.1	1.8e-53	1.6e-52	NSL1
ENSG00000203705	401.12	-0.38	0.1	0.00024	0.0004	TATDN3
ENSG00000185523	3.95	-0.06	0.54	0.89	0.92	SPATA45
ENSG00000162769	2390.71	0.08	0.08	0.33	0.4	FLVCR1
ENSG00000143494	96.73	0.15	0.18	0.41	0.47	VASH2
ENSG00000174606	637.14	-2.11	0.1	2.3e-102	7.5e-101	ANGEL2
ENSG00000136643	574.57	-0.62	0.08	3e-15	8.6e-15	RPS6KC1
ENSG00000117707	390.68	0.79	0.15	6.4e-08	1.3e-07	PROX1
ENSG00000143499	1182.4	-0.52	0.07	3.1e-13	8.4e-13	SMYD2
ENSG00000152104	3042.91	1.33	0.13	7.9e-27	3.4e-26	PTPN14
ENSG00000117724	4391.55	-0.72	0.11	1.6e-11	4e-11	CENPF
ENSG00000082482	1.41	-0.04	0.85	0.92	0.94	KCNK2
ENSG00000136636	7211.89	-0.24	0.06	2.3e-05	4.1e-05	KCTD3
ENSG00000042781	2.84	-0.21	0.61	0.65	0.7	USH2A
ENSG00000196482	190.12	-0.11	0.13	0.39	0.46	ESRRG
ENSG00000092978	845.34	-0.55	0.08	7.1e-12	1.8e-11	GPATCH2
ENSG00000162814	28.43	0.07	0.27	0.79	0.83	SPATA17
ENSG00000067533	896.87	-3.77	0.14	7.1e-173	1.3e-170	RRP15
ENSG00000092969	0.27	0	1	1		TGFB2
ENSG00000143353	441.53	-0.82	0.12	2.5e-12	6.3e-12	LYPLAL1
ENSG00000215817	297.56	0.55	0.1	7.5e-09	1.7e-08	ZC3H11B
ENSG00000196660	1695.92	1.22	0.14	8.1e-20	2.8e-19	SLC30A10
ENSG00000136628	17109.1	0.18	0.06	0.004	0.0063	EPRS1
ENSG00000162813	4820.69	0.59	0.07	2.5e-18	8.2e-18	BPNT1
ENSG00000067704	8776.09	-0.5	0.05	1.8e-20	6.1e-20	IARS2
ENSG00000118873	3015.35	0.16	0.07	0.017	0.024	RAB3GAP2
ENSG00000116141	430.67	-0.36	0.09	5.9e-05	0.0001	MARK1
ENSG00000162817	12688.5	1.08	0.07	3.2e-59	3.5e-58	C1orf115
ENSG00000117791	1446.54	0.58	0.06	2e-24	8e-24	MTARC2
ENSG00000186205	493.96	-2.45	0.12	9e-98	2.6e-96	MTARC1
ENSG00000136630	0.88	-0.48	0.87	0.3	0.36	HLX
ENSG00000143507	70.82	0.45	0.22	0.035	0.05	DUSP10
ENSG00000143512	0.75	0.72	0.92	0.12	0.16	HHIPL2
ENSG00000143498	193.88	-1.14	0.12	8.7e-21	3e-20	TAF1A
ENSG00000154305	3396.87	0.52	0.09	3.3e-09	7.4e-09	MIA3
ENSG00000186063	2538.82	0.43	0.07	2.7e-11	6.6e-11	AIDA
ENSG00000162819	5387.19	0.85	0.07	9.6e-31	4.7e-30	BROX
ENSG00000197520	510.69	1.46	0.11	1.5e-39	9.3e-39	FAM177B
ENSG00000154309	560.6	0.35	0.08	1.3e-05	2.4e-05	DISP1
ENSG00000187554	48.85	-2.02	0.28	1e-14	2.9e-14	TLR5
ENSG00000143502	21.74	-0.21	0.28	0.42	0.49	SUSD4
ENSG00000178395	0.68	0.11	0.9	0.8	0.84	CCDC185
ENSG00000203697	4829.3	1.29	0.12	3.6e-26	1.5e-25	CAPN8
ENSG00000162909	17395	0.92	0.07	7.1e-41	4.6e-40	CAPN2
ENSG00000143514	2881.66	0.51	0.09	5.3e-09	1.2e-08	TP53BP2
ENSG00000143756	2301.14	-0.08	0.08	0.36	0.43	FBXO28
ENSG00000143753	570.79	-0.3	0.07	1.4e-05	2.6e-05	DEGS1
ENSG00000143748	555.07	-0.79	0.08	2.9e-21	1e-20	NVL
ENSG00000143771	4406.03	0.59	0.08	2.1e-12	5.5e-12	CNIH4
ENSG00000162923	6740.55	1.08	0.08	4e-47	3.1e-46	WDR26
ENSG00000143786	11.42	-0.06	0.38	0.86	0.89	CNIH3
ENSG00000185842	81.44	-2.07	0.2	9.4e-27	4e-26	DNAH14
ENSG00000143815	10620.4	-1.43	0.08	8.5e-70	1.2e-68	LBR
ENSG00000154380	4141.61	-0.48	0.11	5.9e-06	1.1e-05	ENAH
ENSG00000143742	12012.2	-0.24	0.07	0.00071	0.0012	SRP9
ENSG00000143819	1732.66	-0.75	0.06	1.1e-32	5.9e-32	EPHX1
ENSG00000196187	5831.84	0.16	0.09	0.063	0.086	TMEM63A
ENSG00000243709	5.95	-2.06	0.97	0.00057	0.00096	LEFTY1
ENSG00000143811	782.92	-1.65	0.07	1.7e-110	6.8e-109	PYCR2
ENSG00000143768	0.3	-0.03	0.98	0.92		LEFTY2
ENSG00000143751	2139.94	0.62	0.11	2.6e-08	5.5e-08	SDE2
ENSG00000163041	16185.5	0.28	0.08	0.00025	0.00043	H3-3A
ENSG00000182827	8352.81	1.59	0.1	9.4e-56	9.2e-55	ACBD3
ENSG00000185155	3.11	-0.72	0.84	0.15	0.19	MIXL1
ENSG00000183814	990.94	-0.21	0.06	0.00026	0.00044	LIN9
ENSG00000143799	6586.13	-2.28	0.08	9.4e-188	2.3e-185	PARP1
ENSG00000203685	94	-1.97	0.23	2e-19	6.8e-19	STUM
ENSG00000143772	674.97	0.14	0.07	0.055	0.075	ITPKB
ENSG00000288674	2.35	-0.49	0.72	0.31	0.38	AL391628.1
ENSG00000143801	22.64	-0.82	0.3	0.004	0.0062	PSEN2
ENSG00000163050	28.14	1.07	0.37	0.0014	0.0022	COQ8A
ENSG00000143776	3698.97	-0.59	0.09	2.1e-10	5.1e-10	CDC42BPA
ENSG00000181450	378.8	-0.74	0.1	6.8e-15	1.9e-14	ZNF678
ENSG00000143740	801.69	0.02	0.07	0.81	0.85	SNAP47
ENSG00000081692	187.63	-2	0.2	6.5e-26	2.7e-25	JMJD4
ENSG00000185888	0.12	0	1.05	1		PRSS38
ENSG00000143816	188.75	-0.56	0.13	9.6e-06	1.8e-05	WNT9A
ENSG00000154342	1.38	0.2	0.73	0.68	0.73	WNT3A
ENSG00000143761	31680.8	0.81	0.06	3e-41	2e-40	ARF1
ENSG00000143793	892.41	-0.31	0.12	0.011	0.017	C1orf35
ENSG00000162910	824.19	0.4	0.12	0.0005	0.00084	MRPL55
ENSG00000143774	7627.95	1.22	0.1	1.5e-37	8.7e-37	GUK1
ENSG00000198835	26.17	2.61	0.37	3.3e-14	9.2e-14	GJC2
ENSG00000181873	623.38	-0.7	0.09	3.7e-14	1e-13	IBA57
ENSG00000154358	1630.31	0.64	0.08	1.9e-14	5.2e-14	OBSCN
ENSG00000154370	2690.23	0.79	0.07	3.1e-30	1.5e-29	TRIM11
ENSG00000162931	13.86	0.18	0.37	0.59	0.65	TRIM17
ENSG00000168148	0.41	0.12	0.99	0.71	0.76	H3-4
ENSG00000181218	618.53	1.44	0.09	1e-53	9.5e-53	H2AW
ENSG00000196890	11.75	-0.2	0.43	0.6	0.66	H2BU1
ENSG00000168159	5549.7	0.32	0.07	7e-06	1.3e-05	RNF187
ENSG00000116574	4328.45	0.44	0.09	3e-07	6.2e-07	RHOU
ENSG00000168118	4202.17	0.71	0.05	2.3e-39	1.4e-38	RAB4A
ENSG00000154429	816.84	0.56	0.08	8.9e-13	2.3e-12	CCSAP
ENSG00000143632	24.36	0.75	0.28	0.0049	0.0075	ACTA1
ENSG00000069248	2031.65	-0.71	0.06	4.9e-30	2.4e-29	NUP133
ENSG00000135776	2008.35	-1.69	0.1	8.3e-63	9.7e-62	ABCB10
ENSG00000135801	1595.97	-0.76	0.05	5.8e-45	4.2e-44	TAF5L
ENSG00000135763	617.72	-3.9	0.16	5e-127	3e-125	URB2
ENSG00000143641	5626.4	0.21	0.07	0.0017	0.0028	GALNT2
ENSG00000177614	31.77	0.24	0.24	0.31	0.37	PGBD5
ENSG00000135775	1093.2	-2.54	0.09	9.8e-162	1.4e-159	COG2
ENSG00000135744	17.68	-0.16	0.32	0.59	0.65	AGT
ENSG00000135773	293.79	-0.04	0.09	0.66	0.71	CAPN9
ENSG00000119280	1795.63	-0.43	0.07	1.2e-09	2.9e-09	C1orf198
ENSG00000143643	802.68	-1.13	0.08	5e-49	4.1e-48	TTC13
ENSG00000173409	671.43	-1.77	0.09	1.6e-81	3.2e-80	ARV1
ENSG00000182118	219.67	-0.67	0.12	3.5e-08	7.5e-08	FAM89A
ENSG00000119283	11.18	-0.57	0.41	0.12	0.16	TRIM67
ENSG00000143633	1274.66	-0.58	0.08	1.4e-12	3.5e-12	C1orf131
ENSG00000116906	4188.69	0.4	0.04	1.8e-22	6.6e-22	GNPAT
ENSG00000116903	651.19	-0.38	0.1	7.5e-05	0.00013	EXOC8
ENSG00000010072	368.58	-2.88	0.14	3.7e-99	1.1e-97	SPRTN
ENSG00000135766	3428.09	1.17	0.13	3.6e-20	1.2e-19	EGLN1
ENSG00000287856	0.51	-0.03	0.97	0.92	0.94	AL445524.2
ENSG00000116918	1674.71	-0.31	0.07	2.6e-06	5e-06	TSNAX
ENSG00000270106	0.31	0.1	1.05	0.6		TSNAX-DISC1
ENSG00000162946	10.15	0	0.45	1	1	DISC1
ENSG00000116991	1130.71	-1.91	0.12	9.4e-61	1.1e-59	SIPA1L2
ENSG00000212916	82.42	-3.86	0.33	1.7e-34	9e-34	MAP10
ENSG00000135778	1316.87	-0.2	0.06	0.0016	0.0026	NTPCR
ENSG00000135749	319.73	-0.6	0.11	7.6e-08	1.6e-07	PCNX2
ENSG00000143674	1878	0.2	0.08	0.0083	0.013	MAP3K21
ENSG00000135750	2847.58	1.14	0.07	2.7e-60	2.9e-59	KCNK1
ENSG00000183780	1.99	0.52	0.75	0.29	0.35	SLC35F3
ENSG00000168275	817.59	-0.55	0.11	9.7e-07	1.9e-06	COA6
ENSG00000059588	1096.51	-1.82	0.1	1e-79	2e-78	TARBP1
ENSG00000168264	7328.22	1.16	0.06	1.6e-78	2.9e-77	IRF2BP2
ENSG00000173726	12331	0.23	0.05	6.4e-07	1.3e-06	TOMM20
ENSG00000188739	17.01	0.17	0.35	0.59	0.66	RBM34
ENSG00000054267	2603.35	1.15	0.05	1.1e-120	5.6e-119	ARID4B
ENSG00000152904	569.67	0.02	0.1	0.8	0.84	GGPS1
ENSG00000285053	59.23	-0.89	0.22	1.9e-05	3.4e-05	AL357556.3
ENSG00000284770	8.01	0.22	0.48	0.6	0.66	TBCE
ENSG00000162885	1065.91	-1.03	0.08	1.8e-39	1.1e-38	B3GALNT2
ENSG00000168243	38.71	-0.1	0.26	0.69	0.74	GNG4
ENSG00000143669	714.62	0.98	0.12	1.8e-16	5.3e-16	LYST
ENSG00000116962	111.11	-0.4	0.17	0.017	0.025	NID1
ENSG00000077585	135.98	-0.02	0.13	0.85	0.88	GPR137B
ENSG00000086619	354.75	0.49	0.08	4.3e-10	1e-09	ERO1B
ENSG00000186197	17.9	1.3	0.36	6.8e-05	0.00012	EDARADD
ENSG00000116977	2652.17	0.74	0.06	2.1e-30	1e-29	LGALS8
ENSG00000119285	1561.1	-1.83	0.12	2.7e-50	2.3e-49	HEATR1
ENSG00000077522	1.96	-0.56	0.83	0.25	0.3	ACTN2
ENSG00000116984	1287.57	-0.69	0.09	1.1e-13	3e-13	MTR
ENSG00000244020	0.21	0.13	1.03	0.62		MT1HL1
ENSG00000198626	14.35	-0.54	0.36	0.1	0.14	RYR2
ENSG00000116996	0.08	-0.04	1.05	0.84		ZP4
ENSG00000270188	5.06	0.86	0.55	0.057	0.078	MTRNR2L11
ENSG00000133019	431.94	-1.06	0.11	1.7e-21	5.9e-21	CHRM3
ENSG00000155816	1.76	-0.12	0.72	0.8	0.84	FMN2
ENSG00000182901	11.98	-0.13	0.36	0.7	0.75	RGS7
ENSG00000091483	4262.46	-1.31	0.05	7.9e-146	7.3e-144	FH
ENSG00000117009	3.15	0.33	0.62	0.48	0.54	KMO
ENSG00000054277	274.71	1.29	0.12	5.6e-27	2.4e-26	OPN3
ENSG00000203668	473.88	-1.42	0.12	5.1e-33	2.7e-32	CHML
ENSG00000162843	0.06	0	1.05	1		WDR64
ENSG00000174371	494.48	-2.13	0.1	5.5e-104	1.9e-102	EXO1
ENSG00000197769	0.09	0.04	1.05	0.84		MAP1LC3C
ENSG00000180287	0.22	0	1.04	1		PLD5
ENSG00000143702	296.9	0.22	0.15	0.13	0.16	CEP170
ENSG00000054282	805.18	0.67	0.07	2.4e-24	9.5e-24	SDCCAG8
ENSG00000117020	24.83	-0.3	0.28	0.27	0.33	AKT3
ENSG00000179456	2610.98	0.6	0.05	4.8e-32	2.4e-31	ZBTB18
ENSG00000173728	0.34	0.16	0.97	0.66		C1orf100
ENSG00000035687	2294.46	-0.97	0.07	1.8e-50	1.5e-49	ADSS2
ENSG00000179397	1.66	-0.41	0.77	0.4	0.46	CATSPERE
ENSG00000121644	6650.11	1.01	0.07	6.1e-50	5.1e-49	DESI2
ENSG00000284188	0.57	-0.01	0.89	0.98	0.98	AL451007.3
ENSG00000203667	32.7	0.69	0.26	0.0061	0.0093	COX20
ENSG00000153187	21822.4	-0.69	0.08	4.9e-20	1.7e-19	HNRNPU
ENSG00000203666	50.55	-0.74	0.23	0.00082	0.0013	EFCAB2
ENSG00000162849	134.66	0.31	0.17	0.065	0.089	KIF26B
ENSG00000185420	431.64	-0.12	0.09	0.18	0.23	SMYD3
ENSG00000162851	901.87	-1.38	0.1	1e-43	7.3e-43	TFB2M
ENSG00000162852	1037.02	0.07	0.09	0.45	0.52	CNST
ENSG00000143653	3778.53	0.15	0.06	0.0067	0.01	SCCPDH
ENSG00000153207	1961	-1.1	0.08	5.9e-47	4.5e-46	AHCTF1
ENSG00000197472	30.25	-1.1	0.29	5.6e-05	0.0001	ZNF695
ENSG00000135747	1.91	-0.95	0.88	0.061	0.084	ZNF670-ZNF695
ENSG00000277462	154.46	-1.53	0.15	4.3e-25	1.7e-24	ZNF670
ENSG00000188295	117.97	-1.99	0.19	7.3e-27	3.1e-26	ZNF669
ENSG00000196418	166.91	-2.91	0.19	3.8e-53	3.4e-52	ZNF124
ENSG00000162714	864.19	0.43	0.08	1.4e-07	2.9e-07	ZNF496
ENSG00000162711	1.03	0.56	0.9	0.23	0.28	NLRP3
ENSG00000177535	0.15	0.01	1.05	0.94		OR2B11
ENSG00000169224	0.09	0.04	1.05	0.84		GCSAML
ENSG00000177489	0.03	-0.01	1.05	0.96		OR2G2
ENSG00000196772	0.12	0.07	1.05	0.74		OR14A16
ENSG00000162722	0.96	0.27	0.79	0.57	0.63	TRIM58
ENSG00000238243	0.07	0	1.05	1		OR2W3
ENSG00000203663	0.08	0	1.05	1		OR2L2
ENSG00000228198	0.04	0.04	1.05	0.84		OR2M3
ENSG00000171180	0.3	0.06	1.05	0.75		OR2M4
ENSG00000198104	0.12	0	1.05	1		OR2T6
ENSG00000196240	0.07	0.04	1.05	0.84		OR2T2
ENSG00000188558	0.05	0	1.05	1		OR2G6
ENSG00000183310	0.04	-0.01	1.05	0.96		OR2T34
ENSG00000184022	0.04	-0.01	1.05	0.96		OR2T10
ENSG00000177151	0.05	0.04	1.05	0.84		OR2T35
ENSG00000286015	0.65	0.27	0.87	0.56	0.62	CR589904.2
ENSG00000259823	15.32	-0.24	0.33	0.44	0.5	LYPD8
ENSG00000175137	1207.37	-0.31	0.07	2.3e-06	4.5e-06	SH3BP5L
ENSG00000171161	1222.51	-0.15	0.08	0.074	0.1	ZNF672
ENSG00000171163	630.77	0.67	0.17	5.3e-05	9.6e-05	ZNF692
ENSG00000185220	178.92	-0.77	0.14	8.4e-09	1.9e-08	PGBD2
ENSG00000184731	2334.54	1.28	0.09	3.8e-48	3.1e-47	FAM110C
ENSG00000035115	9744.74	0.83	0.05	2.9e-56	2.9e-55	SH3YL1
ENSG00000143727	5193.39	-0.08	0.06	0.15	0.2	ACP1
ENSG00000189292	6.8	-0.45	0.44	0.25	0.3	ALKAL2
ENSG00000151353	1070.99	0.36	0.08	1.1e-05	2e-05	TMEM18
ENSG00000172554	0.1	-0.01	1.05	0.96		SNTG2
ENSG00000115705	0.21	-0.02	1.02	0.95		TPO
ENSG00000130508	0.88	0.4	0.92	0.36	0.42	PXDN
ENSG00000186487	0.34	0	1.05	1		MYT1L
ENSG00000032389	1332.25	-0.76	0.07	3.8e-29	1.8e-28	EIPR1
ENSG00000171853	1212.15	-0.61	0.06	1.4e-24	5.4e-24	TRAPPC12
ENSG00000182551	4152.61	-0.68	0.07	8.7e-21	3.1e-20	ADI1
ENSG00000286905	1.41	0.2	0.73	0.68	0.74	AC108488.2
ENSG00000171865	857.2	-3.59	0.11	3.9e-241	3.2e-238	RNASEH1
ENSG00000171863	12158.3	0.4	0.09	7.4e-06	1.4e-05	RPS7
ENSG00000118004	2.59	1.06	0.83	0.042	0.059	COLEC11
ENSG00000151360	0.03	-0.01	1.05	0.96		ALLC
ENSG00000214866	0.03	0	1.05	1		DCDC2C
ENSG00000176887	0.36	0.28	1	0.4		SOX11
ENSG00000134326	121.45	-2.48	0.18	1.3e-46	9.7e-46	CMPK2
ENSG00000134321	129.81	1.16	0.19	7.4e-10	1.7e-09	RSAD2
ENSG00000151692	765.02	0.83	0.08	6.3e-24	2.5e-23	RNF144A
ENSG00000115738	860.67	-1.45	0.11	2.2e-39	1.4e-38	ID2
ENSG00000134313	2700.22	-0.24	0.07	0.00036	0.00061	KIDINS220
ENSG00000143797	910.01	1.09	0.09	6e-31	2.9e-30	MBOAT2
ENSG00000151693	2421.67	0.74	0.12	8.8e-11	2.1e-10	ASAP2
ENSG00000119185	1411.47	-0.13	0.07	0.061	0.083	ITGB1BP1
ENSG00000119203	1878.55	-0.92	0.05	1e-64	1.3e-63	CPSF3
ENSG00000134330	1137.21	0.43	0.07	1.3e-09	3.1e-09	IAH1
ENSG00000151694	1392.68	0.2	0.09	0.028	0.041	ADAM17
ENSG00000134308	13073.2	-0.32	0.05	1.9e-10	4.5e-10	YWHAQ
ENSG00000115750	505.71	-0.89	0.08	4.5e-26	1.9e-25	TAF1B
ENSG00000134317	364.12	-0.25	0.1	0.015	0.022	GRHL1
ENSG00000172059	832	0.76	0.1	2e-14	5.7e-14	KLF11
ENSG00000205795	56.83	0.8	0.18	3.7e-06	7.1e-06	CYS1
ENSG00000171848	14375.2	-0.41	0.06	2.5e-10	5.9e-10	RRM2
ENSG00000115756	10529.6	1.84	0.08	2.2e-114	9.8e-113	HPCAL1
ENSG00000115758	14601.9	-1.94	0.1	1.7e-90	4.1e-89	ODC1
ENSG00000115761	1263.91	-0.68	0.07	1.1e-19	3.9e-19	NOL10
ENSG00000143882	80.53	0.97	0.19	1.4e-07	2.8e-07	ATP6V1C2
ENSG00000143870	18833	0.2	0.04	1.5e-06	3e-06	PDIA6
ENSG00000162975	12.55	1.44	0.41	9.4e-05	0.00017	KCNF1
ENSG00000150873	3.63	0.09	0.55	0.83	0.87	C2orf50
ENSG00000162976	264.5	-0.14	0.09	0.13	0.17	SLC66A3
ENSG00000134318	8385.25	-0.36	0.09	3.5e-05	6.4e-05	ROCK2
ENSG00000169016	242.52	-2.09	0.12	5.4e-67	7.2e-66	E2F6
ENSG00000196208	18.69	-1.31	0.41	0.00039	0.00065	GREB1
ENSG00000169006	0.07	0.04	1.05	0.84		NTSR2
ENSG00000134324	7163.21	0.65	0.07	1.9e-18	6.3e-18	LPIN1
ENSG00000071575	10.05	1.1	0.55	0.014	0.02	TRIB2
ENSG00000162981	9060.32	0.14	0.04	0.00031	0.00052	LRATD1
ENSG00000151779	3577.72	1.12	0.1	4.6e-32	2.3e-31	NBAS
ENSG00000079785	7463.91	-0.79	0.05	1.2e-49	9.9e-49	DDX1
ENSG00000134323	36.06	-1.31	0.25	4.8e-08	1e-07	MYCN
ENSG00000197872	3.22	0.35	0.61	0.46	0.53	CYRIA
ENSG00000214842	0.06	0	1.05	1		RAD51AP2
ENSG00000163032	0.2	0	1.02	1		VSNL1
ENSG00000163029	1304.53	-1.15	0.05	1.2e-110	4.8e-109	SMC6
ENSG00000178295	737.44	-2.55	0.11	1.3e-112	5.6e-111	GEN1
ENSG00000151379	0.03	0	1.05	1		MSGN1
ENSG00000170745	13.07	0.78	0.38	0.025	0.036	KCNS3
ENSG00000240857	716.07	-0.49	0.08	5.2e-10	1.2e-09	RDH14
ENSG00000185013	3.82	-0.3	0.59	0.52	0.58	NT5C1B
ENSG00000143867	22.83	0.26	0.29	0.34	0.4	OSR1
ENSG00000183891	98.83	-0.91	0.16	1.1e-08	2.5e-08	TTC32
ENSG00000118965	209.55	-2.56	0.17	4.7e-54	4.4e-53	WDR35
ENSG00000132031	2.02	0.19	0.77	0.69	0.74	MATN3
ENSG00000068697	10778.6	0.57	0.05	5.3e-29	2.5e-28	LAPTM4A
ENSG00000115884	9247.23	-0.68	0.07	1.9e-23	7.1e-23	SDC1
ENSG00000055917	7978.03	0.16	0.08	0.05	0.069	PUM2
ENSG00000143878	3335.46	0.27	0.08	0.001	0.0017	RHOB
ENSG00000118960	895.11	0.43	0.07	4.8e-11	1.2e-10	HS1BP3
ENSG00000143869	1.32	0.26	0.8	0.58	0.64	GDF7
ENSG00000118961	1446.13	-0.41	0.07	2.7e-08	5.9e-08	LDAH
ENSG00000084674	11965	0.86	0.19	2.5e-06	4.8e-06	APOB
ENSG00000218819	0.2	0	1.04	1		TDRD15
ENSG00000119771	47.16	-0.16	0.2	0.41	0.48	KLHL29
ENSG00000119778	941.23	-0.23	0.08	0.0039	0.0062	ATAD2B
ENSG00000173960	992.43	-0.62	0.06	6.9e-23	2.6e-22	UBXN2A
ENSG00000205639	290.04	0.59	0.12	8.9e-07	1.8e-06	MFSD2B
ENSG00000163026	233.18	-2.45	0.17	3.8e-51	3.3e-50	WDCP
ENSG00000119782	117.42	1.09	0.18	7.8e-10	1.8e-09	FKBP1B
ENSG00000115128	3443.38	0.5	0.08	1.7e-09	3.9e-09	SF3B6
ENSG00000219626	31.87	0.26	0.24	0.27	0.33	FAM228B
ENSG00000115129	893.07	-0.48	0.13	0.00021	0.00036	TP53I3
ENSG00000176732	4.42	-0.2	0.55	0.65	0.71	PFN4
ENSG00000186453	0.59	0.1	0.92	0.82	0.85	FAM228A
ENSG00000198399	1974.15	-0.29	0.08	0.00017	0.00029	ITSN2
ENSG00000084676	2699.88	0.25	0.1	0.0083	0.013	NCOA1
ENSG00000184924	772.7	0.44	0.09	2.3e-06	4.5e-06	PTRHD1
ENSG00000138092	541.44	-2.04	0.1	1.3e-101	4e-100	CENPO
ENSG00000138031	830.95	-2.69	0.12	3.4e-116	1.6e-114	ADCY3
ENSG00000115137	173.88	0.17	0.14	0.22	0.27	DNAJC27
ENSG00000084710	49.33	-1.37	0.25	7.6e-09	1.7e-08	EFR3B
ENSG00000115138	7.79	-0.69	0.5	0.1	0.14	POMC
ENSG00000119772	1332.88	0.03	0.07	0.63	0.69	DNMT3A
ENSG00000138101	617.65	1.06	0.1	8.7e-28	3.9e-27	DTNB
[truncated: 16,515 more rows]

## Sheet: 48h
Gene	baseMean	log2FoldChange	lfcSE	pvalue	padj	Gene.1
ENSG00000186092	0.02	0	1.57	1		OR4F5
ENSG00000187634	8.07	-1.09	0.59	0.042	0.058	SAMD11
ENSG00000188976	2832.78	-2.19	0.09	1.9e-137	2.9e-136	NOC2L
ENSG00000187961	234.3	1.1	0.17	1.5e-10	3e-10	KLHL17
ENSG00000187583	54.02	1.67	0.25	2.4e-11	4.8e-11	PLEKHN1
ENSG00000187642	0.47	0.99	1.39	0.17	0.22	PERM1
ENSG00000188290	472.22	1.54	0.12	5.6e-38	2e-37	HES4
ENSG00000187608	246.67	0.08	0.12	0.53	0.61	ISG15
ENSG00000188157	10951.7	1.22	0.09	4.2e-41	1.5e-40	AGRN
ENSG00000237330	266.16	-0.4	0.13	0.0015	0.0024	RNF223
ENSG00000131591	449.69	-0.44	0.11	0.00011	0.00018	C1orf159
ENSG00000162571	12.43	0.43	0.4	0.26	0.32	TTLL10
ENSG00000186891	3.26	1.86	0.84	0.0076	0.011	TNFRSF18
ENSG00000186827	1.51	2.69	1.27	0.0017	0.0026	TNFRSF4
ENSG00000078808	10204.5	0.4	0.03	1.7e-33	5.4e-33	SDF4
ENSG00000176022	643.42	-5.3	0.23	6e-120	7.2e-119	B3GALT6
ENSG00000184163	176.73	2.18	0.16	2.2e-41	8.1e-41	C1QTNF12
ENSG00000160087	1886.34	-1.23	0.08	1.4e-56	6.6e-56	UBE2J2
ENSG00000162572	101.13	0.26	0.2	0.19	0.24	SCNN1D
ENSG00000131584	2906.25	0.75	0.12	2.3e-10	4.6e-10	ACAP3
ENSG00000169972	416.73	-0.89	0.1	2.4e-20	6.1e-20	PUSL1
ENSG00000127054	2785.79	0.61	0.08	6.4e-14	1.4e-13	INTS11
ENSG00000224051	1084.38	-1.97	0.08	5.4e-125	7e-124	CPTP
ENSG00000169962	14.44	-0.17	0.35	0.62	0.7	TAS1R3
ENSG00000107404	6820.06	1.71	0.08	4.4e-111	4.6e-110	DVL1
ENSG00000162576	291.23	0.74	0.18	2.3e-05	3.9e-05	MXRA8
ENSG00000175756	2998.73	-0.15	0.09	0.077	0.1	AURKAIP1
ENSG00000221978	2696.85	0.56	0.15	0.00018	0.00029	CCNL2
ENSG00000242485	1469.28	-2.51	0.1	1.3e-140	2.2e-139	MRPL20
ENSG00000235098	5.82	-1.03	0.7	0.094	0.12	ANKRD65
ENSG00000205116	0.05	0	1.57	1		TMEM88B
ENSG00000179403	561.04	-0.95	0.12	1.7e-14	3.8e-14	VWA1
ENSG00000215915	173.65	-2.24	0.19	7e-33	2.2e-32	ATAD3C
ENSG00000160072	1113.16	-2.57	0.14	8.9e-73	5.3e-72	ATAD3B
ENSG00000197785	2312.55	-3.44	0.11	8.9e-200	3.5e-198	ATAD3A
ENSG00000205090	14.55	-0.28	0.38	0.44	0.52	TMEM240
ENSG00000160075	3851.33	0.35	0.05	8.2e-11	1.7e-10	SSU72
ENSG00000228594	169.51	-4.17	0.32	3.3e-40	1.2e-39	FNDC10
ENSG00000197530	2311.65	2.05	0.12	3.8e-67	2.1e-66	MIB2
ENSG00000189409	7.96	1.27	0.5	0.0064	0.0094	MMP23B
ENSG00000248333	2254.71	-0.24	0.08	0.0038	0.0057	CDK11B
ENSG00000189339	3558.22	-0.03	0.08	0.65	0.73	SLC35E2B
ENSG00000008128	227.63	0.31	0.16	0.045	0.062	CDK11A
ENSG00000008130	3550.44	-1.23	0.06	2.2e-95	1.9e-94	NADK
ENSG00000078369	29806.7	1.46	0.06	5.7e-153	1.1e-151	GNB1
ENSG00000169885	1.95	0.11	0.89	0.87	0.92	CALML6
ENSG00000178821	94.26	0.66	0.17	6.3e-05	0.0001	TMEM52
ENSG00000142609	3.7	0.32	0.61	0.56	0.64	CFAP74
ENSG00000187730	0.59	0.41	1.18	0.59	0.68	GABRD
ENSG00000067606	2986.03	1.47	0.06	3.5e-130	4.8e-129	PRKCZ
ENSG00000162585	827.77	0.2	0.1	0.033	0.046	FAAP20
ENSG00000157933	1944.57	0.09	0.08	0.26	0.32	SKI
ENSG00000116151	191.6	-1.04	0.14	2e-13	4.2e-13	MORN1
ENSG00000157916	4635.68	-0.59	0.05	4.8e-31	1.5e-30	RER1
ENSG00000157911	483.75	-1.43	0.1	8.1e-47	3.2e-46	PEX10
ENSG00000149527	289.96	3.04	0.21	3.6e-48	1.5e-47	PLCH2
ENSG00000157881	863.81	0.91	0.06	2.9e-46	1.2e-45	PANK4
ENSG00000197921	3.03	-0.74	0.96	0.32	0.39	HES5
ENSG00000157873	4310.09	1.38	0.12	5.6e-31	1.7e-30	TNFRSF14
ENSG00000157870	4028.36	-0.67	0.06	1.5e-33	4.7e-33	PRXL2B
ENSG00000142606	172.98	1.6	0.18	7.8e-19	1.9e-18	MMEL1
ENSG00000215912	7.26	-0.81	0.55	0.11	0.14	TTC34
ENSG00000169717	0.08	0.02	1.57	0.97		ACTRT2
ENSG00000142611	459.53	1.51	0.09	4.7e-68	2.6e-67	PRDM16
ENSG00000130762	4277.61	0.5	0.06	1.5e-14	3.3e-14	ARHGEF16
ENSG00000162591	695.33	1.96	0.13	1.1e-54	5.1e-54	MEGF6
ENSG00000158109	3930.45	-0.25	0.06	1.1e-05	2e-05	TPRG1L
ENSG00000116213	545.12	-2.32	0.12	2.3e-90	1.8e-89	WRAP73
ENSG00000078900	53.48	-1.94	0.34	2.9e-09	5.6e-09	TP73
ENSG00000162592	0.32	0.05	1.43	0.94	0.97	CCDC27
ENSG00000235169	17.16	2.13	0.38	6.2e-09	1.2e-08	SMIM1
ENSG00000130764	1621.27	-0.28	0.07	6.8e-05	0.00011	LRRC47
ENSG00000116198	1386.05	-1.6	0.06	6.5e-153	1.3e-151	CEP104
ENSG00000169598	304.86	-3.67	0.21	8.1e-70	4.6e-69	DFFB
ENSG00000198912	1183.45	1.67	0.07	9.8e-132	1.4e-130	C1orf174
ENSG00000196581	0.29	0.41	1.51	0.46	0.55	AJAP1
ENSG00000131697	543.7	0.08	0.08	0.27	0.34	NPHP4
ENSG00000069424	207.23	1.22	0.15	1.1e-16	2.6e-16	KCNAB2
ENSG00000116254	13.51	1.99	0.41	3.8e-07	6.8e-07	CHD5
ENSG00000285629	0.15	-0.07	1.57	0.88	0.93	AL031847.1
ENSG00000116251	17187.1	1.57	0.07	8.4e-121	1e-119	RPL22
ENSG00000158286	249.32	-0.56	0.2	0.0043	0.0065	RNF207
ENSG00000116237	4707.17	-2.91	0.09	1.8e-245	1.4e-243	ICMT
ENSG00000158292	850.1	-0.15	0.1	0.12	0.16	GPR153
ENSG00000097021	2758.86	-1.03	0.06	4.2e-58	2e-57	ACOT7
ENSG00000069812	32.76	-3.29	0.46	6.2e-14	1.3e-13	HES2
ENSG00000187017	1058.34	0.35	0.08	1.7e-05	2.8e-05	ESPN
ENSG00000215788	218.11	2.18	0.28	6.4e-16	1.5e-15	TNFRSF25
ENSG00000171680	386.75	1.21	0.14	2.3e-18	5.6e-18	PLEKHG5
ENSG00000162408	498.02	-1.7	0.12	2.1e-44	8.2e-44	NOL9
ENSG00000173662	0.22	0	1.52	1	1	TAS1R1
ENSG00000204859	519.21	1.5	0.12	2.3e-36	7.6e-36	ZBTB48
ENSG00000162413	889.12	2.09	0.1	5.9e-96	5e-95	KLHL21
ENSG00000116273	1787.27	3.5	0.09	0	0	PHF13
ENSG00000041988	549.61	1.9	0.09	5.1e-93	4.1e-92	THAP3
ENSG00000007923	1843.02	-3.3	0.1	5.7e-245	4.4e-243	DNAJC11
ENSG00000171735	1118.84	0.32	0.08	1.6e-05	2.8e-05	CAMTA1
ENSG00000049245	4271.58	0.6	0.05	1.6e-29	4.9e-29	VAMP3
ENSG00000049246	236.1	0.22	0.14	0.12	0.16	PER3
ENSG00000049247	4.58	1.79	0.66	0.0024	0.0036	UTS2
ENSG00000049249	210.13	-1.56	0.18	3.8e-18	9.2e-18	TNFRSF9
ENSG00000116288	6837.57	-0.77	0.08	4.3e-23	1.1e-22	PARK7
ENSG00000116285	7525.26	2.52	0.15	3.3e-66	1.8e-65	ERRFI1
ENSG00000162426	3.73	-0.87	0.8	0.19	0.25	SLC45A1
ENSG00000142599	4760.52	1.76	0.08	7.9e-114	8.6e-113	RERE
ENSG00000074800	153226	1.76	0.06	9.1e-184	2.9e-182	ENO1
ENSG00000131686	0.17	0	1.56	1	1	CA6
ENSG00000197241	14.64	-1.66	0.49	0.00033	0.00053	SLC2A7
ENSG00000142583	536.92	-1.86	0.1	2.7e-71	1.6e-70	SLC2A5
ENSG00000180758	748.84	0.37	0.13	0.0031	0.0046	GPR157
ENSG00000049239	2550.3	-1.59	0.06	2e-141	3.3e-140	H6PD
ENSG00000171621	1712.91	0.81	0.07	1.1e-33	3.7e-33	SPSB1
ENSG00000171612	457.92	-2.44	0.12	8.7e-97	7.5e-96	SLC25A33
ENSG00000188807	324.1	-4.44	0.26	2.9e-68	1.6e-67	TMEM201
ENSG00000171608	202.62	1.36	0.15	5.1e-19	1.3e-18	PIK3CD
ENSG00000171603	13422.4	1.88	0.06	8.3e-207	3.7e-205	CLSTN1
ENSG00000178585	1982.9	0.98	0.08	1.1e-35	3.8e-35	CTNNBIP1
ENSG00000162441	2760.21	-1.1	0.06	8.4e-66	4.5e-65	LZIC
ENSG00000173614	682.74	-3.04	0.13	7.6e-117	8.7e-116	NMNAT1
ENSG00000162444	9.22	-0.38	0.54	0.45	0.53	RBP7
ENSG00000130939	4832.43	1.2	0.07	1.8e-64	9.1e-64	UBE4B
ENSG00000054523	4669.62	0.01	0.1	0.96	0.99	KIF1B
ENSG00000142657	9412.96	-0.5	0.05	2.3e-22	6e-22	PGD
ENSG00000251503	0.25	-0.3	1.44	0.64	0.72	CENPS-CORT
ENSG00000175279	159.6	-1.94	0.21	7.5e-21	1.9e-20	CENPS
ENSG00000241563	4.27	-1.33	0.94	0.071	0.096	CORT
ENSG00000160049	1886.1	-2.08	0.08	2.5e-136	3.8e-135	DFFA
ENSG00000142655	1152.4	0.66	0.06	2.3e-24	6.2e-24	PEX14
ENSG00000130940	1390.2	1.04	0.09	2.1e-29	6.4e-29	CASZ1
ENSG00000175262	11.73	-1.22	0.51	0.01	0.015	C1orf127
ENSG00000120948	3198.4	-1.54	0.1	5.6e-53	2.5e-52	TARDBP
ENSG00000009724	11.92	-2.6	0.71	2.6e-05	4.4e-05	MASP2
ENSG00000116649	1188.29	-3.53	0.14	3.8e-133	5.4e-132	SRM
ENSG00000171824	2412.11	0.14	0.06	0.022	0.031	EXOSC10
ENSG00000198793	1879.77	-3.96	0.13	4.8e-217	2.4e-215	MTOR
ENSG00000171819	0.32	0.19	1.43	0.76	0.83	ANGPTL7
ENSG00000120942	491.45	-3.58	0.16	1.4e-110	1.5e-109	UBIAD1
ENSG00000204624	19.77	0.59	0.38	0.11	0.14	DISP3
ENSG00000116661	2267.39	1.41	0.15	1.4e-21	3.5e-21	FBXO2
ENSG00000132879	700.95	2.22	0.13	9.5e-70	5.4e-69	FBXO44
ENSG00000116663	350.46	0.51	0.12	1.8e-05	3.1e-05	FBXO6
ENSG00000116670	379.45	-0.26	0.13	0.042	0.057	MAD2L2
ENSG00000162490	1.28	-0.56	1.06	0.46	0.55	DRAXIN
ENSG00000177674	395.17	-0.87	0.12	2.4e-13	5.2e-13	AGTRAP
ENSG00000215910	0.09	0.13	1.57	0.77		C1orf167
ENSG00000177000	1869.16	-1.04	0.1	2.6e-25	7.3e-25	MTHFR
ENSG00000011021	1019.32	0.94	0.09	7.1e-28	2.1e-27	CLCN6
ENSG00000175206	3.39	-2.32	1.01	0.0028	0.0042	NPPA
ENSG00000120937	1.6	3.08	1.21	0.00033	0.00053	NPPB
ENSG00000116685	8510.08	1.03	0.05	1.2e-95	1e-94	KIAA2013
ENSG00000083444	9246.58	2.02	0.08	2.8e-150	5.1e-149	PLOD1
ENSG00000116688	6763.23	-0.35	0.04	8.5e-16	1.9e-15	MFN2
ENSG00000116691	569.93	-0.07	0.11	0.54	0.62	MIIP
ENSG00000120949	0.78	0.08	1.25	0.91	0.95	TNFRSF8
ENSG00000028137	1325.8	-0.86	0.08	7.1e-30	2.1e-29	TNFRSF1B
ENSG00000048707	2376.63	-0.41	0.09	1.2e-05	2.1e-05	VPS13D
ENSG00000162496	8243.84	2.67	0.1	9e-155	1.8e-153	DHRS3
ENSG00000204518	0.21	0.23	1.57	0.6	0.68	AADACL4
ENSG00000188984	0.05	0	1.57	1		AADACL3
ENSG00000157330	0.45	-0.45	1.18	0.56	0.64	C1orf158
ENSG00000116726	0.32	-0.29	1.35	0.68	0.75	PRAMEF12
ENSG00000239810	0.03	0	1.57	1		PRAMEF11
ENSG00000179172	171.95	1.35	0.12	1.1e-31	3.3e-31	HNRNPCL1
ENSG00000120952	0.14	0	1.57	1	1	PRAMEF2
ENSG00000204510	0.11	0.02	1.57	0.97		PRAMEF7
ENSG00000277058	30.74	1.23	0.28	5.9e-06	1e-05	HNRNPCL3
ENSG00000229571	0.18	0	1.56	1	1	PRAMEF25
ENSG00000275774	134.46	1.57	0.14	4.8e-29	1.4e-28	HNRNPCL2
ENSG00000280267	0.06	0	1.57	1		PRAMEF26
ENSG00000179412	2.23	1.73	0.87	0.015	0.021	HNRNPCL4
ENSG00000204505	0.02	0	1.57	1		PRAMEF9
ENSG00000279169	0.03	0.02	1.57	0.97		PRAMEF13
ENSG00000279804	0.02	0	1.57	1		PRAMEF18
ENSG00000270601	0.06	0	1.57	1		PRAMEF5
ENSG00000204501	0.03	0	1.57	1		PRAMEF15
ENSG00000204478	0.05	0	1.57	1		PRAMEF20
ENSG00000162494	0.02	0	1.57	1		LRRC38
ENSG00000162493	0.08	0	1.57	1		PDPN
ENSG00000116731	1261.95	-1.09	0.07	5.8e-58	2.8e-57	PRDM2
ENSG00000189337	220.89	-0.94	0.12	3.9e-16	9e-16	KAZN
ENSG00000171729	1443.48	0.84	0.07	1.3e-32	4.1e-32	TMEM51
ENSG00000142621	21.86	1.06	0.29	0.0002	0.00032	FHAD1
ENSG00000142634	17684.1	1.25	0.05	3.6e-126	4.7e-125	EFHD2
ENSG00000162438	1.09	1.43	1.19	0.072	0.096	CTRC
ENSG00000142615	0.53	0.55	1.25	0.47	0.55	CELA2A
ENSG00000215704	1.8	1.09	0.83	0.11	0.15	CELA2B
ENSG00000132906	503.4	0.01	0.09	0.92	0.96	CASP9
ENSG00000116138	1231.97	-1.41	0.08	2.3e-67	1.2e-66	DNAJC16
ENSG00000116771	2630.82	-3.56	0.1	2.3e-291	3.2e-289	AGMAT
ENSG00000197312	2543.11	-1.17	0.1	2.3e-33	7.4e-33	DDI2
ENSG00000116786	1878.62	0.32	0.05	1.3e-09	2.6e-09	PLEKHM2
ENSG00000162461	134.76	-4.2	0.25	5.3e-65	2.8e-64	SLC25A34
ENSG00000162460	349.89	-0.16	0.1	0.092	0.12	TMEM82
ENSG00000162458	5676.25	0.49	0.06	2.1e-18	5.1e-18	FBLIM1
ENSG00000233954	1944.84	0.91	0.12	5.7e-15	1.3e-14	UQCRHL
ENSG00000065526	4511.16	1.17	0.18	3.8e-11	7.8e-11	SPEN
ENSG00000116809	881.02	0.35	0.09	0.00017	0.00028	ZBTB17
ENSG00000173641	1.01	0.1	1.18	0.9	0.94	HSPB7
ENSG00000186510	6.21	2.68	0.71	1.9e-05	3.2e-05	CLCNKA
ENSG00000184908	2.98	2.28	0.85	0.0012	0.0019	CLCNKB
ENSG00000185519	97.36	2.61	0.17	1.8e-51	7.9e-51	FAM131C
ENSG00000142627	5216.51	1.86	0.1	2.3e-72	1.4e-71	EPHA2
ENSG00000142632	467.15	0.52	0.13	8.8e-05	0.00014	ARHGEF19
ENSG00000132881	131.19	-3.27	0.25	3.7e-40	1.3e-39	CPLANE2
ENSG00000037637	1952.34	1.12	0.04	6.8e-148	1.2e-146	FBXO42
ENSG00000055070	6925.29	1.35	0.06	3.3e-128	4.4e-127	SZRD1
ENSG00000187144	0.33	0.4	1.46	0.52	0.6	SPATA21
ENSG00000157191	1929.4	0.27	0.06	1.9e-06	3.4e-06	NECAP2
ENSG00000219481	1921.01	-0.12	0.09	0.15	0.19	NBPF1
ENSG00000058453	489.73	-1.04	0.14	2.5e-13	5.3e-13	CROCC
ENSG00000117122	43.9	1.27	0.24	1.2e-07	2.2e-07	MFAP2
ENSG00000159363	3429.4	0.01	0.08	0.94	0.97	ATP13A2
ENSG00000117118	4420.21	-0.38	0.05	6.4e-14	1.4e-13	SDHB
ENSG00000117115	3692.8	-1.59	0.08	1.4e-93	1.1e-92	PADI2
ENSG00000142623	87.83	2.34	0.2	8.6e-34	2.8e-33	PADI1
ENSG00000142619	33.62	1.24	0.34	0.0002	0.00032	PADI3
ENSG00000159339	1.24	0.12	1.03	0.87	0.92	PADI4
ENSG00000276747	0.57	0.09	1.21	0.91	0.95	PADI6
ENSG00000179051	5267.35	-3.49	0.08	0	0	RCC2
ENSG00000074964	3124.14	-0.99	0.07	4.8e-49	2e-48	ARHGEF10L
ENSG00000117148	27.21	-3.62	0.84	3.2e-07	5.8e-07	ACTL8
ENSG00000117154	0.41	0.05	1.32	0.94	0.97	IGSF21
ENSG00000179023	27.5	-4.71	1.03	1.2e-08	2.2e-08	KLHDC7A
ENSG00000009709	0.86	0.95	1.25	0.22	0.27	PAX7
ENSG00000179002	0.04	0	1.57	1		TAS1R2
ENSG00000159423	605.81	-2.98	0.15	2.4e-83	1.7e-82	ALDH4A1
ENSG00000169991	735.87	0.32	0.13	0.012	0.017	IFFO2
ENSG00000127481	5263.96	2.11	0.15	3.6e-48	1.5e-47	UBR4
ENSG00000127463	2217.97	-0.08	0.08	0.29	0.36	EMC1
ENSG00000053372	1995.27	-0.67	0.11	3.8e-10	7.4e-10	MRTO4
ENSG00000162482	6522.26	1.09	0.08	4.5e-47	1.8e-46	AKR7A3
ENSG00000053371	5403.22	0.88	0.08	2.9e-31	8.8e-31	AKR7A2
ENSG00000040487	388.97	-0.19	0.09	0.039	0.054	SLC66A1
ENSG00000077549	12909.1	0.73	0.06	7.1e-39	2.5e-38	CAPZB
ENSG00000173436	902.08	-0.56	0.1	7.1e-09	1.4e-08	MICOS10
ENSG00000158747	11435.5	1.27	0.09	8.4e-47	3.3e-46	NBL1
ENSG00000270136	0.04	0	1.57	1		MICOS10-NBL1
ENSG00000158748	14.8	0.47	0.4	0.21	0.27	HTR6
ENSG00000162542	2544.92	0.7	0.06	2.1e-33	6.8e-33	TMCO4
ENSG00000178828	12781.3	2.97	0.2	3.1e-50	1.3e-49	RNF186
ENSG00000169914	2576.42	3.03	0.1	1.2e-191	4.3e-190	OTUD3
ENSG00000188784	0.4	0.3	1.3	0.68	0.75	PLA2G2E
ENSG00000188257	270.28	-1.02	0.14	3.9e-14	8.6e-14	PLA2G2A
ENSG00000127472	0.33	0.07	1.31	0.92	0.96	PLA2G5
ENSG00000117215	0.07	0	1.57	1		PLA2G2D
ENSG00000158786	4.62	1.51	0.74	0.018	0.025	PLA2G2F
ENSG00000187980	0.96	0.96	1.12	0.22	0.27	PLA2G2C
ENSG00000162543	52.62	-0.66	0.24	0.0059	0.0087	UBXN10
ENSG00000158816	0.89	0.79	1.14	0.31	0.38	VWA5B1
ENSG00000162545	7265.66	1.53	0.09	1e-69	5.9e-69	CAMK2N1
ENSG00000090432	1272.8	-0.76	0.07	1.1e-29	3.2e-29	MUL1
ENSG00000183114	0.08	0	1.57	1		FAM43B
ENSG00000158825	2402.26	2.12	0.13	4.2e-64	2.2e-63	CDA
ENSG00000158828	859.05	0.53	0.09	1.5e-09	3e-09	PINK1
ENSG00000244038	15509	0.06	0.04	0.13	0.17	DDOST
ENSG00000117245	12.09	2.54	0.41	8.7e-11	1.7e-10	KIF17
ENSG00000189410	31.4	0.8	0.3	0.0067	0.0098	SH2D5
ENSG00000127483	6984.34	0.27	0.05	1e-07	1.9e-07	HP1BP3
ENSG00000075151	4404.5	-0.06	0.06	0.32	0.39	EIF4G3
ENSG00000117298	13338.4	1.64	0.09	8.9e-69	4.9e-68	ECE1
ENSG00000142794	536.47	-1.37	0.09	2.5e-49	1e-48	NBPF3
ENSG00000162551	4.67	1.4	0.63	0.014	0.019	ALPL
ENSG00000076864	5589.72	2.02	0.06	3.6e-288	4.9e-286	RAP1GAP
ENSG00000090686	3376.55	0.16	0.04	5.2e-05	8.6e-05	USP48
ENSG00000187942	6.48	0.74	0.54	0.14	0.18	LDLRAD2
ENSG00000142798	5579.13	1.64	0.14	1.3e-32	4.1e-32	HSPG2
ENSG00000219073	12.32	0.37	0.38	0.31	0.38	CELA3B
ENSG00000142789	11.79	0.53	0.42	0.19	0.24	CELA3A
ENSG00000070831	16508	0.96	0.05	1.8e-77	1.1e-76	CDC42
ENSG00000162552	186.35	-0.16	0.15	0.27	0.33	WNT4
ENSG00000184677	1450.49	0.29	0.08	0.00026	0.00041	ZBTB40
ENSG00000070886	47.99	3.37	0.28	1.5e-34	5e-34	EPHA8
ENSG00000173372	0.07	0.02	1.57	0.97		C1QA
ENSG00000173369	0.12	0.18	1.57	0.68	0.75	C1QB
ENSG00000133216	4305.93	-2.37	0.1	2.6e-119	3.1e-118	EPHB2
ENSG00000227868	0.21	0	1.45	1	1	TEX46
ENSG00000004487	6173.09	-0.49	0.04	2e-30	6e-30	KDM1A
ENSG00000169641	4581.18	-0.08	0.08	0.28	0.35	LUZP1
ENSG00000179546	608.75	-1.23	0.09	1.6e-39	5.5e-39	HTR1D
ENSG00000125944	9856.28	-0.23	0.07	0.00094	0.0015	HNRNPR
ENSG00000125945	815.45	-1.04	0.09	1.1e-30	3.3e-30	ZNF436
ENSG00000204219	1294	0.21	0.08	0.011	0.016	TCEA3
ENSG00000088280	350.87	0.77	0.1	4.8e-15	1.1e-14	ASAP3
ENSG00000007968	813	-2.78	0.09	4e-196	1.5e-194	E2F2
ENSG00000117318	837.74	-0.93	0.15	1.3e-09	2.6e-09	ID3
ENSG00000142676	47622	1.68	0.1	3.6e-62	1.8e-61	RPL11
ENSG00000011007	3274.03	2.06	0.06	2.3e-243	1.7e-241	ELOA
ENSG00000057757	1898.88	-0.66	0.08	4.8e-17	1.1e-16	PITHD1
ENSG00000011009	2899.52	-0.56	0.06	2e-20	4.9e-20	LYPLA2
ENSG00000117308	4687.83	-1.15	0.08	1.9e-45	7.3e-45	GALE
ENSG00000117305	4510.03	0.02	0.1	0.84	0.89	HMGCL
ENSG00000179163	2733.77	-0.01	0.08	0.89	0.93	FUCA1
ENSG00000188822	0.6	-0.45	1.29	0.54	0.62	CNR2
ENSG00000189266	11476.9	0.15	0.05	0.0013	0.002	PNRC2
ENSG00000188529	6134.79	0	0.05	0.93	0.97	SRSF10
ENSG00000142661	1014.4	-0.77	0.08	4.7e-20	1.2e-19	MYOM3
ENSG00000142677	1469.12	1.01	0.07	3.1e-52	1.4e-51	IL22RA1
ENSG00000185436	920.02	0.75	0.08	1.6e-20	4.1e-20	IFNLR1
ENSG00000158055	24.09	-1.83	0.38	6.7e-07	1.2e-06	GRHL3
ENSG00000001460	1059.81	1.07	0.09	8e-36	2.7e-35	STPG1
ENSG00000001461	2272.69	-0.2	0.05	0.00013	0.00021	NIPAL3
ENSG00000117602	992.29	0.82	0.07	5e-34	1.6e-33	RCAN3
ENSG00000184454	894.91	1.68	0.11	2.1e-56	9.7e-56	NCMAP
ENSG00000133226	6776.67	2.51	0.09	1.2e-184	4e-183	SRRM1
ENSG00000169504	6068.91	0.59	0.11	1.7e-07	3.2e-07	CLIC4
ENSG00000020633	58.61	3.35	0.25	4.7e-42	1.7e-41	RUNX3
ENSG00000117614	5054.49	2.03	0.09	3.1e-120	3.7e-119	SYF2
ENSG00000117616	3128.36	2.69	0.13	4.7e-98	4.1e-97	RSRP1
ENSG00000187010	3.58	0.07	0.77	0.92	0.96	RHD
ENSG00000183726	4042.52	-0.05	0.05	0.35	0.42	TMEM50A
ENSG00000188672	7.24	1.14	0.52	0.018	0.025	RHCE
ENSG00000204178	2012.96	0.07	0.04	0.086	0.11	MACO1
ENSG00000157978	1153.06	-1.73	0.07	7.6e-131	1.1e-129	LDLRAP1
ENSG00000117643	14.34	-0.73	0.44	0.082	0.11	MAN1C1
ENSG00000162430	2139.68	-0.76	0.1	7.7e-15	1.7e-14	SELENON
ENSG00000117640	1575.85	0.86	0.05	3.3e-58	1.6e-57	MTFR1L
ENSG00000127423	169.33	-3.07	0.22	1.3e-45	5.1e-45	AUNIP
ENSG00000182749	253.75	-0.36	0.12	0.0027	0.0041	PAQR7
ENSG00000117632	5441.02	-1.37	0.08	1.1e-62	5.4e-62	STMN1
ENSG00000158006	2055.26	-2.06	0.08	1.1e-138	1.7e-137	PAFAH2
ENSG00000158008	1.06	0.78	0.97	0.3	0.36	EXTL1
ENSG00000158014	8.43	-0.32	0.64	0.58	0.66	SLC30A2
ENSG00000158022	4.54	-1.25	0.65	0.032	0.044	TRIM63
ENSG00000175087	726.96	-1.7	0.09	2.5e-76	1.6e-75	PDIK1L
ENSG00000197245	0.41	0.09	1.26	0.9	0.94	FAM110D
ENSG00000282872	0.14	0.02	1.57	0.97	0.99	C1orf232
ENSG00000236782	4.85	-1.67	0.83	0.015	0.022	AL391650.1
ENSG00000142675	814.01	0.09	0.1	0.4	0.48	CNKSR1
ENSG00000188782	0.49	-0.09	1.37	0.89	0.93	CATSPER4
ENSG00000130695	671.55	-0.09	0.08	0.29	0.36	CEP85
ENSG00000142669	3153.81	1.29	0.08	3.6e-63	1.9e-62	SH3BGRL3
ENSG00000158062	586.84	-0.18	0.16	0.25	0.31	UBXN11
ENSG00000169442	7.77	1.4	0.53	0.0044	0.0066	CD52
ENSG00000176092	2082.98	0.95	0.14	1.4e-11	2.8e-11	CRYBG2
ENSG00000176083	0.24	0	1.48	1	1	ZNF683
ENSG00000131914	0.14	0.07	1.57	0.87	0.91	LIN28A
ENSG00000117682	1230.21	-0.78	0.06	7.4e-35	2.4e-34	DHDDS
ENSG00000198830	9360.95	-0.87	0.08	8e-26	2.2e-25	HMGN2
ENSG00000117676	9522.72	0.32	0.05	8.9e-12	1.9e-11	RPS6KA1
ENSG00000117713	4446.34	1.28	0.1	1.6e-36	5.3e-36	ARID1A
ENSG00000060642	887.22	0.1	0.07	0.15	0.19	PIGV
ENSG00000204160	801.96	0.81	0.06	1.9e-41	7.1e-41	ZDHHC18
ENSG00000175793	5217.53	-0.06	0.08	0.48	0.56	SFN
ENSG00000142751	1235.85	0.17	0.05	0.0013	0.0019	GPN2
ENSG00000198746	469.8	-0.64	0.1	2e-11	4.2e-11	GPATCH3
ENSG00000090273	4045.76	-0.8	0.08	2.6e-23	6.8e-23	NUDC
ENSG00000131910	1537.99	0.57	0.07	1.1e-15	2.5e-15	NR0B2
ENSG00000175707	1299.67	1.06	0.07	1.8e-58	8.6e-58	KDF1
ENSG00000253368	1666.42	-0.59	0.08	4.6e-14	1e-13	TRNP1
ENSG00000158246	37.35	0.24	0.24	0.3	0.37	TENT5B
ENSG00000090020	4377.18	1.65	0.09	3.7e-77	2.3e-76	SLC9A1
ENSG00000142784	3080.57	0.93	0.06	3.8e-51	1.6e-50	WDTC1
ENSG00000186501	982.66	-0.63	0.08	7.1e-16	1.6e-15	TMEM222
ENSG00000142765	929.7	0.69	0.12	2.4e-09	4.7e-09	SYTL1
ENSG00000142733	212.12	0	0.12	0.97	0.99	MAP3K6
ENSG00000142748	0.7	0.33	1.27	0.66	0.74	FCN3
ENSG00000174950	7.31	1.55	0.57	0.0032	0.0048	CD164L2
ENSG00000181773	9.51	0.39	0.45	0.37	0.44	GPR3
ENSG00000158195	26958.3	3.27	0.09	3.7e-266	3.9e-264	WASF2
ENSG00000126705	1628.53	3.36	0.14	3.2e-130	4.5e-129	AHDC1
ENSG00000000938	0.1	0.02	1.57	0.97		FGR
ENSG00000126709	179.51	-0.25	0.11	0.028	0.039	IFI6
ENSG00000009780	283.57	-1.63	0.13	3.1e-38	1.1e-37	FAM76A
ENSG00000117758	3339.6	0.51	0.07	1.4e-14	3.2e-14	STX12
ENSG00000117751	1926.33	-1.05	0.07	1e-55	4.7e-55	PPP1R8
ENSG00000130775	83.13	2.97	0.23	3.7e-40	1.3e-39	THEMIS2
ENSG00000117748	850.91	-0.94	0.1	7.6e-21	1.9e-20	RPA2
ENSG00000130768	695.64	-1.21	0.08	3.5e-50	1.5e-49	SMPDL3B
ENSG00000158156	222.99	-1.27	0.13	2.8e-22	7.3e-22	XKR8
ENSG00000158161	2661.72	1.15	0.07	2.4e-61	1.2e-60	EYA3
ENSG00000169403	623.5	1.28	0.14	2.8e-20	6.9e-20	PTAFR
ENSG00000126698	2912.23	-0.58	0.07	1e-16	2.4e-16	DNAJC8
ENSG00000130770	6464.24	-0.18	0.11	0.099	0.13	ATP5IF1
ENSG00000130766	3982.49	0.93	0.13	3e-13	6.5e-13	SESN2
ENSG00000130772	875.07	-1.25	0.09	1e-45	3.9e-45	MED18
ENSG00000204138	2555.41	-1.01	0.06	3.4e-55	1.6e-54	PHACTR4
ENSG00000180198	4700.1	0.17	0.07	0.027	0.037	RCC1
ENSG00000180098	583.47	0.09	0.09	0.3	0.37	TRNAU1AP
ENSG00000120656	588.69	-0.12	0.09	0.18	0.23	TAF12
ENSG00000188060	9.42	-1.97	0.68	0.001	0.0016	RAB42
ENSG00000162419	981.34	-0.09	0.05	0.1	0.14	GMEB1
ENSG00000198492	4254.57	0.48	0.05	1.9e-24	5.2e-24	YTHDF2
ENSG00000116329	24.96	-1.36	0.39	0.00024	0.00038	OPRD1
ENSG00000159023	7275.13	0.86	0.07	2.5e-35	8.4e-35	EPB41
ENSG00000253304	3.97	2.75	0.91	0.00019	0.0003	TMEM200B
ENSG00000116350	8077.15	2.46	0.06	0	0	SRSF4
ENSG00000116353	480.98	-3.23	0.14	5.5e-113	5.9e-112	MECR
ENSG00000060656	110.75	1.12	0.16	3.8e-12	7.9e-12	PTPRU
ENSG00000162510	1.8	1.03	0.91	0.15	0.2	MATN1
ENSG00000162511	24.52	0.04	0.28	0.87	0.92	LAPTM5
ENSG00000162512	274.72	-2.75	0.21	1.5e-39	5.4e-39	SDC3
ENSG00000134644	5820.72	1.35	0.09	1.1e-47	4.6e-47	PUM1
ENSG00000084628	18.62	-0.27	0.38	0.46	0.55	NKAIN1
ENSG00000060688	1756.15	-2.48	0.09	2.3e-174	6.2e-173	SNRNP40
ENSG00000121766	995.17	-0.36	0.11	0.0014	0.0022	ZCCHC17
ENSG00000121769	25.91	0.99	0.27	0.00023	0.00037	FABP3
ENSG00000168528	13024.2	1.76	0.08	4e-117	4.6e-116	SERINC2
ENSG00000142910	16318.9	3.07	0.11	2.7e-164	6.3e-163	TINAGL1
ENSG00000121764	3.46	1.6	0.95	0.031	0.044	HCRTR1
ENSG00000162517	1904.7	-0.53	0.06	1.6e-18	3.9e-18	PEF1
ENSG00000084636	1124.39	1.65	0.14	2.7e-32	8.6e-32	COL16A1
ENSG00000121753	269.91	2.19	0.14	1.4e-55	6.5e-55	ADGRB2
ENSG00000134668	233.47	4.22	0.3	2.8e-48	1.2e-47	SPOCD1
ENSG00000184007	14351.6	1.03	0.04	3.8e-124	4.9e-123	PTP4A2
ENSG00000121774	14303.3	1.32	0.04	4.8e-221	2.5e-219	KHDRBS1
ENSG00000121775	620.22	1.05	0.08	9.2e-42	3.4e-41	TMEM39B
ENSG00000025800	3085.16	0.37	0.05	9.5e-15	2.1e-14	KPNA6
ENSG00000084652	2208.54	-2.42	0.08	4.2e-216	2.1e-214	TXLNA
ENSG00000160050	99.59	0.16	0.18	0.37	0.44	CCDC28B
ENSG00000160051	80.52	-2.57	0.32	1.7e-16	4e-16	IQCC
ENSG00000222046	4.72	-0.6	0.77	0.36	0.44	DCDC2B
ENSG00000160055	294.09	0.81	0.12	6e-12	1.2e-11	TMEM234
ENSG00000084623	7988.27	0.18	0.05	0.00059	0.00092	EIF3I
ENSG00000183615	13.72	1.02	0.49	0.028	0.039	FAM167B
ENSG00000182866	93.55	3.04	0.26	4.4e-33	1.4e-32	LCK
ENSG00000116478	16656.2	0.72	0.06	7.2e-37	2.5e-36	HDAC1
ENSG00000175130	10657.3	-0.06	0.07	0.4	0.48	MARCKSL1
ENSG00000162526	4.66	3.65	0.95	2.1e-06	3.7e-06	TSSK3
ENSG00000225828	158.56	3.28	0.3	8.3e-29	2.5e-28	FAM229A
ENSG00000160058	3897.88	1.3	0.06	1.2e-91	9.4e-91	BSDC1
ENSG00000273274	0.38	-0.26	1.28	0.72	0.8	ZBTB8B
ENSG00000160062	129.3	-2.88	0.25	9.6e-32	3e-31	ZBTB8A
ENSG00000176261	789.37	-2.58	0.12	7.9e-98	6.9e-97	ZBTB8OS
ENSG00000162521	3131.78	-1.37	0.06	6.8e-103	6.4e-102	RBBP4
ENSG00000162520	7.92	-2.74	0.85	0.0001	0.00017	SYNC
ENSG00000162522	31731.8	2.26	0.08	2.6e-178	7.5e-177	KIAA1522
ENSG00000134684	9885.2	0.07	0.08	0.33	0.41	YARS1
ENSG00000116497	526.13	0.79	0.07	1.4e-28	4.2e-28	S100PBP
ENSG00000160097	4.28	0.6	0.7	0.33	0.4	FNDC5
ENSG00000121905	13.67	0.58	0.34	0.084	0.11	HPCA
ENSG00000121900	5423.99	0.6	0.09	1.6e-11	3.3e-11	TMEM54
ENSG00000116514	6034.22	2.37	0.09	8.5e-157	1.8e-155	RNF19B
ENSG00000004455	7487.23	-0.45	0.06	7.2e-15	1.6e-14	AK2
ENSG00000142920	118.91	1.24	0.16	3.1e-15	6.9e-15	AZIN2
ENSG00000116525	155.11	-0.21	0.15	0.15	0.19	TRIM62
ENSG00000160094	274.89	-3.15	0.2	4e-59	2e-58	ZNF362
ENSG00000184389	0.38	-0.49	1.37	0.48	0.56	A3GALT2
ENSG00000134686	6270.86	1.28	0.07	2.3e-71	1.3e-70	PHC2
ENSG00000121903	223.8	-1.58	0.14	4.8e-30	1.5e-29	ZSCAN20
ENSG00000121904	2.49	0.97	0.78	0.14	0.19	CSMD2
ENSG00000176256	0.09	0.13	1.57	0.77		HMGB4
ENSG00000142698	0.03	0	1.57	1		C1orf94
ENSG00000163866	1169.52	-1.62	0.09	1.3e-70	7.2e-70	SMIM12
ENSG00000189280	3.77	0.43	0.74	0.5	0.59	GJB5
ENSG00000189433	17.84	-0.95	0.44	0.025	0.035	GJB4
ENSG00000188910	747.94	2.24	0.14	3.8e-59	1.8e-58	GJB3
ENSG00000187513	0.24	0.05	1.41	0.94	0.97	GJA4
ENSG00000116544	4.62	-0.49	0.63	0.39	0.46	DLGAP3
ENSG00000284773	5.2	-0.78	0.68	0.19	0.25	AC114490.3
ENSG00000163867	465.71	1.14	0.08	8.4e-43	3.1e-42	ZMYM6
ENSG00000197056	509.62	-0.97	0.1	9e-25	2.5e-24	ZMYM1
ENSG00000116560	11489.2	-0.98	0.09	9.8e-26	2.7e-25	SFPQ
ENSG00000146463	2533.55	-0.74	0.07	1.8e-23	4.9e-23	ZMYM4
ENSG00000142687	4624.92	0.15	0.04	0.00071	0.0011	KIAA0319L
ENSG00000020129	365.79	-2.8	0.16	1.3e-70	7.5e-70	NCDN
ENSG00000116819	5.67	2.08	0.57	6.5e-05	0.00011	TFAP2E
ENSG00000126067	3720.88	-0.54	0.05	7.6e-29	2.2e-28	PSMB2
ENSG00000142686	88.24	-2.84	0.3	7.3e-22	1.9e-21	C1orf216
ENSG00000092853	614.99	-3.57	0.18	5.9e-92	4.7e-91	CLSPN
ENSG00000134698	2120.81	0.73	0.07	5e-27	1.4e-26	AGO4
ENSG00000092847	3130.39	-0.57	0.08	4.4e-12	9.1e-12	AGO1
ENSG00000126070	667.07	0.08	0.11	0.45	0.53	AGO3
ENSG00000092850	2.82	-0.38	0.77	0.56	0.65	TEKT2
ENSG00000116863	1466.6	-0.55	0.09	2.4e-09	4.7e-09	ADPRS
ENSG00000171812	2.04	0.51	0.81	0.45	0.53	COL8A2
ENSG00000054116	1779.33	-1.06	0.08	8.4e-36	2.8e-35	TRAPPC3
ENSG00000116871	1560.53	-0.15	0.06	0.014	0.02	MAP7D1
ENSG00000054118	7662.07	0.72	0.05	1.3e-46	5.3e-46	THRAP3
ENSG00000214193	2528.87	2.36	0.23	6.2e-26	1.7e-25	SH3D21
ENSG00000196182	3976.21	0.82	0.07	8.1e-34	2.6e-33	STK40
ENSG00000181817	473.65	-1.04	0.12	9.1e-19	2.2e-18	LSM10
ENSG00000116885	89.23	-0.61	0.23	0.0079	0.012	OSCP1
ENSG00000116898	2155.79	-0.13	0.07	0.051	0.07	MRPS15
ENSG00000119535	0.03	0	1.57	1		CSF3R
ENSG00000163873	0.94	-1.08	1.12	0.16	0.21	GRIK3
ENSG00000163874	1261.64	0.07	0.05	0.2	0.26	ZC3H12A
ENSG00000163875	1356.08	-0.21	0.08	0.0047	0.007	MEAF6
ENSG00000163877	776.1	0.8	0.07	6.4e-33	2e-32	SNIP1
ENSG00000163879	375.12	1.55	0.09	2e-64	1.1e-63	DNALI1
ENSG00000134697	3102.18	0.96	0.08	1.2e-33	3.9e-33	GNL2
ENSG00000169218	0.47	-0.18	1.27	0.81	0.87	RSPO1
ENSG00000116922	506.3	-2.69	0.13	6.4e-94	5.3e-93	C1orf109
ENSG00000134690	2387.26	0.05	0.07	0.49	0.57	CDCA8
ENSG00000183317	497.9	0.86	0.11	2.1e-15	4.8e-15	EPHA10
ENSG00000185090	118.1	-2.55	0.25	1.9e-25	5.1e-25	MANEAL
ENSG00000196449	664.88	-0.08	0.09	0.37	0.45	YRDC
ENSG00000197982	715.71	-0.74	0.09	1.2e-17	2.8e-17	C1orf122
ENSG00000188786	1075.37	0.76	0.11	9.7e-13	2.1e-12	MTF1
ENSG00000204084	480.24	-0.04	0.09	0.65	0.73	INPP5B
ENSG00000183431	2937.4	-2.29	0.08	4.6e-181	1.4e-179	SF3A3
ENSG00000183386	115.71	2.29	0.17	1.1e-41	4e-41	FHL3
ENSG00000183520	1175.66	-1.11	0.07	5.6e-52	2.4e-51	UTP11
ENSG00000185668	1.66	0.53	1.02	0.48	0.56	POU3F1
ENSG00000116954	848.15	1.09	0.08	3.1e-43	1.2e-42	RRAGC
ENSG00000214114	968.46	-2.07	0.1	4.7e-88	3.5e-87	MYCBP
ENSG00000274944	0.08	0	1.57	1		AL139260.3
ENSG00000131233	0.26	-0.24	1.47	0.69	0.77	GJA9
ENSG00000158315	2.63	-0.39	0.85	0.57	0.65	RHBDL2
ENSG00000174574	3400.27	-0.47	0.05	5.1e-18	1.2e-17	AKIRIN1
ENSG00000168653	2993.47	-0.34	0.09	0.0003	0.00047	NDUFS5
ENSG00000127603	7063.12	1.39	0.12	1e-33	3.3e-33	MACF1
ENSG00000183682	113.48	0.67	0.15	1e-05	1.7e-05	BMP8A
ENSG00000090621	2925.64	0.05	0.07	0.46	0.54	PABPC4
ENSG00000163909	10.82	-2.31	0.95	0.0021	0.0032	HEYL
ENSG00000116983	2.41	2.26	1.22	0.0064	0.0094	HPCAL4
ENSG00000084072	1861.6	-0.02	0.06	0.72	0.79	PPIE
ENSG00000116985	526.71	0.97	0.1	3.1e-22	8.2e-22	BMP8B
ENSG00000198754	17.96	0.8	0.32	0.01	0.015	OXCT2
ENSG00000043514	1001.7	0.32	0.08	7.1e-05	0.00012	TRIT1
ENSG00000116990	457.37	-2.77	0.15	1.5e-72	8.7e-72	MYCL
ENSG00000168389	1169.81	-1.47	0.08	1.2e-75	7.4e-75	MFSD2A
ENSG00000131236	19150.9	0.24	0.05	5.5e-07	9.9e-07	CAP1
ENSG00000131238	1318.53	-3.1	0.12	4.1e-147	7.2e-146	PPT1
ENSG00000117000	2929.12	0.51	0.1	1.2e-07	2.3e-07	RLF
ENSG00000188800	0.19	0.02	1.56	0.97	0.99	TMCO2
ENSG00000084073	3212.46	-2.52	0.08	1.4e-221	7.4e-220	ZMPSTE24
ENSG00000049089	182.68	-0.31	0.14	0.032	0.044	COL9A2
ENSG00000084070	3003.97	-0.22	0.05	3.6e-05	6e-05	SMAP2
ENSG00000187801	76.17	-5.06	0.73	9.2e-15	2.1e-14	ZFP69B
ENSG00000187815	109.23	-5.26	0.55	3.6e-24	9.9e-24	ZFP69
ENSG00000164002	63.14	-4.71	0.61	2.4e-17	5.6e-17	EXO5
ENSG00000117010	90.15	-2.69	0.26	6e-26	1.7e-25	ZNF684
ENSG00000117016	210.51	2.53	0.13	1.4e-84	9.7e-84	RIMS3
ENSG00000066136	1791.61	0.13	0.05	0.016	0.023	NFYC
ENSG00000117013	11.94	-0.33	0.48	0.47	0.55	KCNQ4
ENSG00000179862	91.47	-1.69	0.24	1.3e-12	2.6e-12	CITED4
ENSG00000171793	1192.34	-4.34	0.14	1.1e-213	5.2e-212	CTPS1
ENSG00000171790	3.3	-1.81	1	0.018	0.025	SLFNL1
ENSG00000010803	1067.5	0.13	0.06	0.029	0.041	SCMH1
ENSG00000204060	53.38	0.01	0.28	0.97	0.99	FOXO6
ENSG00000127129	185.82	0.75	0.19	5.7e-05	9.4e-05	EDN2
ENSG00000127124	589.19	0.48	0.09	4e-07	7.3e-07	HIVEP3
ENSG00000044012	12.82	-2.72	0.56	1.1e-07	2.1e-07	GUCA2B
ENSG00000197273	204.51	-1.65	0.16	4.1e-24	1.1e-23	GUCA2A
ENSG00000198815	3344.74	1.56	0.05	8.9e-184	2.8e-182	FOXJ3
ENSG00000177181	1745.4	1.07	0.14	1.7e-14	3.9e-14	RIMKLA
ENSG00000066185	39.7	0.34	0.24	0.14	0.19	ZMYND12
ENSG00000127125	3009.22	-0.38	0.08	6.8e-07	1.2e-06	PPCS
ENSG00000186409	60.45	0.47	0.19	0.014	0.02	CCDC30
ENSG00000171960	861.86	-0.35	0.09	0.00013	0.00022	PPIH
ENSG00000065978	34959.2	0.4	0.06	1.9e-11	4e-11	YBX1
ENSG00000164007	2.77	0.15	0.73	0.81	0.87	CLDN19
ENSG00000117385	498.11	0.56	0.09	7.6e-11	1.5e-10	P3H1
ENSG00000164008	127.76	-0.75	0.14	9.1e-08	1.7e-07	C1orf50
ENSG00000283580	0.18	0.02	1.56	0.97	0.99	AC098484.3
ENSG00000274386	9.55	2.94	0.48	7.8e-11	1.6e-10	TMEM269
ENSG00000177868	446.94	1.22	0.09	2.8e-38	9.9e-38	SVBP
ENSG00000164010	670.46	0.4	0.07	7.6e-08	1.4e-07	ERMAP
ENSG00000164011	134.97	-1.11	0.17	2.3e-11	4.7e-11	ZNF691
ENSG00000117394	36993.8	3.45	0.19	2e-78	1.3e-77	SLC2A1
ENSG00000186973	0.56	-0.26	1.36	0.71	0.78	FAM183A
ENSG00000117395	1776.09	-2.46	0.11	3.5e-121	4.3e-120	EBNA1BP2
ENSG00000243710	78.76	1.54	0.24	1.3e-10	2.5e-10	CFAP57
ENSG00000179178	4176.68	1.84	0.09	5.2e-84	3.7e-83	TMEM125
ENSG00000253313	2193.35	1.53	0.08	5.5e-73	3.3e-72	C1orf210
ENSG00000066056	1.4	1.74	1.06	0.026	0.036	TIE1
ENSG00000117400	8.44	-1.54	0.75	0.017	0.024	MPL
ENSG00000117399	4358.78	0.84	0.08	1e-26	2.9e-26	CDC20
ENSG00000066322	7123.66	1.23	0.08	2.5e-55	1.2e-54	ELOVL1
ENSG00000159479	2427.42	2	0.07	1.8e-179	5.5e-178	MED8
ENSG00000198198	772.2	-0.88	0.11	4.9e-16	1.1e-15	SZT2
ENSG00000142949	50417.3	1.84	0.08	6.3e-130	8.7e-129	PTPRF
ENSG00000066135	1721.81	-1.14	0.06	1e-69	5.8e-69	KDM4A
ENSG00000126091	11.34	-1.46	0.52	0.0025	0.0038	ST3GAL3
ENSG00000117407	14.72	1.89	0.43	4.6e-06	8e-06	ARTN
ENSG00000117408	790.28	-2.57	0.11	5.2e-130	7.1e-129	IPO13
ENSG00000132768	804.88	-2.92	0.16	2.7e-75	1.6e-74	DPH2
ENSG00000117410	3561.76	0.47	0.08	9.3e-10	1.8e-09	ATP6V0B
ENSG00000117411	1385.85	-1.38	0.08	3.5e-71	2e-70	B4GALT2
ENSG00000159214	578.17	1.28	0.11	5.4e-33	1.7e-32	CCDC24
ENSG00000196517	804.33	-2.94	0.14	1.3e-100	1.2e-99	SLC6A9
ENSG00000283039	0.26	0.27	1.57	0.54	0.62	KLF18
ENSG00000178028	1018.3	-0.92	0.1	1.2e-18	2.8e-18	DMAP1
ENSG00000117419	979.4	-2.77	0.1	4.7e-162	1.1e-160	ERI3
ENSG00000187147	1740.66	-2.12	0.08	1.2e-153	2.3e-152	RNF220
ENSG00000126106	854.56	0.86	0.08	6.7e-25	1.8e-24	TMEM53
ENSG00000198520	22.2	1.52	0.38	3.5e-05	5.9e-05	ARMH1
ENSG00000142945	2630.08	1.04	0.07	5.2e-47	2.1e-46	KIF2C
ENSG00000142937	57050.8	1.53	0.13	3.6e-33	1.2e-32	RPS8
ENSG00000142959	112.23	-2.34	0.18	2.6e-39	9.3e-39	BEST4
ENSG00000173846	257.17	0.22	0.1	0.035	0.049	PLK3
ENSG00000188396	6.38	0.34	0.51	0.47	0.56	TCTEX1D4
ENSG00000222009	11.26	0.37	0.47	0.4	0.48	BTBD19
ENSG00000117425	3.99	-0.79	0.88	0.27	0.33	PTCH2
ENSG00000070785	684.07	-3.47	0.13	6.4e-160	1.4e-158	EIF2B3
ENSG00000126107	4829.22	0.09	0.04	0.029	0.04	HECTD3
ENSG00000126088	851.68	-1.59	0.09	6.6e-75	4e-74	UROD
ENSG00000162415	777.74	0.3	0.09	0.00067	0.001	ZSWIM5
ENSG00000186603	590.17	-4.13	0.21	2.3e-92	1.8e-91	HPDL
ENSG00000132781	31.81	0.85	0.27	0.0012	0.0018	MUTYH
ENSG00000132773	470.69	-1.52	0.1	1.1e-48	4.3e-48	TOE1
ENSG00000070759	515.96	1.42	0.08	4.2e-74	2.5e-73	TESK2
ENSG00000280670	155.9	-1.7	0.17	7.1e-24	1.9e-23	CCDC163
ENSG00000132763	446.73	-2.19	0.14	1.2e-55	5.5e-55	MMACHC
ENSG00000117450	11660.8	-0.09	0.08	0.29	0.36	PRDX1
ENSG00000117448	7161.8	0.22	0.08	0.0063	0.0092	AKR1A1
ENSG00000132780	4815.24	-1.02	0.08	6.3e-36	2.1e-35	NASP
ENSG00000159588	41.88	0.49	0.33	0.13	0.17	CCDC17
ENSG00000159592	10020	1.17	0.04	7.1e-174	1.9e-172	GPBP1L1
ENSG00000159596	1084.04	-0.01	0.06	0.87	0.91	TMEM69
ENSG00000197429	710.17	-1.64	0.09	1.7e-76	1.1e-75	IPP
ENSG00000086015	7115.97	1.47	0.05	7.5e-167	1.8e-165	MAST2
ENSG00000117461	1002.16	-2.6	0.15	2.5e-68	1.4e-67	PIK3R3
ENSG00000117472	20859.7	0.35	0.09	4.7e-05	7.9e-05	TSPAN1
ENSG00000085998	1901.78	-1.17	0.07	9.4e-69	5.2e-68	POMGNT1
ENSG00000171357	3.02	2.04	0.88	0.0045	0.0067	LURAP1
ENSG00000085999	526.73	-0.38	0.1	0.00011	0.00018	RAD54L
ENSG00000132128	4270.56	1.14	0.05	2.7e-116	3e-115	LRRC41
ENSG00000173660	9069.93	0.96	0.1	4.7e-24	1.3e-23	UQCRH
ENSG00000117481	1413.98	0.05	0.07	0.48	0.56	NSUN4
ENSG00000117480	2011.37	-0.51	0.09	2.4e-08	4.6e-08	FAAH
ENSG00000197587	8.09	2.78	0.61	5.8e-07	1e-06	DMBX1
ENSG00000282881	0.32	0.44	1.5	0.44	0.53	TMEM275
ENSG00000162456	0.1	0.13	1.57	0.77		KNCN
ENSG00000079277	785.33	0.18	0.07	0.0097	0.014	MKNK1
ENSG00000142961	609.6	-0.05	0.08	0.54	0.63	MOB3C
ENSG00000123472	2219.2	-0.43	0.05	6.3e-16	1.4e-15	ATPAF1
ENSG00000186118	0.45	-0.13	1.38	0.85	0.9	TEX38
ENSG00000159658	7130.54	0.07	0.07	0.37	0.44	EFCAB14
ENSG00000142973	9.27	-1.13	0.62	0.042	0.057	CYP4B1
ENSG00000187048	0.84	-0.48	1.13	0.53	0.62	CYP4A11
ENSG00000186377	359.48	2.75	0.2	9.2e-45	3.5e-44	CYP4X1
ENSG00000186160	0.65	-0.19	1.24	0.8	0.86	CYP4Z1
ENSG00000162365	0.62	-0.92	1.18	0.24	0.29	CYP4A22
ENSG00000162366	301.15	0.86	0.13	4.2e-11	8.5e-11	PDZK1IP1
ENSG00000162367	0.16	0.02	1.54	0.96	0.99	TAL1
ENSG00000123473	1464.92	0.89	0.09	1.8e-23	4.9e-23	STIL
ENSG00000162368	21140.9	0.99	0.06	4.1e-65	2.2e-64	CMPK1
ENSG00000186790	1.49	0.26	0.89	0.72	0.79	FOXE3
ENSG00000186564	68.52	-3.31	0.3	5.4e-29	1.6e-28	FOXD2
ENSG00000269113	30.15	1.15	0.26	7.9e-06	1.4e-05	TRABD2B
ENSG00000117834	1177.35	0.45	0.1	7.9e-06	1.4e-05	SLC5A9
ENSG00000132122	476.4	0.68	0.08	1.7e-19	4.2e-19	SPATA6
ENSG00000186094	1.05	0.91	1.14	0.24	0.3	AGBL4
ENSG00000162373	7.89	-0.28	0.59	0.6	0.68	BEND5
ENSG00000162374	8	-1.53	0.61	0.0054	0.008	ELAVL4
ENSG00000142700	4.75	-0.9	0.76	0.17	0.21	DMRTA2
ENSG00000185104	2144.72	-0.12	0.07	0.071	0.095	FAF1
ENSG00000123080	474.81	-0.29	0.1	0.0027	0.004	CDKN2C
ENSG00000123091	5401.56	1.55	0.08	1.7e-90	1.3e-89	RNF11
ENSG00000085831	1659.67	-0.06	0.07	0.43	0.51	TTC39A
ENSG00000085832	3277.52	0.56	0.08	1.7e-11	3.5e-11	EPS15
ENSG00000117859	5238.33	0.63	0.05	7.8e-31	2.4e-30	OSBPL9
ENSG00000078618	7596.68	0.07	0.05	0.13	0.17	NRDC
ENSG00000169213	3102.2	2.27	0.14	6.5e-58	3.1e-57	RAB3B
ENSG00000117862	295.16	0.49	0.11	1.5e-05	2.5e-05	TXNDC12
ENSG00000198841	105.36	-1.92	0.22	1.7e-19	4.3e-19	KTI12
ENSG00000134717	685.92	-0.21	0.09	0.021	0.03	BTF3L4
ENSG00000157077	1425.82	-0.91	0.07	7.9e-36	2.7e-35	ZFYVE9
ENSG00000154222	1232.4	-1.37	0.08	1.2e-65	6.2e-65	CC2D1B
ENSG00000085840	995.36	0.82	0.1	3.3e-16	7.7e-16	ORC1
ENSG00000134748	2211.97	-0.05	0.07	0.45	0.53	PRPF38A
ENSG00000134744	1273.92	0.81	0.07	5.6e-29	1.6e-28	TUT4
ENSG00000116157	8.32	-0.15	0.61	0.78	0.85	GPX7
ENSG00000182183	0.05	0	1.57	1		SHISAL2A
ENSG00000162377	1056.41	-4.38	0.15	6.3e-199	2.5e-197	COA7
ENSG00000162378	1586.02	0.53	0.1	2e-07	3.6e-07	ZYG11B
ENSG00000203995	3.16	-2.11	1.03	0.0066	0.0097	ZYG11A
ENSG00000121310	1331.07	-0.02	0.11	0.84	0.9	ECHDC2
ENSG00000116171	12162.9	-0.25	0.06	4.1e-05	6.9e-05	SCP2
ENSG00000174348	3.17	-0.43	0.76	0.51	0.59	PODN
ENSG00000162383	6.19	0.25	0.49	0.58	0.67	SLC1A7
ENSG00000157184	901.23	-1.66	0.08	1.4e-91	1.1e-90	CPT2
ENSG00000162384	768.62	-0.45	0.08	1.2e-08	2.4e-08	CZIB
ENSG00000162385	1508.71	-1.24	0.1	5.5e-37	1.9e-36	MAGOH
ENSG00000157193	793.54	-1.94	0.12	1e-56	4.7e-56	LRP8
ENSG00000143006	0.81	0.4	1.18	0.6	0.68	DMRTB1
ENSG00000174332	0.26	0.04	1.48	0.95	0.98	GLIS1
ENSG00000058804	4307.7	-1.23	0.07	8.4e-76	5.2e-75	NDC1
ENSG00000058799	631.02	-0.39	0.07	8.5e-08	1.6e-07	YIPF1
ENSG00000211452	14.22	-0.6	0.39	0.11	0.14	DIO1
ENSG00000081870	555.33	0.36	0.11	0.00085	0.0013	HSPB11
ENSG00000116212	2449.8	2.15	0.06	3e-279	3.7e-277	LRRC42
ENSG00000203985	8.29	0.3	0.45	0.48	0.56	LDLRAD1
ENSG00000116209	18590.3	1.69	0.06	3.7e-152	7e-151	TMEM59
ENSG00000116205	565.57	-1.23	0.09	6.7e-46	2.7e-45	TCEANC2
ENSG00000256407	0.29	0.19	1.43	0.76	0.83	AL357673.1
ENSG00000215883	237.94	-3.28	0.21	3.6e-54	1.6e-53	CYB5RL
ENSG00000116221	3911.14	0.44	0.05	2.2e-16	5.1e-16	MRPL37
ENSG00000157216	1668.94	0.24	0.06	5.9e-05	9.8e-05	SSBP3
ENSG00000162390	1834.63	-0.68	0.06	4.5e-30	1.4e-29	ACOT11
ENSG00000162391	120.51	-3.01	0.21	3.2e-47	1.3e-46	FAM151A
ENSG00000184313	3.41	1.85	0.81	0.0064	0.0094	MROH7
ENSG00000271723	0.02	0	1.57	1		MROH7-TTC4
ENSG00000243725	21.75	-1.67	0.47	0.00015	0.00024	TTC4
ENSG00000162396	271.1	-3.36	0.2	1.7e-62	8.8e-62	PARS2
ENSG00000006555	617.45	-1.23	0.09	2.5e-44	9.8e-44	TTC22
ENSG00000162398	9.15	-1.46	0.5	0.0019	0.003	LEXM
ENSG00000116133	26811.8	-0.2	0.09	0.022	0.031	DHCR24
ENSG00000143001	132.84	0.53	0.15	0.00032	0.00051	TMEM61
ENSG00000162399	1.33	-0.24	1.1	0.75	0.82	BSND
ENSG00000169174	9124.95	0.02	0.09	0.83	0.89	PCSK9
ENSG00000162402	5198.07	0.11	0.1	0.31	0.38	USP24
ENSG00000284686	3.35	1.22	0.72	0.051	0.07	AC119674.2
ENSG00000162407	832.14	1.6	0.06	8.5e-137	1.3e-135	PLPP3
ENSG00000162409	35.73	2.43	0.27	2.4e-20	6.1e-20	PRKAA2
ENSG00000187889	5.8	-1.8	0.75	0.0052	0.0077	FYB2
ENSG00000157131	0.43	0.04	1.4	0.95	0.98	C8A
ENSG00000021852	0.07	0.02	1.57	0.97		C8B
ENSG00000173406	14.35	-1.28	0.4	0.00082	0.0013	DAB1
ENSG00000162600	715.64	-1.95	0.09	1.1e-98	9.8e-98	OMA1
ENSG00000184292	108.86	0.22	0.19	0.25	0.31	TACSTD2
ENSG00000162601	1964.4	0.91	0.1	8.3e-21	2.1e-20	MYSM1
ENSG00000177606	8814.29	2.21	0.09	6.2e-135	9.2e-134	JUN
ENSG00000172456	575.74	0.87	0.09	7.2e-21	1.8e-20	FGGY
ENSG00000134709	4775.99	-1.94	0.1	1e-79	6.7e-79	HOOK1
ENSG00000134716	769.13	-1.29	0.07	1.1e-74	7e-74	CYP2J2
ENSG00000162598	0.02	0	1.57	1		C1orf87
ENSG00000162599	942.36	-1.13	0.09	2.4e-38	8.3e-38	NFIA
ENSG00000162604	990.81	0.33	0.09	0.00012	0.0002	TM2D1
ENSG00000132849	10265.8	2.69	0.08	6e-266	6.2e-264	PATJ
ENSG00000240563	16.56	-3.61	1	4.8e-06	8.3e-06	L1TD1
ENSG00000132854	4.16	-2.04	1.02	0.0083	0.012	KANK4
ENSG00000162607	3514.2	-0.59	0.08	1.1e-14	2.5e-14	USP1
ENSG00000116641	3000.17	0.95	0.09	2.3e-27	6.5e-27	DOCK7
ENSG00000132855	1.4	1.47	0.96	0.049	0.067	ANGPTL3
ENSG00000125703	474.44	-2.14	0.11	1.5e-86	1.1e-85	ATG4C
ENSG00000187140	0.42	0.43	1.38	0.54	0.62	FOXD3
ENSG00000088035	500.11	-3.15	0.14	7.5e-119	8.9e-118	ALG6
ENSG00000142856	728.15	0.24	0.09	0.01	0.015	ITGB3BP
ENSG00000203965	183.18	-1.18	0.15	1.3e-14	2.9e-14	EFCAB7
ENSG00000079739	6688.74	0.77	0.07	2.6e-30	7.9e-30	PGM1
ENSG00000185483	718.64	-1.18	0.12	1.5e-21	3.9e-21	ROR1
ENSG00000177414	0.02	0	1.57	1		UBE2U
ENSG00000158966	361.46	-0.99	0.14	5.1e-12	1.1e-11	CACHD1
ENSG00000162437	5040.51	0.7	0.07	8e-27	2.3e-26	RAVER2
ENSG00000162434	8415.65	1.73	0.1	3.2e-70	1.8e-69	JAK1
ENSG00000162433	8175.03	0.22	0.07	0.0024	0.0037	AK4
ENSG00000116675	100.41	-1.13	0.19	1.1e-09	2.1e-09	DNAJC6
ENSG00000213625	2212.78	-1.06	0.07	7.4e-58	3.5e-57	LEPROT
ENSG00000116678	714.45	2.77	0.16	5.3e-68	2.9e-67	LEPR
ENSG00000184588	0.43	0.48	1.34	0.5	0.58	PDE4B
ENSG00000118473	1.55	0.28	0.86	0.69	0.76	SGIP1
ENSG00000152760	0.02	0	1.57	1		TCTEX1D1
ENSG00000172410	0.04	0	1.57	1		INSL5
ENSG00000152763	92.58	-1.43	0.18	1.6e-15	3.7e-15	DNAI4
ENSG00000198160	3825.98	1	0.08	1.6e-34	5.2e-34	MIER1
ENSG00000116704	2006.76	-2.81	0.11	1.5e-139	2.3e-138	SLC35D1
ENSG00000203963	0.77	-1.09	1.18	0.16	0.21	C1orf141
ENSG00000162594	19.96	-0.36	0.38	0.33	0.4	IL23R
ENSG00000081985	12.29	-1.67	0.57	0.0014	0.0021	IL12RB2
ENSG00000142864	15735.3	-0.79	0.05	5.8e-51	2.5e-50	SERBP1
ENSG00000116717	12711.2	3.75	0.11	3.7e-249	3e-247	GADD45A
ENSG00000172380	16138.7	0.62	0.08	6.1e-15	1.4e-14	GNG12
ENSG00000162595	64.6	-0.59	0.24	0.014	0.02	DIRAS3
ENSG00000116729	9792.78	2.05	0.05	0	0	WLS
ENSG00000116745	0.76	0.09	1.08	0.9	0.94	RPE65
ENSG00000024526	1703.48	-0.78	0.08	1.4e-21	3.5e-21	DEPDC1
ENSG00000033122	7.65	-0.92	0.55	0.069	0.093	LRRC7
ENSG00000066557	1083.26	-1.93	0.08	1.1e-145	1.9e-144	LRRC40
ENSG00000116754	9462.29	2.03	0.07	1.1e-197	4.3e-196	SRSF11
ENSG00000118454	1265.95	0.14	0.06	0.017	0.024	ANKRD13C
ENSG00000116761	1486.95	-1.15	0.12	1.3e-20	3.2e-20	CTH
ENSG00000050628	9.35	-0.35	0.49	0.45	0.53	PTGER3
ENSG00000132485	2986.81	-1.08	0.05	8.8e-97	7.5e-96	ZRANB2
ENSG00000172260	2	-2.03	1.12	0.012	0.017	NEGR1
ENSG00000162620	22.67	-2.89	0.64	5.1e-07	9.1e-07	LRRIQ3
ENSG00000254685	567.87	-2.83	0.13	1.6e-110	1.7e-109	FPGT
ENSG00000259030	6.5	-0.99	0.59	0.067	0.091	FPGT-TNNI3K
ENSG00000116783	1.96	3.08	1.14	0.00023	0.00038	TNNI3K
ENSG00000162621	0.67	-0.73	1.22	0.34	0.41	LRRC53
ENSG00000178965	1.63	-0.05	0.81	0.94	0.97	ERICH3
ENSG00000116791	3427.04	-0.66	0.07	2.6e-22	6.9e-22	CRYZ
ENSG00000162623	1055.73	-1.21	0.08	4.1e-49	1.7e-48	TYW3
ENSG00000137968	0.45	-0.08	1.57	0.85	0.9	SLC44A5
ENSG00000117054	2329.67	-2.9	0.09	5.4e-214	2.7e-212	ACADM
ENSG00000137955	3780.17	0.79	0.06	3e-38	1e-37	RABGGTB
ENSG00000057468	4.41	1.23	0.66	0.037	0.051	MSH4
ENSG00000184005	32.55	-2.37	0.36	6.3e-12	1.3e-11	ST6GALNAC3
ENSG00000117069	2.23	-1.98	1.09	0.013	0.018	ST6GALNAC5
ENSG00000142892	981.51	-1.77	0.09	1.9e-80	1.3e-79	PIGK
ENSG00000154027	17.34	-0.66	0.38	0.068	0.091	AK5
ENSG00000036549	2439.13	0.35	0.07	2.1e-06	3.8e-06	ZZZ3
ENSG00000077254	3256.06	-0.39	0.06	6.9e-12	1.4e-11	USP33
ENSG00000180488	1451.29	-0.42	0.1	1.7e-05	2.9e-05	MIGA1
ENSG00000162614	22.47	0.21	0.39	0.58	0.66	NEXN
ENSG00000162613	5925.65	0.57	0.07	1.3e-14	2.9e-14	FUBP1
ENSG00000162616	1120.92	2.56	0.09	7.4e-191	2.6e-189	DNAJB4
ENSG00000137960	5392.62	0.35	0.06	8.8e-10	1.7e-09	GIPC2
ENSG00000122420	0.86	1.2	1.27	0.12	0.16	PTGFR
ENSG00000137959	0.43	0.44	1.37	0.53	0.61	IFI44L
ENSG00000137965	5.23	1.59	0.57	0.0023	0.0035	IFI44
ENSG00000162618	0.08	0	1.57	1		ADGRL4
ENSG00000117114	42.78	-3.11	0.65	9.6e-08	1.8e-07	ADGRL2
ENSG00000137941	34.61	-1.49	0.3	4.5e-07	8.1e-07	TTLL7
ENSG00000142875	590.36	-1.81	0.1	9.5e-69	5.3e-68	PRKACB
ENSG00000203943	259.95	-1.01	0.13	3.1e-14	6.8e-14	SAMD13
ENSG00000137976	22.85	1.73	0.33	5.1e-08	9.5e-08	DNASE2B
ENSG00000117133	1507.4	-1.15	0.08	1.1e-52	4.8e-52	RPF1
ENSG00000174021	347.95	1.55	0.12	7.2e-36	2.4e-35	GNG5
ENSG00000122432	15.93	2.11	0.36	1.4e-09	2.8e-09	SPATA1
ENSG00000117151	373.84	0.58	0.12	6.6e-07	1.2e-06	CTBS
ENSG00000117155	2939.11	-0.48	0.06	6.7e-17	1.6e-16	SSX2IP
ENSG00000171517	4.47	-0.84	0.68	0.16	0.21	LPAR3
ENSG00000153898	1.35	-0.2	1.16	0.79	0.85	MCOLN2
ENSG00000162643	14.84	-2	0.55	7.9e-05	0.00013	DNAI3
ENSG00000055732	134.84	-2.24	0.16	1.8e-46	7.2e-46	MCOLN3
ENSG00000097096	460.13	0.53	0.11	4.1e-07	7.4e-07	SYDE2
ENSG00000162642	923.37	1.72	0.08	3.1e-101	2.9e-100	C1orf52
ENSG00000142867	7256.04	2.56	0.09	4.6e-176	1.3e-174	BCL10
ENSG00000153904	11879.4	-0.05	0.08	0.54	0.62	DDAH1
ENSG00000142871	305.5	2.91	0.28	4.5e-27	1.3e-26	CCN1
ENSG00000117174	826.76	-3.3	0.12	9e-164	2.1e-162	ZNHIT6
ENSG00000171502	0.11	0.13	1.57	0.77	0.83	COL24A1
ENSG00000122417	880.91	-0.68	0.07	1.2e-19	3e-19	ODF2L
ENSG00000137975	70.09	-4.09	0.39	7.9e-28	2.3e-27	CLCA2
ENSG00000016490	95925.5	-2	0.09	3.7e-111	3.9e-110	CLCA1
ENSG00000016602	247.43	-0.22	0.15	0.13	0.16	CLCA4
ENSG00000097033	7292.15	1.56	0.05	5.8e-205	2.5e-203	SH3GLB1
ENSG00000183291	10073.7	-0.56	0.05	2.3e-27	6.6e-27	SELENOF
ENSG00000153936	2328.75	-0.85	0.08	7.6e-28	2.2e-27	HS2ST1
ENSG00000143013	2557.05	-1.04	0.05	5.2e-83	3.6e-82	LMO4
ENSG00000065243	7819.64	0.09	0.08	0.28	0.35	PKN2
ENSG00000137947	1746.38	1.57	0.06	1.4e-149	2.5e-148	GTF2B
ENSG00000137944	3120.09	0.89	0.05	1.6e-72	9.6e-72	KYAT3
ENSG00000213516	1482.07	0.37	0.07	1.9e-08	3.5e-08	RBMXL1
ENSG00000117226	5291.89	0.91	0.08	1.1e-33	3.4e-33	GBP3
ENSG00000117228	375.96	0.8	0.11	2.9e-14	6.4e-14	GBP1
ENSG00000162645	2928.22	2.59	0.1	2.8e-145	4.8e-144	GBP2
ENSG00000213512	0.4	-0.31	1.3	0.67	0.74	GBP7
ENSG00000162654	10.72	0.96	0.46	0.028	0.039	GBP4
ENSG00000154451	0.39	-0.16	1.32	0.82	0.88	GBP5
ENSG00000183347	0.1	0.02	1.57	0.97		GBP6
ENSG00000197147	1024.59	-2.8	0.12	2.3e-128	3.1e-127	LRRC8B
ENSG00000171488	64.91	-0.28	0.21	0.19	0.24	LRRC8C
ENSG00000171492	2075.99	0.03	0.07	0.72	0.8	LRRC8D
ENSG00000162664	2098.49	-0.62	0.07	2.7e-17	6.4e-17	ZNF326
ENSG00000143032	0.06	0.13	1.57	0.77		BARHL2
ENSG00000122482	2040.32	-1	0.09	8.7e-32	2.7e-31	ZNF644
ENSG00000162669	2.43	-0.6	1.01	0.43	0.51	HFM1
ENSG00000097046	759.15	-4.14	0.18	4.8e-116	5.4e-115	CDC7
ENSG00000069702	265.33	0.01	0.17	0.95	0.98	TGFBR3
ENSG00000137948	0.16	0	1.54	1	1	BRDT
ENSG00000172031	256.96	-1.2	0.13	8.7e-20	2.2e-19	EPHX4
ENSG00000230667	448.28	-0.05	0.11	0.61	0.69	SETSIP
ENSG00000189195	268.96	0.86	0.11	7.4e-15	1.7e-14	BTBD8
ENSG00000203910	1.27	-0.34	1.07	0.66	0.74	C1orf146
ENSG00000174842	388.53	-2.31	0.14	8.6e-61	4.3e-60	GLMN
ENSG00000122484	683.2	-1.83	0.11	1.8e-66	9.9e-66	RPAP2
ENSG00000162676	167.26	-3.74	0.23	1.7e-59	8.1e-59	GFI1
ENSG00000067208	983.07	-0.1	0.09	0.25	0.32	EVI5
ENSG00000122406	55387.6	1.56	0.08	9.9e-84	7e-83	RPL5
ENSG00000154511	964.88	0.48	0.1	4.5e-07	8.1e-07	DIPK1A
ENSG00000143033	1782.81	0.81	0.05	1.2e-62	6e-62	MTF2
ENSG00000117500	5822.36	-0.03	0.08	0.73	0.8	TMED5
ENSG00000122483	519.31	-2.93	0.14	4.5e-97	3.9e-96	CCDC18
ENSG00000117505	4075.53	1.38	0.07	1.7e-93	1.4e-92	DR1
ENSG00000137942	9835.41	1.73	0.09	4.2e-84	2.9e-83	FNBP1L
ENSG00000137936	1797.5	-0.03	0.08	0.72	0.79	BCAR3
ENSG00000067334	2677.33	-0.48	0.07	9.7e-11	2e-10	DNTTIP2
ENSG00000023909	2238.84	-1.91	0.09	5e-97	4.3e-96	GCLM
ENSG00000198691	231.2	-4.2	0.21	3.3e-95	2.7e-94	ABCA4
ENSG00000137962	1131.1	0.43	0.11	8.2e-05	0.00014	ARHGAP29
ENSG00000117528	5299.13	-1.07	0.07	1.8e-52	7.9e-52	ABCD3
ENSG00000117525	2062.08	0.39	0.07	8.9e-08	1.7e-07	F3
ENSG00000143036	4263.98	0.53	0.06	1.5e-20	3.7e-20	SLC44A3
ENSG00000117519	6354.38	1.38	0.06	9.4e-115	1e-113	CNN3
ENSG00000172339	536.95	-0.54	0.08	5.1e-11	1e-10	ALG14
ENSG00000152078	947.57	0.25	0.1	0.01	0.015	TLCD4
ENSG00000271092	6.24	-0.42	0.62	0.46	0.54	TLCD4-RWDD3
ENSG00000122481	37.81	-0.8	0.25	0.001	0.0016	RWDD3
ENSG00000117569	337.25	0.28	0.1	0.0072	0.011	PTBP2
ENSG00000188641	2.96	-0.31	0.72	0.62	0.7	DPYD
ENSG00000162627	1582.28	-1.41	0.08	6.1e-78	3.9e-77	SNX7
ENSG00000117598	2.1	-0.59	0.79	0.37	0.45	PLPPR5
ENSG00000117600	0.77	-1.03	1.25	0.18	0.23	PLPPR4
ENSG00000099260	3.23	-1.06	0.82	0.12	0.15	PALMD
ENSG00000156869	2781.47	1.71	0.1	3.9e-65	2e-64	FRRS1
ENSG00000162688	1911.68	-1.35	0.09	1.6e-51	6.8e-51	AGL
ENSG00000117620	10632.9	0.18	0.08	0.024	0.034	SLC35A3
ENSG00000283761	14.83	0.76	0.38	0.038	0.052	AC118553.2
ENSG00000156875	44	1.14	0.23	4.4e-07	8e-07	MFSD14A
ENSG00000156876	633.79	-0.8	0.08	1.5e-22	4e-22	SASS6
ENSG00000122435	507.33	-1	0.08	3.4e-37	1.2e-36	TRMT13
ENSG00000122477	11.12	-0.16	0.47	0.72	0.8	LRRC39
ENSG00000137992	1245.79	-1.95	0.08	1.6e-120	1.9e-119	DBT
ENSG00000137996	3551.35	0.86	0.05	6.4e-59	3.1e-58	RTCA
ENSG00000079335	558.67	-0.71	0.1	1.9e-13	4.2e-13	CDC14A
ENSG00000181656	0.12	0.02	1.57	0.97	0.99	GPR88
ENSG00000162692	0.54	0.07	1.32	0.93	0.96	VCAM1
ENSG00000162694	234.29	-3.86	0.27	1.1e-49	4.7e-49	EXTL2
ENSG00000162695	1416.51	-0.94	0.07	2.5e-39	8.8e-39	SLC30A7
ENSG00000117543	1262.17	0.34	0.07	1.6e-06	2.8e-06	DPH5
ENSG00000170989	0.32	0.24	1.57	0.59	0.67	S1PR1
ENSG00000118733	0.09	0	1.57	1		OLFM3
ENSG00000060718	0.24	0.2	1.52	0.7	0.77	COL11A1
ENSG00000185946	294.81	0.91	0.13	3.4e-12	7.1e-12	RNPC3
ENSG00000240038	109.13	2.21	0.23	7.5e-22	2e-21	AMY2B
ENSG00000243480	14.51	2.08	0.38	1.6e-08	3e-08	AMY2A
ENSG00000237763	5.88	1.74	0.52	0.00033	0.00053	AMY1A
ENSG00000174876	1.9	1.31	0.91	0.071	0.095	AMY1B
ENSG00000187733	11.29	1.99	0.46	5e-06	8.7e-06	AMY1C
ENSG00000198890	793.42	-7.77	0.47	2.6e-65	1.4e-64	PRMT6
ENSG00000162631	0.22	0.11	1.52	0.84	0.89	NTNG1
ENSG00000134215	2637.98	0.15	0.07	0.028	0.039	VAV3
ENSG00000085491	11981	0.46	0.09	4.4e-07	7.9e-07	SLC25A24
ENSG00000196427	4.73	0.84	0.56	0.1	0.14	NBPF4
ENSG00000186086	14.45	0.21	0.4	0.58	0.67	NBPF6
ENSG00000162636	2336.85	0.67	0.09	3e-15	6.8e-15	FAM102B
ENSG00000162639	246.24	-5.39	0.33	7.1e-62	3.6e-61	HENMT1
ENSG00000134186	4944.85	1.5	0.08	5.8e-87	4.3e-86	PRPF38B
ENSG00000143107	0.25	0	1.48	1	1	FNDC7
ENSG00000116266	2437.75	-0.38	0.05	1.2e-12	2.4e-12	STXBP3
ENSG00000162641	0.16	0.18	1.57	0.67	0.75	AKNAD1
ENSG00000121957	2102.76	-0.63	0.07	6.1e-18	1.5e-17	GPSM2
ENSG00000121940	970.87	-0.96	0.07	3.8e-46	1.5e-45	CLCC1
ENSG00000085433	354.06	0.35	0.09	5.4e-05	9.1e-05	WDR47
ENSG00000197780	1211.55	0.05	0.07	0.49	0.58	TAF13
ENSG00000215717	4488.55	2.67	0.07	3.3e-299	5e-297	TMEM167B
ENSG00000179902	1.34	-0.19	1.07	0.8	0.86	C1orf194
ENSG00000116299	2924.88	-0.1	0.1	0.32	0.39	ELAPOR1
ENSG00000031698	14154.4	0.08	0.08	0.29	0.36	SARS1
ENSG00000143126	321.46	-3.19	0.26	5.7e-37	1.9e-36	CELSR2
ENSG00000134222	1005.37	0.69	0.08	5.2e-17	1.2e-16	PSRC1
ENSG00000221986	1.71	1.12	0.95	0.13	0.17	MYBPHL
ENSG00000134243	5774.01	-1.06	0.06	9e-68	4.9e-67	SORT1
ENSG00000143106	6381.59	-0.41	0.08	7.3e-08	1.4e-07	PSMA5
ENSG00000143028	0.92	0.74	1.11	0.33	0.41	SYPL2
ENSG00000162650	157.39	0.72	0.12	1.4e-09	2.7e-09	ATXN7L2
ENSG00000174151	622.74	-1.5	0.1	1.3e-55	5.8e-55	CYB561D1
ENSG00000181754	120.55	-2.13	0.23	6.6e-22	1.7e-21	AMIGO1
ENSG00000156097	5.4	0.22	0.57	0.67	0.75	GPR61
ENSG00000065135	8594.21	1.39	0.07	8.7e-98	7.6e-97	GNAI3
ENSG00000134183	13.65	-0.38	0.37	0.29	0.36	GNAT2
ENSG00000116337	2316.14	1.4	0.08	3.5e-75	2.2e-74	AMPD2
ENSG00000168765	7615.11	-1.48	0.06	1.9e-119	2.3e-118	GSTM4
ENSG00000213366	235	0.97	0.21	4e-06	6.9e-06	GSTM2
ENSG00000134184	502.41	-1.58	0.09	1.4e-62	7e-62	GSTM1
ENSG00000134201	341.43	-1.55	0.1	9e-52	3.9e-51	GSTM5
ENSG00000134202	1968.08	-0.91	0.08	1.5e-31	4.7e-31	GSTM3
ENSG00000198758	9474.21	1.41	0.1	1.4e-49	5.7e-49	EPS8L3
ENSG00000184371	152.2	-0.8	0.18	6.7e-06	1.2e-05	CSF1
ENSG00000168710	14589.7	0.44	0.05	8.4e-18	2e-17	AHCYL1
ENSG00000143093	925.78	-1.47	0.08	3.8e-75	2.3e-74	STRIP1
ENSG00000156150	0.02	0	1.57	1		ALX3
ENSG00000186150	0.03	0.02	1.57	0.97		UBL4B
ENSG00000197106	8.88	0.92	0.44	0.028	0.039	SLC6A17
ENSG00000116396	161.71	-1.34	0.15	3.1e-18	7.4e-18	KCNC4
ENSG00000162775	1561.15	2.59	0.1	1.5e-152	2.8e-151	RBM15
ENSG00000168679	1410.99	1.24	0.11	1e-30	3.2e-30	SLC16A4
ENSG00000134248	4247.58	1.97	0.08	2.1e-127	2.8e-126	LAMTOR5
ENSG00000143125	0.07	0	1.57	1		PROK1
ENSG00000143105	0.37	0	1.39	1	1	KCNA10
ENSG00000177301	95.09	-4.64	0.57	1.8e-18	4.3e-18	KCNA2
ENSG00000177272	0.69	-0.81	1.15	0.3	0.36	KCNA3
ENSG00000143119	0.47	-0.14	1.28	0.85	0.9	CD53
ENSG00000121931	1268.18	0.72	0.08	2.1e-18	5.2e-18	LRIF1
ENSG00000156171	3883.33	1.3	0.07	2e-88	1.5e-87	DRAM2
ENSG00000134255	2191.46	0.44	0.06	1.5e-13	3.1e-13	CEPT1
ENSG00000162777	1775.1	-0.28	0.06	2.6e-06	4.5e-06	DENND2D
ENSG00000064886	2.33	1.13	0.8	0.094	0.12	CHI3L2
ENSG00000134216	0.12	0.18	1.57	0.67	0.75	CHIA
ENSG00000173947	39.9	1.64	0.27	1e-09	2e-09	PIFO
ENSG00000085465	137.19	0.77	0.16	1.7e-06	3e-06	OVGP1
ENSG00000116455	1381.63	-3.69	0.13	3e-180	9.1e-179	WDR77
ENSG00000116459	9800.55	-0.37	0.06	4.5e-09	8.6e-09	ATP5PB
ENSG00000143110	9.88	-0.07	0.46	0.87	0.91	C1orf162
ENSG00000121933	1.57	2.22	1.07	0.0052	0.0078	TMIGD3
ENSG00000282608	0.99	-0.74	1.06	0.33	0.41	ADORA3
ENSG00000116473	7590.78	1.23	0.05	7.3e-116	8.3e-115	RAP1A
ENSG00000197852	218.14	-3.25	0.19	6.3e-69	3.5e-68	INKA2
ENSG00000064703	920.24	-1.47	0.09	6.1e-57	2.9e-56	DDX20
ENSG00000171385	2.63	-0.5	0.91	0.49	0.57	KCND3
ENSG00000143079	3093	1.93	0.09	8.3e-96	7.1e-95	CTTNBP2NL
ENSG00000134245	64.99	1.03	0.2	2.5e-07	4.5e-07	WNT2B
ENSG00000007341	302.43	-1.36	0.11	2.6e-35	8.6e-35	ST7L
ENSG00000116489	11361.8	-0.11	0.04	0.016	0.023	CAPZA1
ENSG00000155363	2849.44	1.33	0.08	1.7e-66	9e-66	MOV10
ENSG00000155366	7516.85	1.58	0.1	6.2e-62	3.1e-61	RHOC
ENSG00000271810	0.51	0.92	1.46	0.18	0.23	AL603832.3
ENSG00000155367	48.67	3.06	0.27	4.3e-31	1.3e-30	PPM1J
ENSG00000184599	0.09	0	1.57	1		TAFA3
ENSG00000155380	10086.4	-0.51	0.06	3e-17	7e-17	SLC16A1
ENSG00000198799	837.87	0.78	0.09	6.7e-20	1.7e-19	LRIG2
ENSG00000081026	2471.44	-0.19	0.12	0.11	0.14	MAGI3
ENSG00000116793	450.21	-1.29	0.13	4.4e-24	1.2e-23	PHTF1
ENSG00000081019	4716.33	3.35	0.1	8.6e-256	7.6e-254	RSBN1
ENSG00000134242	79.49	1.25	0.18	6.3e-12	1.3e-11	PTPN22
ENSG00000188761	3532.58	-1.13	0.07	5.4e-66	2.9e-65	BCL2L15
ENSG00000134262	523.68	-0.88	0.09	9.5e-21	2.4e-20	AP4B1
ENSG00000118655	338.94	-1.96	0.13	1.6e-51	7e-51	DCLRE1B
ENSG00000163349	4133.1	0.94	0.11	1.1e-17	2.7e-17	HIPK1
ENSG00000116774	16.58	-1.22	0.54	0.014	0.021	OLFML3
ENSG00000134207	0.57	0.74	1.25	0.33	0.4	SYT6
ENSG00000197323	2392.42	0.02	0.08	0.8	0.86	TRIM33
ENSG00000116752	1264.4	-1.34	0.09	1.2e-53	5.3e-53	BCAS2
ENSG00000175984	5.78	0.37	0.57	0.48	0.57	DENND2C
ENSG00000116748	0.14	0	1.57	1	1	AMPD1
ENSG00000213281	6339.8	1.38	0.08	4e-66	2.2e-65	NRAS
ENSG00000009307	57887.8	2.12	0.06	2.1e-264	2.1e-262	CSDE1
ENSG00000052723	1681.61	-0.37	0.05	4.4e-12	9.3e-12	SIKE1
ENSG00000198765	0.24	0.29	1.55	0.55	0.63	SYCP1
ENSG00000134200	0.06	0.13	1.57	0.77		TSHB
ENSG00000134198	130.63	0.65	0.15	1.3e-05	2.2e-05	TSPAN2
ENSG00000134259	0.21	0.03	1.52	0.96	0.98	NGF
ENSG00000173218	767.3	-2.43	0.12	4.6e-93	3.7e-92	VANGL1
ENSG00000118729	0.14	0.02	1.57	0.97	0.99	CASQ2
ENSG00000177551	4.78	-2.15	0.96	0.0043	0.0064	NHLH2
ENSG00000163393	133.45	-2.93	0.21	4.6e-44	1.8e-43	SLC22A15
ENSG00000173212	113.08	-3	0.25	3.6e-35	1.2e-34	MAB21L3
ENSG00000163399	59497.4	1.46	0.07	1.2e-91	9.2e-91	ATP1A1
ENSG00000116815	920.05	0.85	0.09	1.6e-21	4.2e-21	CD58
ENSG00000143061	5583.92	1.95	0.08	4.6e-130	6.4e-129	IGSF3
ENSG00000116824	0.1	0	1.57	1		CD2
ENSG00000134247	4156.41	-0.33	0.07	1.5e-06	2.7e-06	PTGFRN
ENSG00000134256	12.78	-1	0.46	0.022	0.032	CD101
ENSG00000116830	1440.46	-3.04	0.11	1.9e-170	4.9e-169	TTF2
ENSG00000134253	135.49	-1.31	0.18	4.9e-14	1.1e-13	TRIM45
ENSG00000134258	60.64	0.13	0.34	0.69	0.77	VTCN1
ENSG00000198162	3067.72	-2.01	0.1	6.4e-83	4.4e-82	MAN1A2
ENSG00000183508	1213.65	1.4	0.09	3.2e-60	1.6e-59	TENT5C
ENSG00000196505	956.21	0.07	0.07	0.37	0.45	GDAP2
ENSG00000065183	1542.26	-2.73	0.1	1.4e-151	2.7e-150	WDR3
ENSG00000155761	0.95	0.74	1.17	0.34	0.41	SPAG17
ENSG00000092607	8.94	3.65	0.75	2.4e-08	4.5e-08	TBX15
ENSG00000116874	1242.24	0.52	0.06	2.9e-17	6.8e-17	WARS2
ENSG00000116882	1.11	-1.08	1.02	0.16	0.2	HAO2
ENSG00000203859	389.65	-2.74	0.2	1.5e-43	5.7e-43	HSD3B2
ENSG00000203857	128.33	-5.14	0.33	3.1e-58	1.5e-57	HSD3B1
ENSG00000143067	241.15	-0.06	0.11	0.61	0.69	ZNF697
ENSG00000092621	12559.8	-1.04	0.09	1.3e-29	3.9e-29	PHGDH
ENSG00000134240	386.07	-1.28	0.21	3.2e-10	6.3e-10	HMGCS2
ENSG00000134193	45010.5	0.28	0.08	0.00052	0.00083	REG4
ENSG00000134250	2754.68	-0.08	0.1	0.41	0.49	NOTCH2
ENSG00000265808	3550.58	0.02	0.06	0.76	0.83	SEC22B
ENSG00000286106	3.08	0.58	0.72	0.36	0.43	NOTCH2NLR
ENSG00000273136	905.95	-0.58	0.1	4.3e-09	8.3e-09	NBPF26
ENSG00000263353	117.37	0.18	0.16	0.25	0.32	PPIAL4A
ENSG00000198019	0.21	0.03	1.52	0.96	0.98	FCGR1B
ENSG00000188610	224.6	-0.13	0.13	0.34	0.41	FAM72B
ENSG00000171943	815.3	1.06	0.08	1.9e-42	6.9e-42	SRGAP2C
ENSG00000273213	8.96	-0.05	0.44	0.91	0.95	H3-2
ENSG00000263513	89.31	-0.37	0.19	0.048	0.066	FAM72C
ENSG00000271567	1.11	-0.39	1.08	0.61	0.69	PPIAL4E
ENSG00000266338	253.97	-1.06	0.11	2.9e-21	7.6e-21	NBPF15
ENSG00000279782	9.13	0.38	0.49	0.41	0.49	PPIAL4F
ENSG00000196369	142.35	0.79	0.13	4.4e-10	8.8e-10	SRGAP2B
ENSG00000215784	810.58	-0.11	0.09	0.2	0.25	FAM72D
ENSG00000256374	0.09	0.13	1.57	0.77		PPIAL4D
ENSG00000162825	133.96	-0.91	0.17	1.6e-07	2.9e-07	NBPF20
ENSG00000117262	644.45	-1.4	0.09	4.6e-53	2e-52	GPR89A
ENSG00000174827	572.75	-0.75	0.09	2.3e-17	5.3e-17	PDZK1
ENSG00000117281	1.37	-0.75	1.07	0.33	0.4	CD160
ENSG00000265491	779.79	-1.01	0.08	1.3e-36	4.4e-36	RNF115
ENSG00000186141	817.64	-0.56	0.07	8e-15	1.8e-14	POLR3C
ENSG00000186364	23.97	0.36	0.32	0.25	0.31	NUDT17
ENSG00000131788	353.5	-0.17	0.1	0.073	0.098	PIAS3
ENSG00000198483	2	0.58	0.92	0.43	0.51	ANKRD35
ENSG00000143127	14.08	-1.44	0.58	0.0063	0.0093	ITGA10
ENSG00000131779	1140.1	-1.59	0.07	1.2e-103	1.1e-102	PEX11B
ENSG00000265241	2096.26	-0.61	0.08	2.4e-13	5.1e-13	RBM8A
ENSG00000271601	86.77	0.35	0.17	0.038	0.053	LIX1L
ENSG00000272031	5.67	-1.06	0.66	0.072	0.097	ANKRD34A
ENSG00000121851	295.21	-0.8	0.17	1.3e-06	2.3e-06	POLR3GL
ENSG00000265972	40119.2	3.87	0.09	0	0	TXNIP
ENSG00000168509	0.05	0	1.57	1		HJV
ENSG00000271425	292.81	-0.02	0.13	0.86	0.91	NBPF10
ENSG00000264343	5.57	-0.25	0.6	0.64	0.72	NOTCH2NLA
ENSG00000270339	0.61	0.08	1.24	0.91	0.95	PPIAL4H
ENSG00000268043	1260.32	0.06	0.09	0.51	0.59	NBPF12
ENSG00000131791	3584.44	2.18	0.09	4e-141	6.5e-140	PRKAB2
ENSG00000131781	1505.15	-0.61	0.08	8e-16	1.8e-15	FMO5
ENSG00000131778	46.41	-1.04	0.26	3.8e-05	6.3e-05	CHD1L
ENSG00000116128	787.44	-0.35	0.1	0.00021	0.00034	BCL9
ENSG00000162836	1064.33	-0.71	0.08	3.9e-17	9.2e-17	ACP6
ENSG00000265107	2.23	0.78	1.08	0.31	0.38	GJA5
ENSG00000188092	841.01	-1.3	0.07	3.1e-72	1.8e-71	GPR89B
ENSG00000263956	241.92	-0.33	0.11	0.0039	0.0058	NBPF11
ENSG00000236334	15.38	-0.03	0.4	0.94	0.97	PPIAL4G
ENSG00000270629	485.71	-0.12	0.12	0.31	0.38	NBPF14
ENSG00000286019	2.11	-0.36	0.83	0.6	0.68	NOTCH2NLB
ENSG00000177144	2207.56	2.05	0.12	6.4e-66	3.4e-65	NUDT4B
ENSG00000178104	3976.65	0.24	0.07	0.00056	0.00089	PDE4DIP
ENSG00000269713	252.93	-2.07	0.13	2e-54	8.8e-54	NBPF9
ENSG00000286219	83.05	-0.1	0.2	0.62	0.7	NOTCH2NLC
ENSG00000271383	5.45	-0.54	0.66	0.36	0.43	NBPF19
ENSG00000263464	2030.51	0.43	0.11	3.5e-05	5.9e-05	PPIAL4C
ENSG00000150337	0.07	0.02	1.57	0.97		FCGR1A
ENSG00000203814	69.16	3.46	0.22	3.2e-56	1.5e-55	H2BC18
ENSG00000183598	2.47	-0.46	0.79	0.49	0.57	H3C13
ENSG00000270882	469.94	0.9	0.14	1.7e-11	3.6e-11	H4C14
ENSG00000203811	11.16	-1.71	0.51	0.00031	0.0005	H3C14
ENSG00000203812	94.34	2.78	0.2	2.2e-45	8.7e-45	H2AC18
ENSG00000272196	1345.86	3.75	0.13	5.4e-184	1.7e-182	H2AC19
ENSG00000203852	10	-1.14	0.56	0.027	0.038	H3C15
ENSG00000270276	19.03	0.63	0.32	0.042	0.057	H4C15
ENSG00000184678	1131.96	5.44	0.12	0	0	H2BC21
ENSG00000184260	39.19	2.12	0.26	7.4e-17	1.7e-16	H2AC20
ENSG00000184270	2.73	1.81	0.82	0.008	0.012	H2AC21
ENSG00000178096	302.96	-0.65	0.14	1.7e-06	3e-06	BOLA1
ENSG00000159164	40.59	-0.25	0.23	0.27	0.34	SV2A
ENSG00000143368	1765.34	0.31	0.08	0.00021	0.00034	SF3B4
ENSG00000014914	5022.96	2.24	0.14	3.7e-58	1.8e-57	MTMR11
ENSG00000264522	2242.6	1	0.07	1.1e-48	4.7e-48	OTUD7B
ENSG00000136631	977.5	-1.07	0.07	2.2e-52	9.5e-52	VPS45
ENSG00000023902	107.19	1.81	0.16	2.7e-29	8e-29	PLEKHO1
ENSG00000143401	7403.53	-0.7	0.05	1.1e-38	3.7e-38	ANP32E
ENSG00000118298	50.77	2.86	0.21	3.5e-43	1.3e-42	CA14
ENSG00000117362	7982.68	0.72	0.04	7.1e-71	4.1e-70	APH1A
ENSG00000118292	37.36	1.33	0.23	8e-09	1.5e-08	C1orf54
ENSG00000159208	96.93	1.49	0.18	3.8e-17	9e-17	CIART
ENSG00000266472	2112.93	0.14	0.1	0.17	0.21	MRPS21
ENSG00000117360	2017.59	2.23	0.09	1.2e-139	2e-138	PRPF3
ENSG00000163125	3225.34	1.36	0.1	6.2e-45	2.4e-44	RPRD2
ENSG00000143374	1030.75	-2.54	0.1	8.1e-156	1.6e-154	TARS2
ENSG00000143369	414.09	4.75	0.17	1.8e-176	5.1e-175	ECM1
ENSG00000143382	11.65	0.73	0.48	0.11	0.14	ADAMTSL4
ENSG00000143384	19303.7	2.01	0.07	1e-189	3.5e-188	MCL1
ENSG00000143420	6685.47	-0.68	0.08	2.8e-19	6.8e-19	ENSA
ENSG00000143457	6763.75	2.45	0.07	5.9e-244	4.4e-242	GOLPH3L
ENSG00000143452	0.38	-0.31	1.3	0.67	0.75	HORMAD1
ENSG00000163131	4208.83	0.33	0.06	8.1e-08	1.5e-07	CTSS
ENSG00000143387	73.07	2.18	0.18	5.1e-36	1.7e-35	CTSK
ENSG00000143437	1889.24	1.22	0.06	2.3e-79	1.5e-78	ARNT
ENSG00000143379	1072.41	0.83	0.08	2.8e-28	8.2e-28	SETDB1
ENSG00000143418	4530.46	0.98	0.07	1.2e-50	5.1e-50	CERS2
ENSG00000143412	492.49	0.2	0.11	0.073	0.098	ANXA9
ENSG00000143409	1756.47	0.57	0.07	2.6e-15	5.9e-15	MINDY1
ENSG00000143363	1524.55	0.95	0.07	1e-40	3.8e-40	PRUNE1
ENSG00000163141	56.38	3.92	0.27	1.5e-48	6.3e-48	BNIPL
ENSG00000143443	136.37	-0.45	0.14	0.00083	0.0013	C1orf56
ENSG00000197622	2201.42	-0.28	0.06	5.4e-06	9.4e-06	CDC42SE1
ENSG00000213190	22.9	0.21	0.32	0.51	0.59	MLLT11
ENSG00000143458	624.24	-0.96	0.09	6.9e-29	2e-28	GABPB2
ENSG00000143434	150.48	0.04	0.18	0.85	0.9	SEMA6C
ENSG00000163154	0.9	-1.23	1.15	0.12	0.15	TNFAIP8L2
ENSG00000163156	630.42	0.73	0.09	1.2e-16	2.8e-16	SCNM1
ENSG00000163155	391.14	1.2	0.09	7.7e-41	2.8e-40	LYSMD1
ENSG00000163157	14.63	-0.13	0.46	0.76	0.83	TMOD4
ENSG00000163159	1731.24	1.39	0.06	2.2e-118	2.5e-117	VPS72
ENSG00000143398	2413.65	0.61	0.05	7.7e-33	2.4e-32	PIP5K1A
ENSG00000159352	4727.08	0.38	0.06	2.2e-09	4.3e-09	PSMD4
ENSG00000143373	2242.02	1.27	0.07	1.8e-80	1.2e-79	ZNF687
ENSG00000143393	3285.77	0.88	0.04	8.4e-95	7e-94	PI4KB
ENSG00000143390	1358.39	-2.73	0.11	1.4e-142	2.3e-141	RFX5
ENSG00000143416	2738.3	-0.51	0.09	3.5e-08	6.6e-08	SELENBP1
ENSG00000159377	6313.05	0.22	0.06	0.00056	0.00089	PSMB4
ENSG00000143442	2563.49	2.08	0.07	2e-192	7.3e-191	POGZ
ENSG00000143375	12156.8	1.5	0.09	9.3e-69	5.2e-68	CGN
ENSG00000143367	2751.83	2.62	0.08	1.8e-236	1.2e-234	TUFT1
ENSG00000143376	2070.99	1.1	0.06	1.9e-66	1e-65	SNX27
ENSG00000159409	287.2	1.13	0.11	1e-25	2.9e-25	CELF3
ENSG00000178796	8.48	1.04	0.53	0.035	0.048	RIIAD1
ENSG00000143436	1101.37	-0.28	0.07	6.3e-05	0.0001	MRPL9
ENSG00000143450	14.96	0.04	0.34	0.89	0.93	OAZ3
ENSG00000182134	304.68	-0.47	0.1	6e-06	1e-05	TDRKH
ENSG00000213171	2.49	-0.28	0.74	0.66	0.74	LINGO4
ENSG00000143365	824.18	1.41	0.12	1.2e-30	3.8e-30	RORC
ENSG00000225556	17.58	-1.23	0.47	0.0053	0.0079	C2CD4D
ENSG00000196407	7.37	-2.13	0.7	0.0005	0.00079	THEM5
ENSG00000159445	804.71	-2.96	0.11	3.9e-166	9.3e-165	THEM4
ENSG00000197747	18304.8	1.86	0.09	6.5e-95	5.4e-94	S100A10
ENSG00000163191	6457.95	-0.17	0.07	0.016	0.022	S100A11
ENSG00000182898	0.02	0	1.57	1		TCHHL1
ENSG00000159450	1.35	-0.79	1.08	0.3	0.37	TCHH
ENSG00000215853	0.03	0	1.57	1		RPTN
ENSG00000197915	0.13	0	1.57	1	1	HRNR
ENSG00000143631	0.42	-0.49	1.38	0.48	0.56	FLG
ENSG00000186207	0.05	0	1.57	1		LCE5A
ENSG00000187223	0.02	0	1.57	1		LCE2D
ENSG00000159455	0.03	0.02	1.57	0.97		LCE2B
ENSG00000198854	0.04	0	1.57	1		C1orf68
ENSG00000186226	0.46	0.06	1.34	0.93	0.96	LCE1E
ENSG00000197084	0.09	0	1.57	1		LCE1C
ENSG00000196734	0.09	0	1.57	1		LCE1B
ENSG00000186844	0.09	0.02	1.57	0.97		LCE1A
ENSG00000163206	0.03	0	1.57	1		SMCP
ENSG00000163207	0.1	0	1.57	1		IVL
ENSG00000283227	0.03	0	1.57	1		SPRR5
ENSG00000169474	0.25	0.23	1.57	0.6	0.68	SPRR1A
ENSG00000163209	0.05	0	1.57	1		SPRR3
ENSG00000203784	0.02	0	1.57	1		LELP1
ENSG00000203782	0.04	0	1.57	1		LORICRIN
ENSG00000159527	1.34	-1.13	1.12	0.15	0.19	PGLYRP3
ENSG00000163218	7.96	-2.32	0.82	0.00076	0.0012	PGLYRP4
ENSG00000163220	193.09	-5.91	0.31	5.9e-82	4e-81	S100A9
ENSG00000163221	0.44	-0.56	1.38	0.42	0.5	S100A12
ENSG00000184330	0.22	0.02	1.55	0.96	0.99	S100A7A
ENSG00000143556	0.92	0.71	1.53	0.22	0.27	S100A7
ENSG00000197956	53670.6	1.51	0.13	1.3e-29	3.9e-29	S100A6
ENSG00000196420	141.59	1.47	0.18	1.8e-16	4.1e-16	S100A5
ENSG00000196154	1505.87	1.46	0.24	9.9e-10	1.9e-09	S100A4
ENSG00000188015	26.92	2.19	0.3	1.4e-13	3.1e-13	S100A3
ENSG00000196754	116	1.64	0.19	1.4e-17	3.3e-17	S100A2
ENSG00000188643	13800.8	1.67	0.1	1.3e-59	6.5e-59	S100A16
ENSG00000189334	41288.2	1.86	0.11	2.1e-70	1.2e-69	S100A14
ENSG00000189171	417.29	1.48	0.13	2.7e-32	8.5e-32	S100A13
ENSG00000160678	13.57	-0.49	0.52	0.31	0.38	S100A1
ENSG00000160679	3190.64	-0.37	0.06	4.9e-10	9.6e-10	CHTOP
ENSG00000143553	486.95	-1.43	0.11	7.4e-36	2.5e-35	SNAPIN
ENSG00000143621	7499.28	-0.58	0.06	2.4e-19	6e-19	ILF2
ENSG00000169418	1.79	0.22	1.07	0.77	0.83	NPR1
ENSG00000143624	3697.83	1.33	0.09	1.3e-54	5.8e-54	INTS3
ENSG00000143554	340.18	-1.46	0.12	3.6e-32	1.1e-31	SLC27A3
ENSG00000143614	1456.58	1.95	0.08	1e-119	1.2e-118	GATAD2B
ENSG00000198837	1679.89	0.64	0.08	2.4e-14	5.2e-14	DENND4B
ENSG00000160741	1472.74	2.83	0.11	2.2e-151	4.1e-150	CRTC2
ENSG00000143570	36.7	1.07	0.23	3.5e-06	6.1e-06	SLC39A1
ENSG00000143578	409.59	-1.57	0.11	9.9e-45	3.8e-44	CREB3L4
ENSG00000143543	758.21	0.91	0.09	2.2e-22	5.7e-22	JTB
ENSG00000143545	829.07	1.34	0.15	1.4e-19	3.5e-19	RAB13
ENSG00000177954	9480.16	2.08	0.11	5.7e-76	3.5e-75	RPS27
ENSG00000143552	3.99	1.25	0.67	0.035	0.049	NUP210L
ENSG00000143549	20464.1	-0.14	0.04	0.0013	0.002	TPM3
ENSG00000163263	1.19	-0.74	1.04	0.33	0.4	C1orf189
ENSG00000143612	11771.5	1.13	0.05	9.6e-135	1.4e-133	C1orf43
ENSG00000143569	5192.32	1.04	0.09	4e-34	1.3e-33	UBAP2L
ENSG00000143575	2456.55	-0.14	0.07	0.045	0.062	HAX1
ENSG00000143595	101.53	0.74	0.19	0.00012	0.0002	AQP10
ENSG00000143515	94.79	0.45	0.17	0.0059	0.0087	ATP8B2
ENSG00000160712	1255.53	2.31	0.16	1.5e-45	6e-45	IL6R
ENSG00000169291	0.18	0.23	1.57	0.6	0.68	SHE
ENSG00000163239	0.02	0	1.57	1		TDRD10
ENSG00000160714	3108.04	0.33	0.04	1.4e-17	3.3e-17	UBE2Q1
ENSG00000160716	28.53	-3.02	0.57	7.8e-09	1.5e-08	CHRNB2
ENSG00000160710	8696.22	-0.22	0.08	0.0063	0.0092	ADAR
ENSG00000143603	8.76	-0.47	0.45	0.27	0.33	KCNN3
ENSG00000163344	1228.15	-2.1	0.12	9.3e-72	5.5e-71	PMVK
ENSG00000163346	2524.44	0.8	0.06	6.6e-38	2.3e-37	PBXIP1
ENSG00000163348	1476.11	-1.12	0.08	3.8e-48	1.6e-47	PYGO2
ENSG00000160691	3635.12	0.94	0.06	2.6e-54	1.2e-53	SHC1
ENSG00000173207	1279.19	1.4	0.08	1.3e-70	7.3e-70	CKS1B
ENSG00000160688	731.7	-3.27	0.12	1.1e-160	2.4e-159	FLAD1
ENSG00000163352	0.81	-0.67	1.16	0.38	0.46	LENEP
ENSG00000160685	9858.22	1.26	0.08	2.1e-58	9.9e-58	ZBTB7B
ENSG00000163354	27.89	1.19	0.31	9.2e-05	0.00015	DCST2
ENSG00000163357	9.57	0.59	0.48	0.19	0.24	DCST1
ENSG00000143537	4515.28	0.39	0.06	2.4e-11	4.8e-11	ADAM15
ENSG00000243364	592.93	0.32	0.09	0.00031	0.00049	EFNA4
ENSG00000143590	435.14	4	0.16	1.4e-136	2.1e-135	EFNA3
ENSG00000169242	14826.4	4	0.14	3e-187	1e-185	EFNA1
ENSG00000169241	4378.7	1.07	0.09	1.1e-34	3.4e-34	SLC50A1
ENSG00000179085	1163.73	1.72	0.13	1.6e-39	5.8e-39	DPM3
ENSG00000163463	45.69	-0.18	0.33	0.57	0.66	KRTCAP2
ENSG00000163462	8.03	1.2	0.48	0.008	0.012	TRIM46
ENSG00000185499	982.99	0.98	0.14	3.6e-12	7.6e-12	MUC1
ENSG00000169231	320.65	1.7	0.15	8.6e-32	2.7e-31	THBS3
ENSG00000173171	760.82	-0.46	0.08	8.6e-09	1.6e-08	MTX1
ENSG00000177628	929.5	-0.62	0.07	5.6e-21	1.4e-20	GBA
ENSG00000160767	1536.4	1.05	0.07	7.5e-50	3.2e-49	FAM189B
ENSG00000116521	1076.7	-0.86	0.08	1.1e-29	3.2e-29	SCAMP3
ENSG00000176444	1487.58	1.12	0.09	2.4e-37	8.2e-37	CLK2
ENSG00000143630	853.31	2.63	0.12	8e-109	8.1e-108	HCN3
ENSG00000143627	290.05	-0.87	0.11	1.2e-15	2.7e-15	PKLR
ENSG00000160752	12579.2	0.97	0.11	5.8e-18	1.4e-17	FDPS
ENSG00000160753	1586.35	0.85	0.07	5.4e-36	1.8e-35	RUSC1
ENSG00000116539	2992.55	0.64	0.12	3.2e-08	6e-08	ASH1L
ENSG00000125459	382.33	-3.54	0.18	6.9e-86	5e-85	MSTO1
ENSG00000163374	2329.81	1.88	0.06	6.6e-198	2.5e-196	YY1AP1
ENSG00000132676	3306.82	-0.06	0.05	0.23	0.29	DAP3
ENSG00000116580	1682.02	0.26	0.07	0.00027	0.00043	GON4L
ENSG00000132718	174.71	1.96	0.13	1.4e-53	6.1e-53	SYT11
ENSG00000143622	2164.03	0.37	0.1	8.7e-05	0.00014	RIT1
ENSG00000132680	2067.8	1.87	0.11	1.7e-69	9.5e-69	KHDC4
ENSG00000173080	40.86	-1.05	0.27	9.8e-05	0.00016	RXFP4
ENSG00000116584	6426.07	1.7	0.07	2.2e-123	2.7e-122	ARHGEF2
ENSG00000163479	9473.62	1.05	0.05	1.4e-88	1.1e-87	SSR2
ENSG00000160803	1036.84	-1.32	0.08	3.6e-58	1.7e-57	UBQLN4
ENSG00000116586	1172.54	-0.36	0.1	0.00015	0.00024	LAMTOR2
ENSG00000132698	5566.98	1.32	0.06	1.9e-100	1.7e-99	RAB25
ENSG00000254726	671.08	-1.9	0.17	1.6e-28	4.6e-28	MEX3A
ENSG00000160789	26363.6	1.4	0.06	2.5e-111	2.7e-110	LMNA
ENSG00000196189	39.19	-0.29	0.25	0.24	0.3	SEMA4A
ENSG00000160785	1119.68	-1.9	0.09	3.4e-103	3.2e-102	SLC25A44
ENSG00000260238	0.27	0.04	1.44	0.95	0.97	PMF1-BGLAP
ENSG00000160783	538.78	0.36	0.08	2.1e-05	3.6e-05	PMF1
ENSG00000242252	4.13	4.6	1.12	1e-07	1.9e-07	BGLAP
ENSG00000160781	80.08	1.72	0.24	9.5e-13	2e-12	PAQR6
ENSG00000198952	6182.36	0.25	0.08	0.0014	0.0021	SMG5
ENSG00000163472	169.68	0.48	0.14	0.00079	0.0012	TMEM79
ENSG00000198715	649.78	0.44	0.07	1.5e-09	3e-09	GLMP
ENSG00000189030	0.02	0	1.57	1		VHLL
ENSG00000163468	10640	-0.66	0.06	1.1e-24	2.9e-24	CCT3
ENSG00000163467	9.47	-0.45	0.48	0.33	0.4	TSACC
ENSG00000132677	13.56	-1.96	0.53	6.4e-05	0.00011	RHBG
ENSG00000116604	2215.89	2.57	0.1	1.6e-138	2.5e-137	MEF2D
ENSG00000183856	2663.05	0.82	0.13	7.5e-11	1.5e-10	IQGAP3
ENSG00000187862	0.22	-0.1	1.45	0.87	0.92	TTC24
ENSG00000163382	1621.08	-2.89	0.09	8.3e-221	4.4e-219	NAXE
ENSG00000160818	1683.54	-5.61	0.2	6.6e-181	2e-179	GPATCH4
ENSG00000132702	65.39	0.34	0.2	0.086	0.12	HAPLN2
ENSG00000132692	70.11	-0.77	0.22	0.00045	0.00071	BCAN
ENSG00000132688	63.77	1.66	0.25	2.8e-11	5.8e-11	NES
ENSG00000143320	200.3	5.28	0.25	5.1e-102	4.7e-101	CRABP2
ENSG00000143319	1256.25	-1.22	0.07	5.8e-61	2.9e-60	ISG20L2
ENSG00000143303	983.29	0.16	0.07	0.033	0.046	RRNAD1
ENSG00000143314	1123.41	-2.35	0.1	2.6e-111	2.7e-110	MRPL24
ENSG00000143321	28696.1	0.55	0.05	1e-27	2.9e-27	HDGF
ENSG00000143294	2090.75	-0.27	0.06	2e-06	3.5e-06	PRCC
ENSG00000027869	34.15	-0.16	0.28	0.55	0.63	SH2D2A
ENSG00000198400	1.94	1.87	0.96	0.013	0.019	NTRK1
ENSG00000027644	2.7	0.64	0.71	0.3	0.37	INSRR
ENSG00000187800	156.43	1.28	0.17	1.2e-14	2.6e-14	PEAR1
ENSG00000160838	0.74	-0.28	1.22	0.71	0.79	LRRC71
ENSG00000132694	2180.32	-0.34	0.07	9.8e-07	1.8e-06	ARHGEF11
ENSG00000253831	128.36	2.33	0.19	1.3e-35	4.2e-35	ETV3L
ENSG00000117036	3299.93	2.36	0.08	2.5e-195	9.1e-194	ETV3
ENSG00000143297	0.57	0	1.28	1	1	FCRL5
ENSG00000163518	0.09	0.13	1.57	0.77		FCRL4
ENSG00000160856	0.03	0.02	1.57	0.97		FCRL3
ENSG00000132704	0.94	1.58	1.2	0.049	0.067	FCRL2
ENSG00000073754	0.15	0.18	1.57	0.67	0.75	CD5L
ENSG00000183853	3797.91	2.88	0.1	4.2e-174	1.1e-172	KIRREL1
ENSG00000158473	94.57	-0.39	0.18	0.031	0.043	CD1D
ENSG00000158477	0.03	0.02	1.57	0.97		CD1A
ENSG00000158485	0.06	0.13	1.57	0.77		CD1B
ENSG00000197532	0.06	0.13	1.57	0.77		OR6Y1
ENSG00000198967	0.08	0.13	1.57	0.77		OR10Z1
ENSG00000163554	0.19	0.21	1.56	0.65	0.73	SPTA1
ENSG00000203757	0.04	0	1.57	1		OR6K3
ENSG00000197403	0.08	0	1.57	1		OR6N1
ENSG00000163563	0.06	0.13	1.57	0.77		MNDA
ENSG00000163564	0.1	0.13	1.57	0.77		PYHIN1
ENSG00000163565	20.97	0.07	0.34	0.83	0.89	IFI16
ENSG00000163568	0.07	0	1.57	1		AIM2
ENSG00000196184	0.02	0	1.57	1		OR10J1
ENSG00000132693	0.12	0.18	1.57	0.67	0.75	CRP
ENSG00000158716	317.55	-1.48	0.13	1.1e-32	3.4e-32	DUSP23
ENSG00000181036	0.37	0.05	1.43	0.94	0.97	FCRL6
ENSG00000158714	0.64	0.57	1.28	0.44	0.52	SLAMF8
ENSG00000256029	5.32	2.51	0.75	0.00011	0.00018	AL590560.2
ENSG00000243284	4.35	1.38	0.68	0.022	0.031	VSIG8
ENSG00000213085	99.95	4.6	0.24	3.7e-85	2.6e-84	CFAP45
ENSG00000158710	18960.5	1.43	0.07	1.5e-105	1.4e-104	TAGLN2
ENSG00000085552	909.37	1.1	0.11	4.9e-23	1.3e-22	IGSF9
ENSG00000162723	0.95	0.11	1.08	0.89	0.93	SLAMF9
ENSG00000177807	2.33	-1.01	0.83	0.14	0.19	KCNJ10
ENSG00000143315	502.45	-4.84	0.24	6.7e-94	5.5e-93	PIGM
ENSG00000162728	3.54	-1.05	0.66	0.072	0.097	KCNJ9
ENSG00000162729	4020.09	2.22	0.07	3.9e-244	2.9e-242	IGSF8
ENSG00000018625	0.62	-0.15	1.14	0.84	0.89	ATP1A2
ENSG00000132681	0.52	0.55	1.3	0.45	0.54	ATP1A4
ENSG00000143318	0.6	0.16	1.24	0.83	0.88	CASQ1
ENSG00000162734	997.58	0.59	0.08	1.2e-14	2.7e-14	PEA15
ENSG00000132716	853.62	-0.69	0.1	1.1e-12	2.4e-12	DCAF8
ENSG00000258465	0.08	0	1.57	1		AL139011.2
ENSG00000162735	1753.06	0.05	0.06	0.44	0.52	PEX19
ENSG00000122218	14878	0.18	0.07	0.009	0.013	COPA
ENSG00000162736	5486.28	0.86	0.06	6.1e-41	2.2e-40	NCSTN
ENSG00000171786	7.18	-0.66	0.56	0.2	0.25	NHLH1
ENSG00000162738	692.1	0.32	0.12	0.0058	0.0086	VANGL2
ENSG00000162739	1.12	-1.02	1.11	0.19	0.24	SLAMF6
ENSG00000066294	2.44	-0.43	1.02	0.56	0.65	CD84
ENSG00000117090	0.14	0.18	1.57	0.68	0.75	SLAMF1
ENSG00000026751	0.09	0.13	1.57	0.77		SLAMF7
ENSG00000122224	1.41	0.96	0.95	0.2	0.25	LY9
ENSG00000122223	3.08	-2.32	1.02	0.0029	0.0044	CD244
ENSG00000179914	18290.7	-0.32	0.06	2.4e-07	4.4e-07	ITLN1
ENSG00000158764	54.64	-1.67	0.22	3.6e-14	8e-14	ITLN2
ENSG00000158769	9840.16	2.45	0.07	1.4e-283	1.8e-281	F11R
ENSG00000270149	2.02	0.61	0.92	0.4	0.48	AL591806.2
ENSG00000215845	1359.71	0.45	0.11	2.8e-05	4.7e-05	TSTD1
ENSG00000158773	2293.37	1.72	0.09	3.4e-87	2.5e-86	USF1
ENSG00000186517	7.87	0.46	0.5	0.33	0.4	ARHGAP30
ENSG00000143217	244.72	1.22	0.11	6.4e-30	1.9e-29	NECTIN4
ENSG00000162755	75.67	-2.13	0.27	5.6e-16	1.3e-15	KLHDC9
ENSG00000143256	3026.5	0.7	0.09	2.9e-14	6.5e-14	PFDN2
ENSG00000158793	1615.62	0.26	0.07	0.00034	0.00054	NIT1
ENSG00000158796	943.93	0.2	0.06	0.0014	0.0021	DEDD
ENSG00000143222	3225.79	0.62	0.08	6.2e-15	1.4e-14	UFC1
ENSG00000143258	811.47	0.38	0.1	0.00013	0.00021	USP21
ENSG00000143224	200.76	-0.78	0.14	6.2e-09	1.2e-08	PPOX
ENSG00000158850	1817.85	1.35	0.06	1.8e-122	2.2e-121	B4GALT3
ENSG00000158859	0.77	0.99	1.2	0.2	0.26	ADAMTS4
ENSG00000158864	7862	0.02	0.08	0.74	0.81	NDUFS2
ENSG00000158869	8.85	0.88	0.49	0.056	0.076	FCER1G
ENSG00000158874	14.08	0.58	0.36	0.097	0.13	APOA2
ENSG00000158882	1051.49	-2.9	0.11	5.7e-148	1e-146	TOMM40L
ENSG00000143257	118.29	0.49	0.13	0.0002	0.00033	NR1I3
ENSG00000248485	584.65	2.61	0.12	2.8e-105	2.7e-104	PCP4L1
ENSG00000158887	70.59	1.97	0.2	4.2e-24	1.1e-23	MPZ
ENSG00000143252	4288.44	-1.14	0.07	2.4e-60	1.2e-59	SDHC
ENSG00000188931	196.3	-0.41	0.14	0.0023	0.0035	CFAP126
ENSG00000143226	0.57	1.02	1.33	0.18	0.23	FCGR2A
ENSG00000173110	1041.21	7.61	0.56	5.1e-46	2e-45	HSPA6
ENSG00000072694	0.15	0	1.57	1	1	FCGR2B
ENSG00000132185	0.03	0	1.57	1		FCRLA
ENSG00000162746	2.43	-0.93	0.98	0.21	0.27	FCRLB
ENSG00000081721	575.1	-1.18	0.09	5.9e-43	2.2e-42	DUSP12
ENSG00000118217	2350.66	-1.12	0.08	1.1e-44	4.4e-44	ATF6
ENSG00000162745	16.87	-1.91	0.66	0.0012	0.0018	OLFML2B
ENSG00000198929	229.98	1.22	0.13	9.3e-22	2.4e-21	NOS1AP
ENSG00000171722	5.99	2.41	0.7	8.1e-05	0.00013	SPATA46
ENSG00000239887	825.11	-1.81	0.1	6.6e-77	4.2e-76	C1orf226
ENSG00000198574	7.97	-1.76	0.63	0.0018	0.0027	SH2D1B
ENSG00000152332	8179.91	0.86	0.1	4.4e-19	1.1e-18	UHMK1
ENSG00000117143	7444.16	1.7	0.05	2.5e-264	2.5e-262	UAP1
ENSG00000162733	266.9	-1.36	0.17	2.1e-15	4.7e-15	DDR2
ENSG00000132196	1408.96	0.41	0.11	0.00026	0.00041	HSD17B7
ENSG00000185860	1.54	0.55	0.93	0.45	0.53	CCDC190
ENSG00000117152	367.62	0.13	0.14	0.35	0.43	RGS4
ENSG00000143248	93.61	-0.73	0.2	0.00029	0.00046	RGS5
ENSG00000143228	1188.04	-0.47	0.08	3.7e-08	6.9e-08	NUF2
ENSG00000185630	1626.92	-1.24	0.08	1.5e-49	6.1e-49	PBX1
ENSG00000162761	63.04	-1.13	0.21	3.7e-08	6.9e-08	LMX1A
ENSG00000143171	0.18	0.02	1.56	0.97	0.99	RXRG
ENSG00000162763	0.12	0.18	1.57	0.68	0.75	LRRC52
ENSG00000143198	11715.8	-0.19	0.09	0.041	0.056	MGST3
ENSG00000143149	5071.48	0.01	0.04	0.89	0.93	ALDH9A1
ENSG00000143183	5534.28	-0.33	0.07	4.1e-07	7.4e-07	TMCO1
ENSG00000143179	1601.56	-3.51	0.11	2.1e-238	1.4e-236	UCK2
ENSG00000188859	4.34	-1.1	0.94	0.14	0.18	FAM78B
ENSG00000143157	1409.57	-1.74	0.09	1.8e-79	1.2e-78	POGK
ENSG00000152382	525.56	-2	0.1	2.3e-82	1.6e-81	TADA1
ENSG00000143195	83.19	3.84	0.23	7.3e-66	3.9e-65	ILDR2
ENSG00000143194	0.45	0.81	1.39	0.26	0.32	MAEL
ENSG00000143167	37069	1.44	0.1	1.9e-51	8.3e-51	GPA33
ENSG00000198842	6.48	-0.81	0.71	0.19	0.24	STYXL2
ENSG00000143190	2814.98	2.38	0.13	5.4e-80	3.6e-79	POU2F1
ENSG00000198821	36.63	1.17	0.25	2.9e-06	5.2e-06	CD247
ENSG00000143162	3966.62	0.84	0.05	5.5e-55	2.5e-54	CREG1
ENSG00000198771	0.41	0.01	1.57	0.98	1	RCSD1
ENSG00000197965	6252.75	0.13	0.06	0.026	0.037	MPZL1
ENSG00000143199	49.26	4.93	0.3	4.7e-64	2.4e-63	ADCY10
ENSG00000143158	4644.85	0.59	0.07	2.6e-15	5.9e-15	MPC2
ENSG00000143164	4233.55	-0.12	0.06	0.051	0.069	DCAF6
ENSG00000143147	136.03	-3.35	0.34	3.5e-24	9.4e-24	GPR161
ENSG00000143155	2321.7	-0.5	0.06	4.9e-19	1.2e-18	TIPRL
ENSG00000213064	1153.07	-1.03	0.09	5e-28	1.4e-27	SFT2D2
ENSG00000143178	73.1	2.18	0.16	2.6e-43	9.9e-43	TBX19
ENSG00000143185	0.12	0.18	1.57	0.68	0.75	XCL2
ENSG00000143184	1.02	1.91	1.46	0.017	0.025	XCL1
ENSG00000143196	0.09	0	1.57	1		DPT
ENSG00000143153	28595.5	0.31	0.06	5.4e-08	1e-07	ATP1B1
ENSG00000143156	311.86	-0.13	0.1	0.2	0.25	NME7
ENSG00000117475	1802.25	-0.54	0.05	1.4e-23	3.7e-23	BLZF1
ENSG00000117477	17.56	-1.54	0.44	0.00026	0.00041	CCDC181
ENSG00000117479	897.59	0.27	0.08	0.0011	0.0017	SLC19A2
ENSG00000198734	17.96	-1.28	0.4	0.0007	0.0011	F5
ENSG00000174175	0.02	0	1.57	1		SELP
ENSG00000000460	377.58	-1.21	0.13	8.1e-22	2.1e-21	C1orf112
ENSG00000188404	1.43	-1.39	1.08	0.075	0.1	SELL
ENSG00000007908	0.13	0.13	1.57	0.77	0.83	SELE
ENSG00000171806	84.92	-2.44	0.24	1.2e-24	3.3e-24	METTL18
ENSG00000000457	584.3	-1.19	0.09	1.2e-37	4.2e-37	SCYL3
ENSG00000075945	1365.5	0.42	0.09	2e-06	3.5e-06	KIFAP3
ENSG00000203740	0.08	0	1.57	1		METTL11B
ENSG00000120370	354.82	-2.38	0.14	4.1e-68	2.3e-67	GORAB
ENSG00000116132	0.34	0.05	1.39	0.94	0.97	PRRX1
ENSG00000007933	0.03	0.02	1.57	0.97		FMO3
ENSG00000094963	0.12	0	1.57	1	1	FMO2
ENSG00000010932	6.84	-1.99	0.75	0.0021	0.0032	FMO1
ENSG00000076258	72.65	-1.08	0.18	1.2e-09	2.3e-09	FMO4
ENSG00000117523	10148.7	2.05	0.11	5.4e-78	3.5e-77	PRRC2C
ENSG00000283683	5.09	-0.46	0.63	0.41	0.49	MYOCOS
ENSG00000034971	0.04	0	1.57	1		MYOC
ENSG00000117533	662.27	0.7	0.09	7.1e-16	1.6e-15	VAMP4
ENSG00000010165	1647.61	-2.27	0.09	1.6e-126	2.1e-125	EEF1AKNMT
ENSG00000197959	124.95	-3.11	0.19	5.8e-62	2.9e-61	DNM3
ENSG00000135845	771.39	-1.44	0.09	2.9e-57	1.4e-56	PIGC
ENSG00000180999	5.09	-1.59	0.95	0.032	0.045	C1orf105
ENSG00000094975	3967.21	0.54	0.08	1.2e-11	2.5e-11	SUCO
ENSG00000117560	0.02	0	1.57	1		FASLG
ENSG00000120337	0.02	0	1.57	1		TNFSF18
ENSG00000117586	19.75	-0.6	0.34	0.065	0.087	TNFSF4
ENSG00000117592	9198.81	1.35	0.08	7.9e-65	4.1e-64	PRDX6
ENSG00000162753	0.11	0	1.57	1	1	SLC9C2
ENSG00000183831	0.72	0.69	1.15	0.37	0.45	ANKRD45
ENSG00000076321	630.54	-0.61	0.08	9.3e-14	2e-13	KLHL20
ENSG00000120334	361.59	-0.83	0.11	5.9e-15	1.3e-14	CENPL
ENSG00000117593	1640.94	-3.59	0.11	5.3e-219	2.7e-217	DARS2
ENSG00000185278	299.76	-0.74	0.14	4.8e-08	9e-08	ZBTB37
ENSG00000117601	5.08	0.73	0.6	0.18	0.23	SERPINC1
ENSG00000135870	2411.42	1.97	0.1	1.6e-93	1.3e-92	RC3H1
ENSG00000152061	3768.99	1.41	0.09	1.9e-59	9.2e-59	RABGAP1L
ENSG00000203737	0.35	-0.17	1.42	0.8	0.86	GPR52
ENSG00000116161	3270.78	0.18	0.09	0.041	0.057	CACYBP
ENSG00000120333	918.11	-0.57	0.08	9.6e-14	2.1e-13	MRPS14
ENSG00000120332	2.64	1.12	0.89	0.12	0.15	TNN
ENSG00000235750	1114.65	-0.33	0.07	2.1e-06	3.7e-06	KIAA0040
ENSG00000116147	4.23	1.07	0.68	0.075	0.1	TNR
ENSG00000143207	3261.11	-0.21	0.06	0.00024	0.00039	COP1
ENSG00000116183	29.63	0.94	0.23	4.3e-05	7.1e-05	PAPPA2
ENSG00000152092	0.18	-0.05	1.53	0.92	0.96	ASTN1
ENSG00000198797	2.16	0.6	0.88	0.39	0.47	BRINP2
ENSG00000120341	5.24	-2.91	0.99	0.00019	0.0003	SEC16B
ENSG00000075391	570.73	-1.62	0.14	6.1e-33	1.9e-32	RASAL2
ENSG00000188585	0.1	0.07	1.57	0.87		CLEC20A
ENSG00000240021	0.17	0.08	1.56	0.86	0.91	TEX35
ENSG00000116191	3020.04	0.57	0.07	2.3e-15	5.3e-15	RALGPS2
ENSG00000116194	1.42	0.39	0.99	0.6	0.68	ANGPTL1
ENSG00000116199	3521.3	0.23	0.07	0.00085	0.0013	FAM20B
ENSG00000186283	1156.28	-3.53	0.13	8.9e-172	2.3e-170	TOR3A
ENSG00000143322	681.09	-0.43	0.13	0.00054	0.00085	ABL2
ENSG00000057252	1472.66	-1.34	0.09	6.5e-47	2.6e-46	SOAT1
ENSG00000162779	23.13	-0.02	0.34	0.96	0.98	AXDND1
ENSG00000116218	0.19	-0.1	1.56	0.83	0.88	NPHS2
ENSG00000162782	19.3	-3.09	0.67	2e-07	3.7e-07	TDRD5
ENSG00000143340	1.12	-1.35	1.21	0.088	0.12	FAM163A
ENSG00000169905	8871.27	2.46	0.09	1.8e-173	4.9e-172	TOR1AIP2
ENSG00000143337	1049.3	0.29	0.06	3.6e-07	6.6e-07	TOR1AIP1
ENSG00000135837	3855.82	1.15	0.14	5.2e-17	1.2e-16	CEP350
ENSG00000116260	43461	2.08	0.09	3.5e-115	3.9e-114	QSOX1
ENSG00000121454	48.45	-0.75	0.25	0.0023	0.0034	LHX4
ENSG00000230124	1250	-0.85	0.07	9.8e-39	3.5e-38	ACBD6
ENSG00000143324	2909.63	0.43	0.12	0.00046	0.00073	XPR1
ENSG00000135835	18.75	-2.46	0.54	9.9e-07	1.8e-06	KIAA1614
ENSG00000135823	2415.13	0.98	0.05	1.3e-101	1.2e-100	STX6
ENSG00000153029	686.54	-1.35	0.1	7.4e-39	2.6e-38	MR1
ENSG00000162783	2340.84	1.29	0.08	1.1e-55	5e-55	IER5
ENSG00000198216	5.84	-0.46	0.5	0.33	0.4	CACNA1E
ENSG00000179930	0.02	0	1.57	1		ZNF648
ENSG00000135821	10379.8	1.55	0.07	8.7e-117	1e-115	GLUL
ENSG00000203730	0.29	0.04	1.39	0.95	0.98	TEDDM1
ENSG00000121446	0.94	1.43	1.19	0.072	0.097	RGSL1
ENSG00000135828	799.8	-0.23	0.08	0.0028	0.0043	RNASEL
ENSG00000143333	518.71	0.09	0.13	0.47	0.56	RGS16
ENSG00000135824	3.36	-1.4	0.87	0.048	0.066	RGS8
ENSG00000135838	86.02	-3.1	0.27	6.4e-32	2e-31	NPL
ENSG00000135829	7589.77	-1.14	0.09	2.1e-40	7.6e-40	DHX9
ENSG00000135862	5553.57	1.94	0.09	6.9e-96	5.9e-95	LAMC1
ENSG00000058085	13333.6	1.86	0.09	1.5e-89	1.1e-88	LAMC2
ENSG00000157064	18.78	1.33	0.33	2.5e-05	4.2e-05	NMNAT2
ENSG00000116698	6050.98	2.02	0.08	5.2e-143	8.8e-142	SMG7
ENSG00000116701	8.11	1.35	0.46	0.002	0.003	NCF2
ENSG00000162704	9136.36	-0.18	0.05	0.00082	0.0013	ARPC5
ENSG00000143344	378.42	-2.17	0.12	1.5e-68	8.2e-68	RGL1
ENSG00000173627	1.95	-1.18	0.99	0.12	0.15	APOBEC4
ENSG00000198756	75.54	-3.02	0.36	3.9e-18	9.5e-18	COLGALT2
ENSG00000198860	1261.87	-4.42	0.14	1e-229	6e-228	TSEN15
ENSG00000116667	3355.43	1.17	0.05	1.3e-126	1.7e-125	C1orf21
ENSG00000116406	5102.05	-1.72	0.09	7.7e-82	5.2e-81	EDEM3
ENSG00000135842	1916.96	-3.16	0.14	3.1e-114	3.4e-113	NIBAN1
ENSG00000121481	1426	1.29	0.07	1.3e-85	9.4e-85	RNF2
ENSG00000121486	1539.35	-0.28	0.06	1.1e-05	1.8e-05	TRMT1L
ENSG00000116668	287.41	0.01	0.09	0.9	0.94	SWT1
ENSG00000116679	7278.49	0.8	0.05	2.1e-54	9.4e-54	IVNS1ABP
ENSG00000143341	5.04	-0.13	0.72	0.84	0.89	HMCN1
ENSG00000116690	7.35	4.59	0.81	5.9e-11	1.2e-10	PRG4
ENSG00000047410	7430.52	1.08	0.09	9.9e-35	3.2e-34	TPR
ENSG00000157181	1982.58	-0.44	0.05	1.3e-17	3.1e-17	ODR4
ENSG00000116703	2.16	2.62	1.11	0.0013	0.002	PDC
ENSG00000073756	106.12	0.64	0.2	0.001	0.0016	PTGS2
ENSG00000116711	1297.83	-1.25	0.1	2.1e-36	7.1e-36	PLA2G4A
ENSG00000162670	877.37	-1.06	0.09	6e-30	1.8e-29	BRINP3
ENSG00000150681	0.06	0.13	1.57	0.77		RGS18
ENSG00000253148	0.05	-0.03	1.57	0.94		RGS21
ENSG00000090104	0.17	0.02	1.57	0.97	0.99	RGS1
ENSG00000127074	5.57	-1.77	0.76	0.0066	0.0098	RGS13
ENSG00000231767	129.18	1.18	0.17	1.1e-12	2.3e-12	RPS27AP5
ENSG00000116741	937.1	-0.18	0.13	0.18	0.23	RGS2
ENSG00000116750	2637.01	-1.87	0.06	2.3e-221	1.2e-219	UCHL5
ENSG00000116747	1645.13	0.89	0.08	4.2e-31	1.3e-30	RO60
ENSG00000023572	602.99	-2.29	0.11	2.9e-100	2.7e-99	GLRX2
ENSG00000134371	3051.06	0.62	0.08	3.7e-14	8.1e-14	CDC73
ENSG00000162630	38.11	-4.17	0.47	3.3e-21	8.4e-21	B3GALT2
ENSG00000162687	7.33	-2.04	0.61	0.00022	0.00035	KCNT2
ENSG00000000971	0.06	0	1.57	1		CFH
ENSG00000134365	0.02	0	1.57	1		CFHR4
ENSG00000143278	0.73	-1.18	1.17	0.13	0.17	F13B
ENSG00000066279	1948.93	-0.98	0.12	1.5e-15	3.5e-15	ASPM
ENSG00000177888	2058.42	1.07	0.13	2.5e-17	5.9e-17	ZBTB41
ENSG00000134376	0.27	0	1.47	1	1	CRB1
ENSG00000213047	1723.41	0.17	0.11	0.11	0.14	DENND1B
ENSG00000203724	58.23	-1.18	0.24	3.5e-07	6.4e-07	C1orf53
ENSG00000143355	3.1	-2.31	1.01	0.0029	0.0044	LHX9
ENSG00000151414	3294.93	0.11	0.09	0.2	0.25	NEK7
ENSG00000081237	1.09	-1.09	1.04	0.15	0.2	PTPRC
ENSG00000116833	4660.27	-0.07	0.08	0.4	0.48	NR5A2
ENSG00000162702	732.24	-1.18	0.09	5.2e-41	1.9e-40	ZNF281
ENSG00000118193	1196.69	-0.59	0.1	1.8e-09	3.6e-09	KIF14
ENSG00000118197	851.21	0.75	0.08	4.3e-22	1.1e-21	DDX59
ENSG00000118200	641.42	0.23	0.09	0.014	0.02	CAMSAP2
ENSG00000163362	7858.76	1.06	0.06	8.6e-68	4.7e-67	INAVA
ENSG00000116852	1092.22	-1.63	0.15	1.2e-28	3.5e-28	KIF21B
ENSG00000081248	0.51	0.12	1.25	0.88	0.92	CACNA1S
ENSG00000232237	13.6	-0.24	0.52	0.61	0.7	ASCL5
ENSG00000116857	2908.86	0.31	0.07	1e-05	1.7e-05	TMEM9
ENSG00000163395	18.75	2.23	0.66	0.00016	0.00026	IGFN1
ENSG00000081277	23.78	-0.6	0.38	0.1	0.13	PKP1
ENSG00000118194	8.46	3.37	0.62	1.8e-09	3.5e-09	TNNT2
ENSG00000159166	10973.8	0.49	0.04	1.2e-29	3.6e-29	LAD1
ENSG00000159173	307.64	-3.94	0.2	1.4e-88	1.1e-87	TNNI1
ENSG00000174307	1418.25	0.41	0.07	3.1e-08	5.8e-08	PHLDA3
ENSG00000159176	4380.54	-0.84	0.06	3.1e-45	1.2e-44	CSRP1
ENSG00000134369	1433.28	2.19	0.1	7.9e-105	7.7e-104	NAV1
ENSG00000198700	2736.59	-2.47	0.08	4.2e-194	1.5e-192	IPO9
ENSG00000198892	24.24	0.99	0.31	0.001	0.0016	SHISA4
ENSG00000163431	0.87	0.45	1.15	0.56	0.64	LMOD1
ENSG00000134375	3375.11	-1.04	0.08	2e-41	7.4e-41	TIMM17A
ENSG00000176393	4974.45	-0.44	0.05	2.7e-20	6.8e-20	RNPEP
ENSG00000163435	35481.6	2.86	0.08	0	0	ELF3
ENSG00000170075	230.51	0.58	0.11	1.3e-07	2.4e-07	GPR37L1
ENSG00000143862	1281.03	1.35	0.07	1.8e-95	1.6e-94	ARL8A
ENSG00000143851	0.57	0	1.2	1	1	PTPN7
ENSG00000133067	20.64	1.83	0.43	8.9e-06	1.5e-05	LGR6
ENSG00000077152	1054.72	-0.57	0.09	1.3e-09	2.5e-09	UBE2T
ENSG00000077157	1831.33	-0.67	0.08	2.2e-16	5.1e-16	PPP1R12B
ENSG00000143858	9.26	-0.56	0.6	0.31	0.38	SYT2
ENSG00000117139	8120.37	3.01	0.09	1.6e-240	1.1e-238	KDM5B
ENSG00000183155	459.92	-1.2	0.08	2e-47	7.9e-47	RABIF
ENSG00000117153	2192.98	-1.03	0.06	1.1e-62	5.5e-62	KLHL12
ENSG00000159346	4631.26	1.86	0.06	1.7e-193	6e-192	ADIPOR1
ENSG00000159348	530.28	-0.82	0.08	3.6e-24	9.8e-24	CYB5R1
ENSG00000163444	3714.46	0.3	0.05	1.6e-08	3e-08	TMEM183A
ENSG00000143847	733.02	2.23	0.44	7.8e-08	1.4e-07	PPFIA4
ENSG00000122180	0.05	0	1.57	1		MYOG
ENSG00000163485	7.71	-1.1	0.71	0.076	0.1	ADORA1
ENSG00000133055	0.06	0	1.57	1		MYBPH
ENSG00000133048	0.21	0.2	1.52	0.7	0.78	CHI3L1
ENSG00000133063	0.77	0.41	1.16	0.59	0.67	CHIT1
ENSG00000159388	3660.75	0.16	0.08	0.048	0.066	BTG2
ENSG00000122176	1637.09	0.38	0.06	4.4e-11	8.9e-11	FMOD
ENSG00000188783	2.33	0.11	1.09	0.89	0.93	PRELP
ENSG00000188770	0.12	0	1.57	1	1	OPTC
ENSG00000058668	1475.78	2.41	0.1	9.3e-120	1.1e-118	ATP2B4
ENSG00000122188	3.27	-2.98	1.03	0.00018	0.00029	LAX1
ENSG00000058673	16.31	1.38	0.31	5.2e-06	9e-06	ZC3H11A
ENSG00000257315	104.32	2.37	0.36	1.5e-11	3.1e-11	ZBED6
ENSG00000182004	1433.62	0.01	0.11	0.95	0.98	SNRPE
ENSG00000143842	1773.68	0.7	0.08	1.4e-20	3.5e-20	SOX13
ENSG00000143845	37.87	1.26	0.26	5.5e-07	1e-06	ETNK2
ENSG00000143839	452.12	1.6	0.18	3.1e-19	7.8e-19	REN
ENSG00000170498	154.21	2.42	0.19	2.7e-39	9.6e-39	KISS1
ENSG00000174567	1630.91	1.62	0.09	1.7e-68	9.3e-68	GOLT1A
ENSG00000143850	3770.99	-1.31	0.06	5.3e-109	5.4e-108	PLEKHA6
ENSG00000158615	11733	2.65	0.12	6.9e-106	6.8e-105	PPP1R15B
ENSG00000133056	3424.32	0.29	0.06	8.3e-08	1.5e-07	PIK3C2B
ENSG00000198625	1211.81	1.06	0.11	6.3e-23	1.7e-22	MDM4
ENSG00000170382	93.17	-1.85	0.22	3.8e-17	8.9e-17	LRRN2
ENSG00000163531	231.16	0.88	0.12	2.8e-14	6.1e-14	NFASC
ENSG00000184144	0.55	0.34	1.25	0.65	0.73	CNTN2
ENSG00000174529	63.11	0.73	0.21	0.00033	0.00052	TMEM81
ENSG00000117222	1317.76	-1.37	0.09	1.5e-51	6.3e-51	RBBP5
ENSG00000133059	351.35	-2.7	0.15	1.5e-73	9.1e-73	DSTYK
ENSG00000133069	11.47	-1.1	0.49	0.016	0.023	TMCC2
ENSG00000163545	497.5	0.62	0.09	2.7e-11	5.5e-11	NUAK2
ENSG00000162873	3.37	-0.34	0.74	0.59	0.67	KLHDC8A
ENSG00000186007	269.19	3.66	0.31	6.5e-33	2.1e-32	LEMD1
ENSG00000281406	184.24	0.22	0.16	0.15	0.19	BLACAT1
ENSG00000117266	3127.38	1.94	0.08	4.8e-123	6.1e-122	CDK18
ENSG00000174514	63.85	-1.74	0.24	3e-13	6.5e-13	MFSD4A
ENSG00000158711	1606.33	1.02	0.1	5.1e-26	1.4e-25	ELK4
ENSG00000158715	3227.61	0.38	0.09	3.6e-05	6.1e-05	SLC45A3
ENSG00000069275	17301.3	-0.14	0.05	0.0024	0.0036	NUCKS1
ENSG00000117280	597.88	-2.35	0.1	1.7e-116	2e-115	RAB29
ENSG00000133065	382.63	0.22	0.12	0.07	0.095	SLC41A1
ENSG00000162877	4.94	0.67	0.58	0.21	0.26	PM20D1
ENSG00000174502	9.18	2.54	0.87	0.00039	0.00062	SLC26A9
ENSG00000276600	9.11	0.35	0.5	0.45	0.53	RAB7B
ENSG00000196188	9152.39	0.72	0.09	3.3e-17	7.9e-17	CTSE
ENSG00000263961	0.02	0	1.57	1		RHEX
ENSG00000198049	12.15	-1.3	0.46	0.0029	0.0044	AVPR1B
ENSG00000196550	114.93	-0.39	0.16	0.014	0.021	FAM72A
ENSG00000266028	1056.04	1.02	0.09	7.4e-29	2.2e-28	SRGAP2
ENSG00000263528	739.54	-2.57	0.11	3.6e-125	4.7e-124	IKBKE
ENSG00000266094	32.09	0.34	0.33	0.29	0.35	RASSF5
ENSG00000143486	2228.21	0.81	0.05	8.7e-60	4.3e-59	EIF2D
ENSG00000143479	169.26	0.29	0.14	0.043	0.06	DYRK3
ENSG00000162889	5870.61	1.02	0.05	5.6e-87	4.1e-86	MAPKAPK2
ENSG00000136634	0.21	0.14	1.49	0.81	0.86	IL10
ENSG00000142224	0.55	0.28	1.32	0.7	0.77	IL19
ENSG00000162891	0.38	0.48	1.34	0.5	0.59	IL20
ENSG00000162892	0.81	-0.78	1.16	0.31	0.38	IL24
ENSG00000162894	55.69	-2.6	0.29	5.8e-20	1.4e-19	FCMR
ENSG00000162896	67342.6	-1.02	0.05	1.6e-76	9.9e-76	PIGR
ENSG00000162897	428.92	-2.81	0.15	3.9e-84	2.7e-83	FCAMR
ENSG00000182795	5677.3	-1.97	0.09	3.2e-110	3.3e-109	C1orf116
ENSG00000123836	5134.38	-0.61	0.06	5.9e-25	1.6e-24	PFKFB2
ENSG00000180667	1713.91	2.74	0.1	1.3e-165	3.1e-164	YOD1
ENSG00000123843	336.12	0.33	0.12	0.0055	0.0081	C4BPB
ENSG00000123838	5.51	-0.33	0.52	0.49	0.58	C4BPA
ENSG00000196352	5621.82	3.02	0.15	1.7e-93	1.4e-92	CD55
ENSG00000117322	9.51	-0.11	0.61	0.84	0.89	CR2
ENSG00000203710	0.38	0.52	1.31	0.47	0.56	CR1
ENSG00000197721	0.33	0	1.42	1	1	CR1L
ENSG00000117335	24162.2	1.44	0.06	3.6e-125	4.7e-124	CD46
ENSG00000174059	0.42	0.8	1.4	0.26	0.32	CD34
ENSG00000076356	1620.18	-0.38	0.08	6.5e-06	1.1e-05	PLXNA2
ENSG00000008118	2.47	1.02	0.75	0.11	0.15	CAMK1G
ENSG00000196878	31453	3.44	0.13	2e-154	4e-153	LAMB3
ENSG00000123689	2447.83	0.86	0.15	3.3e-09	6.3e-09	G0S2
ENSG00000117594	0.18	0.08	1.56	0.86	0.91	HSD11B1
ENSG00000009790	3.55	-0.27	0.82	0.69	0.77	TRAF3IP3
ENSG00000162757	159.72	-3.94	0.31	1.2e-39	4.4e-39	C1orf74
ENSG00000117595	9632.55	2.4	0.08	7.2e-218	3.6e-216	IRF6
ENSG00000117597	764.67	-2.15	0.11	2.2e-83	1.5e-82	UTP25
ENSG00000143469	2.73	-1.62	0.97	0.031	0.043	SYT14
ENSG00000082497	71.29	-2.6	0.35	1.2e-14	2.7e-14	SERTAD4
ENSG00000054392	115.25	-0.33	0.16	0.041	0.056	HHAT
ENSG00000143473	0.49	0	1.3	1	1	KCNH1
ENSG00000284299	13.27	-0.4	0.44	0.35	0.42	AL590132.1
ENSG00000117625	1915.17	2.34	0.07	1.1e-243	8e-242	RCOR3
ENSG00000082512	563.92	-1.42	0.11	3.9e-37	1.3e-36	TRAF5
ENSG00000198570	0.29	0.16	1.47	0.79	0.85	RD3
ENSG00000170385	5726.08	1.74	0.1	2.4e-70	1.4e-69	SLC30A1
ENSG00000117650	2308.11	1.71	0.09	4.1e-87	3e-86	NEK2
ENSG00000123684	9904.12	0.96	0.08	3.5e-34	1.1e-33	LPGAT1
ENSG00000143493	1236.6	-1.23	0.08	6.1e-55	2.8e-54	INTS7
ENSG00000143476	730.92	-1.67	0.11	7.6e-56	3.5e-55	DTL
ENSG00000066027	5501.39	0.53	0.05	1.3e-23	3.4e-23	PPP2R5A
ENSG00000065600	214.04	-2.17	0.16	1.8e-40	6.4e-40	PACC1
ENSG00000117691	1190.16	0.66	0.09	1.5e-12	3.2e-12	NENF
ENSG00000162772	12299.5	5.45	0.22	1e-138	1.6e-137	ATF3
[truncated: 16,820 more rows]
