# Supplementary material for: Hypoxia Affects Stem Cell Fate in Patient-Derived Ileum Enteroids in a HIF-1α-Dependent Manner
Source: Cells. 2025 Dec 23;15(1):31. doi: 10.3390/cells15010031 (PMC12785124; doi:10.3390/cells15010031)
Supplement: Supplementary file 1 [file cells-15-00031-s001.zip › Uckeley_Table S2.xlsx]

## Sheet: Donor_1-24h
p_val	avg_log2FC	pct.1	pct.2	p_val_adj	gene
0	-1.38716	0.43	0.918	0	AKR7A3
0	-1.07073	0.611	0.969	0	ATP5PB
0	-0.933768	0.157	0.773	0	NAXE
0	-1.49433	0.819	0.993	0	ATP5MC3
0	-2.29042	0.448	0.975	0	RBP2
0	1.79175	0.901	0.567	0	PLOD2
0	-1.86024	0.774	0.989	0	FABP2
0	-2.14144	0.511	0.952	0	HPGD
0	-1.18973	0.283	0.877	0	NDUFS6
0	-1.29245	0.795	0.987	0	UQCRQ
0	-1.17243	0.359	0.899	0	DNPH1
0	-1.26241	0.706	0.974	0	NDUFA4
0	-1.6334	0.253	0.895	0	AKR1B10
0	1.5728	0.974	0.816	0	AC244636.2
0	-1.33546	0.403	0.938	0	RBM3
0	-1.39137	0.838	0.995	0	SLC25A5
0	1.77598	0.945	0.68	0	SLC6A8
0	-2.07215	0.127	0.722	0	CA1
0	-1.17106	0.769	0.987	0	COX6C
0	-1.43386	0.508	0.975	0	NDUFB9
0	-1.28478	0.517	0.948	0	CYC1
0	-1.08002	0.278	0.859	0	FBP1
0	-1.89467	0.376	0.905	0	ALDOB
0	1.75118	1	1	0	AL512646.1
0	-1.0141	0.354	0.892	0	MTCH2
0	-1.02641	0.963	1	0	CFL1
0	-1.25367	0.964	1	0	GSTP1
0	-1.13956	0.33	0.883	0	NDUFS8
0	2.15219	0.919	0.456	0	P4HA1
0	-1.27724	0.82	0.992	0	ATP5F1B
0	-1.11889	0.921	0.998	0	SLC25A3
0	-1.24324	0.648	0.979	0	PSME2
0	1.5661	0.935	0.577	0	EGLN3
0	2.17284	0.981	0.851	0	ERO1A
0	-1.02259	0.895	0.995	0	CALM1
0	-1.65425	1	1	0	PHGR1
0	-1.29763	0.784	0.995	0	COX5A
0	-1.01128	0.351	0.888	0	TUFM
0	-1.10087	0.931	0.999	0	PFN1
0	-1.33734	0.517	0.941	0	DHRS11
0	-1.10156	0.584	0.953	0	CISD3
0	-1.35686	0.249	0.864	0	ATP5MC1
0	1.31064	1	0.998	0	KAT7
0	-1.51036	0.787	0.993	0	ATP5F1D
0	-1.40615	0.582	0.972	0	EIF3K
0	-1.8887	0.927	0.999	0	FTL
0	-0.565494	0.033	0.532	0	TMEM238
0	-1.4056	0.681	0.976	0	CHCHD10
0	-1.21663	0.098	0.695	0	TMPRSS15
0	-1.56874	0.21	0.824	0	CBR1
3.78123e-307	-1.32032	0.521	0.942	7.29512e-303	DGAT1
5.30675e-306	-0.765139	0.122	0.678	1.02383e-301	AIMP2
1.10429e-305	-1.13072	0.439	0.912	2.1305e-301	NDUFAB1
2.94718e-303	-1.06723	0.77	0.982	5.686e-299	COX8A
4.47386e-303	-1.12405	0.543	0.944	8.63141e-299	NDUFB10
7.48835e-302	-1.08034	0.639	0.968	1.44473e-297	PSMA7
4.51317e-300	-1.0287	0.79	0.985	8.70727e-296	PRELID1
2.0871e-299	-1.08169	0.494	0.932	4.02664e-295	SUCLG1
1.02083e-298	-1.26003	0.652	0.971	1.9695e-294	ALDH1A1
7.32723e-296	1.58328	0.854	0.453	1.41364e-291	CA9
3.94614e-294	1.21779	0.998	0.984	7.61329e-290	LINC00844
1.58161e-293	-1.39468	0.188	0.756	3.0514e-289	SI
1.77476e-292	-1.02034	0.36	0.877	3.42405e-288	APRT
3.44512e-292	-1.08977	0.551	0.966	6.64668e-288	SPCS1
4.70323e-292	-1.40348	0.7	0.984	9.07394e-288	ANXA13
1.68519e-291	-1.16314	0.649	0.977	3.25123e-287	PCK2
5.4712e-291	-1.13203	0.348	0.876	1.05556e-286	PEPD
7.25649e-291	-1.21452	0.595	0.964	1.4e-286	IQGAP2
3.42968e-290	-1.06372	0.278	0.821	6.61688e-286	CHP2
4.77082e-289	-0.836644	0.205	0.757	9.20435e-285	TIMM13
6.89845e-289	-1.05294	0.511	0.939	1.33092e-284	NDUFB2
7.73886e-289	-1.02008	0.481	0.916	1.49306e-284	NDUFS7
5.08978e-288	-1.2621	0.661	0.972	9.8197e-284	PEBP1
1.0989e-287	-1.09472	0.491	0.927	2.12011e-283	MRPL41
3.85072e-287	-0.894368	0.829	0.992	7.42919e-283	YWHAB
2.85303e-286	-1.15933	0.776	0.985	5.50434e-282	PRDX1
2.98111e-286	-1.45037	0.547	0.948	5.75145e-282	ATP2B1
4.4697e-286	-0.985252	0.588	0.955	8.62339e-282	MDH2
7.34804e-286	-1.13179	0.518	0.949	1.41766e-281	NQO1
1.25976e-285	-1.00397	0.407	0.897	2.43046e-281	UQCRFS1
1.39542e-282	-0.651453	0.028	0.486	2.69218e-278	GPD1
1.07134e-281	-1.12535	0.148	0.686	2.06693e-277	KHK
3.55993e-280	1.16775	0.964	0.927	6.86818e-276	PTTG1IP
6.86722e-280	-0.801906	0.237	0.788	1.32489e-275	TXNL4A
2.4198e-278	1.36306	0.88	0.563	4.66853e-274	BNIP3L
2.83987e-278	1.21773	0.915	0.784	5.47895e-274	BTBD9
8.74152e-278	-1.35136	0.418	0.9	1.6865e-273	SMIM24
2.82731e-277	1.60758	0.91	0.597	5.45473e-273	FAM13A
1.24744e-276	-1.16838	0.481	0.919	2.40668e-272	MAOA
1.54075e-276	-0.996412	0.434	0.892	2.97256e-272	NDUFB7
3.4277e-275	-0.986432	0.758	0.981	6.61306e-271	ATP5PF
1.05174e-273	-1.05325	0.552	0.949	2.02911e-269	GSTO1
1.79494e-273	-1.08319	0.356	0.855	3.46298e-269	RPL22L1
9.11611e-273	-1.03177	0.754	0.977	1.75877e-268	UQCR10
3.46592e-272	-0.950012	0.714	0.971	6.6868e-268	ATP5F1C
2.82349e-271	-0.857481	0.288	0.823	5.44736e-267	NDUFV1
3.65565e-271	-0.874192	0.91	0.997	7.05284e-267	COX4I1
6.73985e-270	-0.948741	0.889	0.997	1.30032e-265	MGST3
1.47111e-269	-1.00714	0.651	0.967	2.83821e-265	ATP5MF
1.72903e-269	-0.882731	0.332	0.842	3.33582e-265	MICOS13
3.94804e-269	-0.751726	0.149	0.681	7.61695e-265	C2orf88
5.12118e-269	-0.978198	0.425	0.895	9.8803e-265	NDUFS3
9.4978e-268	-0.77724	0.225	0.769	1.83241e-263	MRPL20
9.39237e-267	-0.899819	0.39	0.883	1.81207e-262	DNAJC15
4.25567e-263	-0.950233	0.629	0.954	8.21047e-259	ATP5MG
1.55084e-262	-0.614712	0.101	0.604	2.99204e-258	AIFM1
1.79104e-262	-1.08426	0.383	0.877	3.45546e-258	GLYCTK
8.18868e-261	-1.02622	0.597	0.952	1.57984e-256	TST
1.73072e-260	-1.09135	0.53	0.954	3.33907e-256	GSTM4
9.00607e-260	-0.890509	0.753	0.981	1.73754e-255	UQCRC1
4.97576e-259	1.22873	0.873	0.733	9.59973e-255	EIF4A2
9.44713e-259	1.39226	0.943	0.865	1.82263e-254	RNF186
9.86943e-259	-0.941775	0.706	0.973	1.90411e-254	UQCR11
2.90818e-258	-0.944486	0.848	0.994	5.61074e-254	ANXA4
4.5393e-258	-1.18376	0.817	0.983	8.75768e-254	ETHE1
2.35981e-257	-0.899696	0.434	0.903	4.55278e-253	NAPRT
2.7938e-255	-0.728319	0.223	0.757	5.39008e-251	TIMM8B
1.51921e-254	2.33399	0.983	0.957	2.93101e-250	NEAT1
4.3527e-254	-0.860041	0.348	0.846	8.39767e-250	PARK7
7.17185e-254	-0.682322	0.166	0.681	1.38366e-249	ANTKMT
1.36619e-253	-0.871789	0.287	0.803	2.6358e-249	MRPL34
9.66436e-253	-0.924516	0.495	0.924	1.86454e-248	PSMB6
2.08512e-252	-0.852475	0.199	0.721	4.02281e-248	NUDT8
8.89133e-252	-0.887391	0.908	0.999	1.7154e-247	CALM2
2.29569e-250	-0.890611	0.434	0.893	4.42907e-246	PSMB3
7.01661e-249	-0.94501	0.732	0.975	1.35371e-244	ATP5MD
2.43657e-247	-0.97205	0.217	0.732	4.70087e-243	AKR1C1
1.1439e-246	1.31054	0.94	0.871	2.20692e-242	QSOX1
2.55869e-244	1.15163	0.962	0.897	4.93647e-240	ARID5B
2.81227e-244	-0.82328	0	0.363	5.42571e-240	ADH1C
4.84136e-242	-0.854286	0.306	0.809	9.34043e-238	CISD1
6.81077e-242	-0.832055	0.353	0.855	1.314e-237	FDX1
2.17721e-241	-1.15061	0.259	0.752	4.20049e-237	CA2
2.57078e-241	-0.516083	0.092	0.57	4.9598e-237	HSD17B10
4.11809e-241	-0.4475	0.032	0.45	7.94503e-237	POLR2J3
7.82488e-240	-0.849427	0.354	0.85	1.50965e-235	PDLIM2
8.50681e-240	-0.88707	0.436	0.895	1.64122e-235	POLR2L
1.11537e-239	-0.95066	0.842	0.993	2.15189e-235	TXN
1.2136e-237	-1.13468	0.632	0.948	2.3414e-233	AKR1C3
2.56729e-237	-0.978929	0.623	0.946	4.95307e-233	CRYL1
8.60834e-237	-0.836369	0.131	0.616	1.66081e-232	C3orf85
1.71639e-236	-0.893251	0.538	0.934	3.31144e-232	EIF6
2.40351e-236	-0.856882	0.843	0.988	4.6371e-232	COX7A2
4.07906e-236	-0.853746	0.356	0.84	7.86972e-232	SLIRP
3.82201e-235	1.64236	0.907	0.831	7.3738e-231	MSMO1
4.58977e-235	1.41779	0.938	0.831	8.85504e-231	NDRG1
6.78412e-235	-0.710116	0.214	0.724	1.30886e-230	PHB
1.51212e-234	-0.669447	0.194	0.702	2.91734e-230	TOMM5
1.55268e-234	-0.779843	0.311	0.81	2.99558e-230	NDUFB6
2.16296e-234	-1.41806	0.462	0.917	4.173e-230	GUCA2A
2.35804e-234	-0.920864	0.55	0.935	4.54936e-230	AURKAIP1
3.30402e-233	-0.785904	0.249	0.761	6.37445e-229	SULT1A2
3.24898e-232	-0.935701	0.751	0.974	6.26825e-228	TMEM54
6.99772e-232	-0.853242	0.587	0.94	1.35007e-227	NDUFC1
7.07325e-232	-0.897103	0.311	0.806	1.36464e-227	SLC7A7
3.41434e-229	2.02687	0.957	0.915	6.58728e-225	SCD
9.93645e-228	-0.816379	0.844	0.988	1.91704e-223	HINT1
2.79719e-227	-0.789201	0.235	0.742	5.39662e-223	HSPE1
6.36423e-227	-0.628263	0.179	0.675	1.22785e-222	MRPS7
2.16562e-226	-0.94249	0.361	0.829	4.17813e-222	REEP6
1.74097e-225	-0.753462	0.318	0.818	3.35885e-221	CCDC25
6.4153e-225	-0.993529	0.997	1	1.2377e-220	MT-CYB
6.86686e-225	-0.859213	0.567	0.93	1.32482e-220	NDUFS5
1.03232e-224	-0.599669	0.136	0.609	1.99165e-220	MRPS12
3.91038e-223	-0.70557	0.217	0.717	7.5443e-219	MTLN
1.89701e-222	-0.78075	0.429	0.901	3.65991e-218	BAX
1.44536e-218	-1.02257	0.583	0.936	2.78853e-214	CYB5A
2.30069e-218	-0.583812	0.162	0.645	4.43872e-214	GLRX5
2.7436e-218	-0.692868	0.283	0.768	5.29322e-214	STOML2
1.41982e-217	-0.730829	0.172	0.651	2.73926e-213	C1QBP
1.58395e-217	-1.00502	0.07	0.489	3.05591e-213	GSTA1
2.1636e-217	1.20564	0.905	0.745	4.17424e-213	TINAGL1
9.96713e-217	-0.954675	0.442	0.891	1.92296e-212	SLC51B
1.18471e-216	-0.978942	0.878	0.993	2.28566e-212	PKIB
2.21905e-216	-0.810016	0.562	0.937	4.28121e-212	FIS1
4.16071e-216	-0.816569	0.412	0.855	8.02725e-212	SDHB
8.30167e-216	-0.572502	0.143	0.615	1.60164e-211	TMEM147
2.59571e-215	-0.62143	0.163	0.637	5.0079e-211	BOLA3
3.80035e-214	-0.874739	0.639	0.944	7.33202e-210	ATP5MPL
5.06381e-214	1.17139	1	1	9.7696e-210	MT-RNR1
2.06739e-213	-0.83833	0.822	0.983	3.98862e-209	SELENOW
5.55807e-213	-0.769927	0.433	0.876	1.07232e-208	YIF1A
8.28662e-213	-0.803902	0.568	0.941	1.59874e-208	CYCS
1.23961e-212	1.65459	0.754	0.323	2.39158e-208	DUOX2
2.58121e-211	-0.633949	0.247	0.743	4.97993e-207	SNF8
4.48098e-210	1.74514	0.937	0.876	8.64516e-206	INSIG1
6.62579e-210	-0.632969	0.253	0.746	1.27831e-205	HMOX2
2.9398e-209	0.965785	0.976	0.968	5.67176e-205	ELF3
1.12153e-208	-0.79291	0.167	0.649	2.16376e-204	MME
1.75377e-208	-1.01661	0.144	0.599	3.38355e-204	CREB3L3
2.66719e-208	-0.55627	0.128	0.581	5.14581e-204	MRPS25
4.37725e-208	-0.814214	0.692	0.956	8.44503e-204	ATP5PD
1.16903e-207	-0.805047	0.763	0.971	2.25541e-203	ATP5IF1
5.00535e-207	-0.698171	0.289	0.773	9.65682e-203	TAF10
1.6223e-205	-0.805898	0.782	0.989	3.1299e-201	CLTB
4.23052e-205	-0.603835	0.21	0.696	8.16193e-201	CCT3
4.52258e-205	-1.08596	0.249	0.734	8.72541e-201	UGT2B17
5.06254e-205	-0.538395	0.16	0.635	9.76716e-201	TSTA3
1.41196e-204	1.11572	1	1	2.7241e-200	MT-RNR2
3.14763e-204	-1.19138	0.933	0.995	6.07272e-200	REG4
8.16543e-204	-0.646937	0.262	0.761	1.57536e-199	CCT5
1.22185e-203	-0.82608	0.125	0.564	2.35731e-199	AKR1C2
5.96549e-203	-0.606362	0.116	0.566	1.15092e-198	GBA3
6.64921e-203	-0.650983	0.247	0.738	1.28283e-198	CCT6A
1.68061e-202	-0.800892	0.65	0.96	3.24241e-198	ABRACL
6.06604e-202	-0.838857	0.395	0.847	1.17032e-197	MYO1A
2.7666e-201	-0.85373	0.743	0.978	5.33761e-197	YBX1
3.62137e-200	-0.884451	0.593	0.95	6.9867e-196	GSTM3
5.02866e-200	-0.564892	0.183	0.655	9.70178e-196	APEH
3.16351e-199	-0.524915	0.145	0.6	6.10337e-195	MRPL11
2.13426e-198	-0.691203	0.351	0.817	4.11764e-194	ECI1
2.18015e-198	-0.650487	0.211	0.69	4.20616e-194	SLC35B1
2.9539e-198	1.32689	0.81	0.595	5.69896e-194	P4HA2
5.57916e-198	-0.430909	0.072	0.477	1.07639e-193	PTGES2
1.00375e-197	-0.866197	0.341	0.811	1.93654e-193	PSAT1
4.04632e-197	-0.83935	0.999	1	7.80656e-193	FTH1
8.80965e-197	-0.791538	0.787	0.981	1.69965e-192	COX7B
1.92799e-196	1.03664	0.866	0.643	3.71968e-192	SLC16A3
2.97006e-196	-0.989531	0.979	0.998	5.73015e-192	MT-ATP6
5.33562e-196	-0.498491	0.152	0.61	1.0294e-191	TMX2
6.87468e-196	-0.838373	0.431	0.878	1.32633e-191	MT-ATP8
3.79067e-195	-0.582248	0.168	0.627	7.31334e-191	CCT2
6.32938e-195	-0.609048	0.249	0.725	1.22113e-190	TOMM22
9.48077e-195	-0.724324	0.273	0.739	1.82913e-190	SULT1A1
4.94953e-194	-0.422324	0.09	0.503	9.54912e-190	ITPA
1.03974e-193	-0.772542	0.448	0.871	2.00596e-189	NDUFA3
1.36378e-193	1.67749	0.729	0.395	2.63114e-189	SOX4
4.0942e-193	1.08133	0.918	0.833	7.89893e-189	ZNF333
4.38523e-193	-0.613208	0.247	0.726	8.46042e-189	SLC25A39
5.52761e-193	-0.72419	0.474	0.886	1.06644e-188	LAMTOR1
7.48385e-193	0.954461	0.988	0.988	1.44386e-188	LDHA
9.93055e-193	-0.775324	0.562	0.93	1.9159e-188	SEC13
1.25019e-192	-0.607409	0.127	0.563	2.41199e-188	ISOC2
1.27252e-192	-0.79672	0.579	0.926	2.45507e-188	ECHS1
1.90391e-192	-0.667365	0.38	0.841	3.67322e-188	MRPL51
2.82252e-190	-0.59956	0.252	0.717	5.44548e-186	MRPL21
6.31388e-190	-0.821239	0.786	0.98	1.21814e-185	TXNDC17
1.98562e-189	-0.733105	0.678	0.958	3.83086e-185	NDUFA6
3.47989e-189	-0.665967	0.974	0.999	6.71374e-185	MYL12B
1.14271e-188	-0.874048	0.999	1	2.20463e-184	MT-CO3
1.27492e-188	-0.700727	1	1	2.45971e-184	KRT8
8.26654e-188	-0.474713	0.06	0.433	1.59486e-183	SLC26A3
1.11262e-187	-0.536782	0.213	0.682	2.14658e-183	FIBP
2.06623e-187	-0.727333	0.661	0.946	3.98638e-183	AP2S1
2.0925e-187	-0.742148	0.689	0.963	4.03706e-183	POMP
2.27662e-187	-0.740039	0.839	0.977	4.39228e-183	ATP5F1E
1.21606e-186	-0.433807	0.08	0.476	2.34615e-182	FBXL6
2.40569e-186	-0.54711	0.177	0.632	4.64129e-182	PA2G4
1.36187e-185	-0.634841	0.32	0.791	2.62746e-181	EIF3I
2.37665e-185	-0.703098	0.512	0.906	4.58527e-181	NDUFA12
3.57845e-185	-0.512401	0.152	0.594	6.90391e-181	POLR2K
4.01267e-185	1.04111	0.595	0.164	7.74164e-181	BHLHE40
5.38652e-185	-0.576368	0.253	0.721	1.03922e-180	PSMC5
8.80937e-185	0.772394	1	1	1.69959e-180	FGF23
1.0422e-184	-0.600208	0.188	0.638	2.01072e-180	TMEM253
2.71929e-184	-0.9658	0.667	0.945	5.24633e-180	CYBRD1
3.89414e-184	-0.71066	0.399	0.842	7.51296e-180	PSMD1
1.60776e-183	-0.574351	0.241	0.702	3.10185e-179	TRAPPC2L
4.91993e-183	-0.696105	0.588	0.944	9.49203e-179	H2AFY
5.47836e-183	1.85959	0.537	0.092	1.05694e-178	DUOXA2
1.56024e-182	-0.678974	0.859	0.985	3.01018e-178	CHCHD2
5.60016e-182	-0.447104	0.096	0.498	1.08044e-177	SLC27A4
3.18416e-181	-0.356575	0.045	0.397	6.1432e-177	TIMM10
3.82672e-181	-0.700212	0.702	0.965	7.38289e-177	GHITM
4.02851e-181	-0.406994	0.09	0.486	7.7722e-177	MFSD3
1.63346e-180	-0.594216	0.283	0.745	3.15144e-176	RWDD1
2.80865e-180	-0.462422	0.129	0.554	5.41873e-176	MRPL47
5.84761e-180	-0.641284	0.376	0.82	1.12818e-175	NDUFA2
6.00957e-180	-0.618444	0.327	0.798	1.15943e-175	EIF5B
7.10387e-180	-0.711225	0.654	0.948	1.37055e-175	GMDS
1.13188e-179	-0.511636	0.101	0.505	2.18374e-175	SLC37A4
1.19644e-179	0.843079	0.415	0	2.3083e-175	POLR2J3.1
1.35935e-179	-0.473326	0.134	0.556	2.62259e-175	TMEM126A
2.13708e-179	1.06957	0.83	0.626	4.12306e-175	VEGFA
3.82172e-179	-0.584682	0.193	0.647	7.37324e-175	TESC
4.71269e-179	-0.562451	0.19	0.639	9.09219e-175	ACOT7
4.72121e-179	1.49475	0.774	0.458	9.10864e-175	ANGPTL4
2.52689e-178	1.27931	0.524	0.094	4.87514e-174	PDLIM4
8.77212e-178	1.00802	0.968	0.973	1.6924e-173	PGK1
2.70964e-177	-0.562979	0.282	0.749	5.2277e-173	NUDT16
1.87531e-176	-0.479215	0.162	0.596	3.61804e-172	SLC25A11
2.55759e-176	-0.558594	0.27	0.735	4.93436e-172	GOT1
2.87458e-176	-0.47006	0.168	0.609	5.54592e-172	FH
3.07033e-176	-0.504694	0.173	0.613	5.92358e-172	LACTB2
8.94748e-176	-0.67739	0.916	0.992	1.72624e-171	COX7C
1.0016e-175	-0.556596	0.271	0.738	1.93239e-171	PSMD2
7.09233e-175	-0.71802	0.511	0.891	1.36832e-170	MRPL52
2.34523e-174	-0.641081	0.374	0.825	4.52464e-170	SNRPG
2.61836e-174	-0.517937	0.137	0.562	5.0516e-170	METTL7B
4.95431e-173	-0.717939	0.479	0.879	9.55836e-169	ACAA1
1.83216e-172	-0.439951	0.068	0.434	3.53479e-168	DDC
2.00234e-172	-0.439404	0.108	0.508	3.86312e-168	UQCC2
2.65483e-172	-0.70667	0.566	0.918	5.12196e-168	UQCRC2
5.49559e-172	-0.408313	0.089	0.475	1.06026e-167	MRPL3
5.65152e-172	-0.665486	0.37	0.815	1.09035e-167	PAPSS2
8.05938e-172	-0.66153	0.464	0.877	1.5549e-167	PSMA5
3.08061e-171	-0.695393	0.757	0.968	5.94343e-167	UQCRB
3.26123e-171	-0.762591	0.375	0.798	6.29189e-167	PYCARD
6.03903e-171	1.6798	0.837	0.727	1.16511e-166	HMGCS1
8.45523e-171	1.07865	0.758	0.509	1.63127e-166	MXD1
9.65313e-170	-0.453387	0.118	0.517	1.86238e-165	MRPL4
3.90689e-169	-0.731795	0.751	0.973	7.53756e-165	RPL27
4.96176e-169	-0.651506	0.387	0.825	9.57272e-165	GFER
5.90654e-169	-1.02428	0.726	0.973	1.13955e-164	ANPEP
6.3984e-169	-0.555738	0.301	0.753	1.23444e-164	NDUFA10
6.66576e-169	-0.699358	0.682	0.962	1.28603e-164	TALDO1
2.14725e-168	-0.624825	0.219	0.677	4.14269e-164	SLC7A9
5.78981e-168	-0.562806	0.256	0.709	1.11703e-163	PPM1G
6.83014e-168	-0.642358	0.326	0.768	1.31774e-163	CDCA3
7.965e-168	-0.641487	0.929	0.995	1.53669e-163	EDF1
2.34923e-167	-0.58229	0.31	0.769	4.53236e-163	PSMC4
2.66933e-167	-0.505184	0.215	0.661	5.14994e-163	COQ4
4.1846e-167	-0.708016	0.831	0.983	8.07336e-163	COX6B1
4.91719e-167	-0.549052	0.235	0.668	9.48673e-163	MRPS15
2.89083e-166	-0.578269	0.282	0.731	5.57728e-162	COX14
4.0999e-166	0.98886	1	1	7.90994e-162	AC010970.1
4.53491e-166	-0.536848	0.267	0.716	8.7492e-162	MRPS16
1.79673e-165	1.29549	0.911	0.884	3.46644e-161	FDFT1
2.76594e-165	-0.523926	0.156	0.576	5.33632e-161	DDX21
3.13472e-165	-0.449273	0.15	0.568	6.04782e-161	SRA1
3.2678e-165	-0.439669	0.137	0.541	6.30456e-161	PRADC1
5.45268e-165	-0.499955	0.138	0.546	1.05198e-160	GPAT3
6.82673e-165	-0.402732	0.103	0.49	1.31708e-160	GOT2
9.01666e-165	-0.555947	0.31	0.781	1.73958e-160	FUCA2
1.31137e-164	-0.373276	0.054	0.392	2.53002e-160	TOMM40
1.72589e-164	-0.572454	0.282	0.73	3.32975e-160	PLLP
1.74813e-164	-0.369601	0.049	0.384	3.37267e-160	USP2
4.52315e-164	1.28658	0.955	0.934	8.72652e-160	GPRC5A
1.69413e-163	-0.432697	0.138	0.548	3.26848e-159	CDK2AP1
3.84657e-163	-0.438689	0.152	0.568	7.42118e-159	NUDT5
4.79655e-163	-0.669396	0.525	0.887	9.25398e-159	NDUFS2
4.95221e-163	-0.517971	0.207	0.635	9.55429e-159	COA4
1.00014e-162	-0.369795	0.067	0.414	1.92957e-158	AGMAT
7.52159e-162	-0.601482	0.411	0.846	1.45114e-157	GTF3C6
1.31531e-161	-0.467705	0.182	0.608	2.53762e-157	SLC25A4
1.4114e-161	-0.789562	0.356	0.781	2.72301e-157	RARRES1
1.46722e-161	-0.390944	0.074	0.427	2.83071e-157	GGCT
1.92785e-161	-0.709579	0.661	0.936	3.7194e-157	ATP5ME
2.10144e-161	-0.713055	0.535	0.894	4.05431e-157	COA3
3.0223e-161	-0.45606	0.173	0.591	5.83092e-157	IDH3B
3.74537e-161	-0.414688	0.136	0.539	7.22595e-157	HDDC2
6.61734e-161	-0.499006	0.26	0.708	1.27668e-156	SURF1
1.08043e-160	-0.772588	0.537	0.909	2.08446e-156	GARS
1.08212e-160	-0.365242	0.095	0.468	2.08774e-156	GPS1
2.04189e-160	-0.906525	0.374	0.824	3.93942e-156	SDF2L1
3.33466e-160	-0.589417	0.382	0.826	6.43355e-156	ERH
8.9545e-160	-0.652595	0.778	0.968	1.72759e-155	ELOB
3.16223e-159	1.00472	0.901	0.886	6.10089e-155	C4orf3
1.09544e-158	-0.726818	0.507	0.887	2.11344e-154	FUOM
9.26797e-158	-0.426862	0.16	0.57	1.78807e-153	HRAS
1.42708e-157	-0.512831	0.278	0.728	2.75326e-153	HNRNPM
2.37652e-157	-0.498669	0.103	0.475	4.58502e-153	CYP27A1
9.47945e-157	-0.425022	0.048	0.368	1.82887e-152	CYP2C18
1.56515e-156	-0.530325	0.14	0.545	3.01964e-152	CYP2C19
2.71046e-156	-0.373381	0.011	0.275	5.2293e-152	AADAC
3.19712e-156	1.09747	0.811	0.66	6.16821e-152	SORL1
3.84439e-156	-0.701399	0.659	0.938	7.41698e-152	MAP2K2
1.18168e-155	1.04209	0.563	0.16	2.27981e-151	PNCK
2.25423e-155	-0.712886	0.999	1	4.34908e-151	LGALS4
9.94972e-155	-0.392277	0.119	0.503	1.9196e-150	MRPS33
1.73497e-154	-0.717039	0.433	0.842	3.34728e-150	OAT
1.78954e-154	-0.619417	0.387	0.812	3.45255e-150	HAX1
2.72124e-154	-0.66357	0.547	0.911	5.25009e-150	NDUFB3
3.44186e-154	-0.342137	0.061	0.393	6.64038e-150	ZNF593
5.37439e-154	-0.635439	0.45	0.857	1.03688e-149	RAB5IF
5.41967e-154	1.09007	0.706	0.423	1.04562e-149	CLMN
8.37613e-154	-0.641914	0.601	0.936	1.61601e-149	PSMD8
9.38469e-154	-0.651738	0.488	0.881	1.81059e-149	MCUR1
1.44691e-153	-0.460559	0.192	0.609	2.79153e-149	GLRX2
2.02974e-153	0.900449	0.926	0.892	3.91598e-149	TMBIM4
2.46037e-153	-0.536854	0.301	0.739	4.74679e-149	SNU13
1.69344e-152	-0.65645	0.828	0.985	3.26715e-148	SLC9A3R1
1.8799e-152	-0.481907	0.239	0.67	3.62689e-148	SNRPC
4.77113e-152	-0.617803	0.569	0.914	9.20495e-148	CAPNS1
1.02793e-151	-0.613338	0.552	0.933	1.98319e-147	SLC3A2
2.99621e-151	-0.636049	0.512	0.887	5.78058e-147	ASL
4.76894e-151	-0.5774	0.381	0.816	9.20072e-147	NARS
1.38052e-150	1.36916	0.837	0.771	2.66344e-146	SQLE
2.14548e-150	0.933017	0.907	0.832	4.13928e-146	ATR
2.18421e-150	-0.406848	0.096	0.453	4.21399e-146	RANBP1
2.36324e-150	-0.533722	0.149	0.538	4.5594e-146	TKFC
5.17781e-150	-0.613426	0.301	0.717	9.98956e-146	CMBL
5.50339e-150	1.05258	0.779	0.574	1.06177e-145	ZNF292
5.88439e-150	-0.502401	0.245	0.668	1.13528e-145	MRPS35
1.12947e-149	-0.543219	0.093	0.448	2.17909e-145	SLC6A19
2.96341e-149	-0.534733	0.343	0.801	5.71731e-145	HSPA9
5.78027e-149	-0.413244	0.163	0.559	1.11519e-144	TIMM23
6.67127e-149	-0.494772	0.266	0.696	1.28709e-144	POLE4
2.63529e-148	-0.579707	0.418	0.834	5.08427e-144	TP53I3
4.47153e-148	-0.378422	0.098	0.453	8.62692e-144	CCDC51
2.47852e-147	-0.929326	0.667	0.945	4.78182e-143	MTTP
2.60641e-147	-0.601127	0.435	0.842	5.02854e-143	NDUFB5
8.05817e-147	-0.354802	0.073	0.403	1.55466e-142	NHP2
8.36178e-147	-0.596312	0.886	0.989	1.61324e-142	COX5B
2.69819e-146	-0.472553	0.229	0.643	5.20561e-142	CCT7
6.99793e-146	-0.31115	0.061	0.382	1.35011e-141	MRPL15
7.35521e-146	-0.517299	0.343	0.763	1.41904e-141	LYPLA2
8.19396e-146	-0.550853	0.378	0.789	1.58086e-141	STUB1
1.07571e-145	-0.572121	0.408	0.815	2.07536e-141	NT5C
1.31866e-145	-0.53963	0.323	0.743	2.54409e-141	GADD45GIP1
4.30878e-145	-0.645185	0.457	0.854	8.31293e-141	RAN
7.77629e-145	-0.744691	0.999	0.999	1.50028e-140	MT-CO2
8.65494e-145	-0.354185	0.058	0.375	1.6698e-140	PRKDC
1.28207e-144	-0.507873	0.328	0.765	2.4735e-140	CHCHD5
2.13453e-144	-0.656789	0.755	0.975	4.11814e-140	JPT1
4.45549e-144	-0.570127	0.827	0.985	8.59597e-140	SRP14
6.75376e-144	-0.462163	0.233	0.652	1.303e-139	COA6
7.97968e-144	-0.440451	0.148	0.529	1.53952e-139	SLC46A3
1.16281e-143	-0.572087	0.862	0.993	2.2434e-139	TPM3
1.6486e-143	-0.544935	0.336	0.753	3.18065e-139	CIAO2A
1.95334e-143	-0.617019	0.755	0.977	3.76858e-139	SLC25A6
2.27443e-143	-0.542492	0.311	0.729	4.38806e-139	ACADS
2.69681e-143	-0.278139	0.044	0.342	5.20295e-139	UROS
3.54092e-143	-0.710221	0.391	0.809	6.8315e-139	EIF4EBP1
4.6463e-143	-0.558787	0.421	0.834	8.9641e-139	RTCB
1.07262e-142	-0.636502	0.578	0.922	2.0694e-138	SBDS
2.30063e-142	-0.60588	0.682	0.949	4.43861e-138	GSTK1
2.48835e-142	-0.787121	0.105	0.446	4.80077e-138	CDKN2B-AS1
4.05432e-142	-0.522204	0.246	0.655	7.822e-138	CCND3
6.92291e-142	-0.631666	0.686	0.958	1.33564e-137	ARHGAP18
1.15176e-141	-0.571738	0.458	0.845	2.22209e-137	MRPS36
1.35863e-141	-0.646279	0.616	0.929	2.62121e-137	PIP5K1B
1.58965e-141	-0.5141	0.364	0.79	3.0669e-137	AK2
2.61614e-141	-0.542649	0.374	0.805	5.04732e-137	TMEM208
3.75338e-141	-0.454254	0.268	0.697	7.2414e-137	PLGRKT
5.98853e-141	-0.483361	0.265	0.684	1.15537e-136	NDUFAF3
7.10981e-141	-0.317629	0.057	0.363	1.3717e-136	ENDOG
7.491e-141	-0.53213	0.361	0.771	1.44524e-136	AP1M2
8.78112e-141	-0.63104	0.999	1	1.69414e-136	ACTB
1.20289e-140	-0.467322	0.272	0.7	2.32073e-136	ESRRA
1.9166e-140	-0.482349	0.263	0.67	3.69769e-136	PDHA1
2.22166e-140	-0.554521	0.44	0.836	4.28625e-136	RTRAF
4.20349e-140	-0.577364	0.42	0.836	8.10979e-136	ADRM1
4.603e-140	-0.484233	0.278	0.698	8.88057e-136	TIMM17A
5.40626e-140	0.96789	0.778	0.567	1.04303e-135	PTPRR
7.28254e-140	-0.535166	0.389	0.801	1.40502e-135	SSBP1
1.10629e-139	-0.420051	0.157	0.544	2.13437e-135	TMEM160
1.60695e-139	1.45298	0.999	1	3.10028e-135	MALAT1
7.66162e-139	-0.302956	0.057	0.364	1.47816e-134	DUS1L
8.764e-139	-0.359132	0.108	0.457	1.69084e-134	SLC25A20
2.84044e-138	-0.621163	0.603	0.931	5.48006e-134	CIAO2B
3.24874e-138	-0.492634	0.346	0.767	6.26779e-134	NDUFV3
3.47465e-138	-0.289027	0.046	0.336	6.70363e-134	HSPBP1
5.93561e-138	-0.537299	0.884	0.995	1.14516e-133	COX6A1
7.09595e-138	-0.571282	0.416	0.812	1.36902e-133	RPS26
8.94041e-138	-0.345909	0.114	0.471	1.72487e-133	PSME3
2.18302e-137	0.684602	0.987	0.991	4.2117e-133	PKM
3.4003e-137	-0.578795	0.574	0.91	6.5602e-133	RER1
4.82949e-137	-0.466115	0.245	0.658	9.31753e-133	SLC35G1
1.4761e-136	-0.555444	0.416	0.819	2.84783e-132	MRPS21
2.57226e-136	-0.620403	0.5	0.875	4.96266e-132	EIF5A
3.07636e-136	-0.572973	0.491	0.865	5.93522e-132	CHPT1
3.95947e-136	0.893595	0.87	0.792	7.639e-132	ARHGEF26
5.8658e-136	-0.545805	0.397	0.806	1.13169e-131	PSMB2
1.81176e-135	1.09462	0.812	0.712	3.49542e-131	PNRC1
2.40134e-135	-0.593021	0.703	0.952	4.63291e-131	ROMO1
2.48146e-135	-0.43254	0.227	0.631	4.78748e-131	POLDIP2
3.15065e-135	-0.337754	0.052	0.345	6.07856e-131	CASP1
1.92183e-134	-0.543178	0.454	0.852	3.70778e-130	MZT2B
3.94312e-134	-0.384052	0.134	0.497	7.60746e-130	DUSP23
5.40593e-134	-0.477745	0.277	0.684	1.04297e-129	PDCD5
7.17145e-134	-0.609253	0.751	0.969	1.38359e-129	NDUFA1
8.46781e-134	-0.465227	0.3	0.71	1.63369e-129	MRPL28
1.06202e-133	-0.599272	0.469	0.855	2.04896e-129	EIF4G1
1.08208e-133	-0.482307	0.22	0.61	2.08767e-129	DHRS4
1.18039e-133	-0.465629	0.317	0.739	2.27733e-129	MRPL54
1.25308e-133	-0.552298	0.424	0.825	2.41756e-129	MDH1
1.44834e-133	-0.583618	0.615	0.929	2.79427e-129	SMDT1
3.07318e-133	-0.469173	0.3	0.714	5.92909e-129	MRPL27
3.80212e-133	-0.410621	0.229	0.633	7.33542e-129	MRPL13
6.91479e-133	-0.578155	0.657	0.94	1.33407e-128	TMCO1
7.88096e-133	-0.695353	0.437	0.822	1.52047e-128	LMO4
1.1234e-132	-0.514885	0.442	0.865	2.16737e-128	PPIC
1.36078e-132	-0.313762	0.071	0.383	2.62536e-128	TMEM220
1.58961e-132	-0.438558	0.246	0.643	3.06684e-128	PMVK
2.69633e-132	-0.257245	0.015	0.251	5.20202e-128	SULT1E1
3.2878e-132	-0.481893	0.121	0.469	6.34316e-128	LGALS2
7.71502e-132	-0.507756	0.32	0.732	1.48846e-127	CNDP2
9.18495e-132	0.940617	0.889	0.801	1.77205e-127	KCNQ1OT1
1.35408e-131	-0.506366	0.352	0.751	2.61243e-127	MSRB2
1.41224e-131	-0.343025	0.121	0.475	2.72464e-127	LETM1
1.90442e-131	-0.34946	0.144	0.507	3.67419e-127	SAMM50
2.82582e-131	-0.361276	0.139	0.499	5.45185e-127	POLR2G
6.92803e-131	-0.462173	0.211	0.605	1.33663e-126	ERICH4
1.14032e-130	0.961064	0.948	0.965	2.20002e-126	CLDN4
1.51563e-130	-0.401251	0.201	0.585	2.9241e-126	MRPL22
1.79804e-130	-0.257494	0.041	0.316	3.46896e-126	PDSS1
2.974e-130	-0.459306	0.287	0.702	5.73774e-126	CHCHD3
3.99486e-130	-0.466367	0.338	0.753	7.70728e-126	RNF5
1.14313e-129	-0.447867	0.075	0.381	2.20543e-125	GUCA2B
2.21453e-129	-0.336807	0.1	0.432	4.27249e-125	SLC6A9
2.4257e-129	-0.475819	0.345	0.751	4.6799e-125	ARL6IP4
2.85466e-129	-0.444947	0.237	0.625	5.50749e-125	MCRIP2
8.73282e-129	-0.334407	0.079	0.39	1.68482e-124	PARP1
1.44216e-128	-0.384795	0.194	0.582	2.78235e-124	ETF1
6.6849e-128	-0.432983	0.269	0.683	1.28972e-123	DPH3
1.38128e-127	-0.473013	0.308	0.716	2.6649e-123	BCL2L15
1.78234e-127	-0.554289	0.295	0.7	3.43867e-123	GDPD3
2.21429e-127	-0.532252	0.453	0.85	4.27203e-123	NDUFB1
2.22565e-127	-0.534639	0.403	0.812	4.29394e-123	YARS
1.46932e-126	0.789074	0.393	0.053	2.83475e-122	FRY
1.60232e-126	-0.604293	0.638	0.93	3.09135e-122	EFHD2
5.78373e-126	-0.568736	0.511	0.881	1.11585e-121	HNRNPAB
6.86141e-126	-0.644292	0.384	0.764	1.32377e-121	GPX1
7.10604e-126	0.876894	0.948	0.954	1.37097e-121	DSG2
1.19411e-125	-0.546801	0.475	0.875	2.3038e-121	HNF4G
1.37884e-125	1.14288	0.89	0.777	2.6602e-121	JUN
1.81076e-125	-0.404892	0.13	0.473	3.4935e-121	SLC49A4
2.26869e-125	-0.481818	0.239	0.623	4.37698e-121	GPT
3.1389e-125	-0.655956	0.428	0.797	6.05588e-121	RHOD
3.16202e-125	-0.309549	0.082	0.393	6.10049e-121	MAOB
4.64282e-125	0.936688	0.859	0.774	8.95739e-121	TXNIP
5.23473e-125	-0.763621	0.658	0.911	1.00994e-120	CYBA
6.08385e-125	-0.315205	0.112	0.446	1.17376e-120	EMC8
6.77831e-125	-0.266855	0.049	0.329	1.30774e-120	GFM1
7.34032e-125	1.11357	0.64	0.37	1.41617e-120	EFNA1
9.88445e-125	-0.377927	0.173	0.538	1.90701e-120	MRPS11
1.02332e-124	-0.414193	0.191	0.555	1.97429e-120	SELENBP1
1.1424e-124	-0.548321	0.504	0.864	2.20402e-120	PLEKHJ1
1.98075e-124	-0.56065	0.317	0.714	3.82146e-120	XRCC4
2.10638e-124	-0.380727	0.179	0.552	4.06385e-120	USP14
3.23711e-124	-0.393017	0.073	0.372	6.24536e-120	MEP1B
6.10046e-124	-0.303097	0.091	0.405	1.17696e-119	MRPL40
7.15962e-124	-0.527655	0.853	0.99	1.38131e-119	HADHA
9.381e-124	0.794281	0.922	0.91	1.80988e-119	ANK3
1.15185e-123	-0.386946	0.199	0.581	2.22226e-119	PSMD14
1.27644e-123	-0.441849	0.335	0.742	2.46264e-119	SELENOT
1.27927e-123	0.999098	0.879	0.836	2.46809e-119	CD46
1.30937e-123	-0.392554	0.206	0.584	2.52617e-119	BANF1
1.62661e-123	-0.522174	0.46	0.842	3.13822e-119	ATP6V0D1
1.81184e-123	-0.442046	0.305	0.708	3.49558e-119	DLD
2.84179e-123	0.861731	0.831	0.759	5.48267e-119	TCF7L2
2.91299e-123	-0.406493	0.223	0.601	5.62004e-119	GRHPR
4.98516e-123	-0.537097	0.739	0.968	9.61787e-119	PRSS3
6.93564e-123	-0.295702	0.115	0.447	1.33809e-118	APIP
8.94877e-123	-0.36803	0.175	0.542	1.72649e-118	RPL26L1
1.64076e-122	-0.453989	0.356	0.774	3.16551e-118	PFDN2
1.72646e-122	-0.577892	0.706	0.966	3.33085e-118	CTSZ
2.78561e-122	-0.292792	0.084	0.391	5.37427e-118	PSMG3
4.59081e-122	-0.38288	0.167	0.524	8.85706e-118	SORBS3
5.10888e-122	1.27993	0.904	0.914	9.85656e-118	FDPS
1.91071e-121	1.14076	0.369	0.042	3.68633e-117	MT1X
2.96959e-121	-0.675951	0.603	0.922	5.72923e-117	HSPA8
7.65155e-121	-0.672945	0.6	0.924	1.47621e-116	TUBA1C
7.76718e-121	1.46812	0.832	0.767	1.49852e-116	CYP51A1
7.83225e-121	-0.527685	0.531	0.889	1.51108e-116	SDHC
9.71887e-121	-0.506087	0.451	0.832	1.87506e-116	POLR2E
1.11041e-120	-0.247303	0.042	0.298	2.14231e-116	TMEM177
1.36457e-120	-0.514376	0.446	0.847	2.63266e-116	PHB2
2.44416e-120	-0.355872	0.156	0.508	4.71552e-116	IDH3A
2.801e-120	-0.539577	0.281	0.686	5.40398e-116	SLC7A5
3.02892e-120	0.849195	0.634	0.371	5.8437e-116	TMEM123
3.57444e-120	-0.42666	0.319	0.722	6.89617e-116	EMC7
3.68571e-120	-0.369428	0.182	0.542	7.11084e-116	OVCA2
3.92618e-120	-0.572684	0.792	0.977	7.57477e-116	UQCRH
4.01587e-120	-0.324513	0.162	0.521	7.74782e-116	CDC123
1.11434e-119	-0.46641	0.352	0.747	2.14989e-115	MRPL57
2.66564e-119	-0.50124	0.384	0.764	5.14282e-115	DESI1
3.85077e-119	-0.303673	0.105	0.42	7.42928e-115	TACO1
5.9969e-119	-0.297689	0.111	0.437	1.15698e-114	BRMS1
9.75645e-119	0.782237	0.857	0.797	1.88231e-114	BTN3A2
1.3144e-118	-0.401569	0.229	0.607	2.53587e-114	PXMP2
1.44508e-118	-0.653005	0.468	0.832	2.788e-114	COTL1
1.44653e-118	-0.401659	0.222	0.605	2.79079e-114	MARS
2.68826e-118	-0.677009	0.613	0.911	5.18647e-114	PTGR1
2.89023e-118	-0.426965	0.309	0.706	5.57612e-114	MRPS5
4.89587e-118	0.710114	0.932	0.95	9.4456e-114	CD164
5.5809e-118	-0.340881	0.165	0.522	1.07672e-113	EI24
8.36851e-118	-0.278027	0.078	0.373	1.61454e-113	WDR61
9.80475e-118	-0.63085	0.866	0.991	1.89163e-113	ANXA10
1.10684e-117	0.954637	0.916	0.897	2.13542e-113	CYP3A5
1.53261e-117	-0.485096	0.401	0.788	2.95686e-113	PSMB5
1.88303e-117	-0.36837	0.211	0.594	3.63293e-113	ARRB2
1.2579e-116	-0.53509	0.46	0.834	2.42687e-112	NENF
1.26493e-116	-0.42001	0.27	0.658	2.44042e-112	GSPT1
1.62524e-116	-0.278461	0.057	0.332	3.13557e-112	TSPAN7
1.69399e-116	-0.405521	0.308	0.716	3.26821e-112	GPAA1
2.35271e-116	0.943764	0.892	0.887	4.53908e-112	GPI
3.75269e-116	0.81051	0.948	0.979	7.24007e-112	CCNI
3.91209e-116	-0.348611	0.155	0.497	7.5476e-112	SPR
9.45357e-116	-0.518655	0.568	0.905	1.82388e-111	PPP2R1A
9.67147e-116	-0.42142	0.315	0.716	1.86592e-111	AP1B1
1.19934e-115	-0.22199	0.03	0.267	2.31388e-111	ATIC
1.29415e-115	-0.33687	0.205	0.579	2.49681e-111	TXNDC9
1.64622e-115	-0.410381	0.162	0.503	3.17606e-111	GCLC
2.41507e-115	-0.293937	0.089	0.389	4.6594e-111	TSEN15
2.84212e-115	-0.602868	0.46	0.817	5.48331e-111	FAM3C
4.23454e-115	-0.550351	0.694	0.954	8.16969e-111	PPP1CA
9.24223e-115	-0.483079	0.376	0.759	1.7831e-110	CENPV
1.6518e-114	-0.302703	0.024	0.25	3.18682e-110	KCNJ13
2.03166e-114	-0.22984	0.042	0.294	3.91967e-110	NDUFAF2
2.20568e-114	-0.267011	0.072	0.357	4.25541e-110	BCCIP
3.3091e-114	-0.415471	0.428	0.851	6.38424e-110	SEC11C
3.42218e-114	-0.450879	0.34	0.731	6.60242e-110	PSMD7
4.41981e-114	-0.555304	0.586	0.916	8.52713e-110	MPC2
4.59125e-114	0.991074	0.366	0.056	8.8579e-110	HILPDA
5.79429e-114	-0.411099	0.302	0.689	1.11789e-109	CLPP
1.16886e-113	-0.297857	0.117	0.435	2.25507e-109	MRPL19
1.95227e-113	-0.489396	0.44	0.816	3.76652e-109	EID1
2.55961e-113	-0.294432	0.137	0.477	4.93826e-109	RMDN3
3.01543e-113	-0.473543	0.441	0.82	5.81766e-109	NOL7
3.45147e-113	-0.526567	0.684	0.947	6.65892e-109	CLTA
4.1056e-113	-0.395936	0.266	0.648	7.92094e-109	COPS9
4.4839e-113	-0.424596	0.27	0.655	8.65079e-109	CENPX
4.54355e-113	-0.603241	0.384	0.754	8.76587e-109	CAV2
1.04563e-112	-0.379269	0.211	0.575	2.01733e-108	RBKS
1.58589e-112	-0.277187	0.086	0.382	3.05965e-108	SDAD1
1.79146e-112	-0.550516	0.694	0.929	3.45626e-108	TMA7
2.52339e-112	-0.441147	0.357	0.744	4.86837e-108	RNH1
3.65015e-112	1.01132	0.878	0.818	7.04223e-108	LAMB3
4.95049e-112	-0.293671	0.107	0.413	9.55097e-108	DHRS7B
5.64097e-112	-0.373465	0.234	0.602	1.08831e-107	SNX17
5.86327e-112	-0.269374	0.061	0.33	1.1312e-107	HMGN3
6.17258e-112	-0.317564	0.164	0.52	1.19088e-107	MOCOS
8.3593e-112	-0.51344	0.494	0.853	1.61276e-107	SERBP1
9.95853e-112	-0.286907	0.101	0.403	1.9213e-107	SURF2
1.06255e-111	-0.412216	0.283	0.666	2.04997e-107	PSMC3
1.0797e-111	-0.301291	0.148	0.489	2.08306e-107	ANAPC5
1.13968e-111	-0.370737	0.25	0.627	2.19879e-107	RNF126
1.37134e-111	-0.313214	0.143	0.478	2.64572e-107	SLC52A2
1.37289e-111	-0.389043	0.237	0.606	2.64873e-107	FAHD1
4.73259e-111	-0.593584	0.7	0.946	9.13058e-107	GNA11
4.83596e-111	-0.525016	0.587	0.908	9.33002e-107	ETFA
4.99842e-111	-0.395316	0.282	0.66	9.64345e-107	PYURF
5.02561e-111	-0.2997	0.119	0.436	9.6959e-107	MRPL35
8.35347e-111	-0.451636	0.418	0.8	1.61163e-106	RPS19BP1
8.70742e-111	-0.588872	0.94	0.997	1.67992e-106	H3F3B
9.87237e-111	-0.306188	0.168	0.511	1.90468e-106	DECR2
1.00955e-110	-0.441554	0.287	0.689	1.94772e-106	CHAC1
1.02891e-110	-0.329271	0.219	0.601	1.98508e-106	CCDC124
1.21282e-110	-0.316623	0.148	0.483	2.3399e-106	SIGMAR1
1.65945e-110	-0.455803	0.39	0.774	3.20158e-106	SSNA1
3.21335e-110	0.73297	0.901	0.934	6.19953e-106	RBCK1
3.81906e-110	-0.380012	0.253	0.633	7.36811e-106	YKT6
1.28026e-109	-0.727229	0.18	0.517	2.47e-105	TNNC1
1.332e-109	-0.276585	0.099	0.399	2.56982e-105	MRPL58
1.58462e-109	-0.61175	0.641	0.915	3.05721e-105	HEBP1
1.5963e-109	0.673645	0.957	0.973	3.07974e-105	ENO1
1.67884e-109	-0.34692	0.159	0.495	3.23898e-105	ACER3
3.01701e-109	-0.376471	0.262	0.639	5.82071e-105	COPS6
3.12725e-109	-0.760539	0.33	0.697	6.03339e-105	SLPI
3.28173e-109	-0.513154	0.583	0.91	6.33144e-105	MGAT4B
4.0061e-109	-0.252674	0.083	0.37	7.72898e-105	PCCB
4.01942e-109	-0.358451	0.223	0.586	7.75467e-105	DHRS1
4.87392e-109	0.584889	0.275	0	9.40325e-105	CXCR4
6.58349e-109	-0.295023	0.116	0.426	1.27015e-104	PAXX
8.1837e-109	-0.384396	0.32	0.725	1.57888e-104	DENR
8.29238e-109	-0.516554	0.701	0.954	1.59985e-104	NDUFB11
1.52396e-108	-0.512301	0.225	0.59	2.94018e-104	SLC10A2
1.94599e-108	-0.428206	0.392	0.784	3.7544e-104	ARPC5L
2.10672e-108	-0.33335	0.21	0.57	4.06449e-104	GRTP1
2.66629e-108	-0.482403	0.56	0.894	5.14408e-104	UBE2L3
4.57374e-108	-0.511166	0.598	0.899	8.82411e-104	PDXK
8.13217e-108	-0.259868	0.097	0.395	1.56894e-103	DEF8
9.47066e-108	1.12287	0.991	0.997	1.82717e-103	HSP90B1
1.14367e-107	-0.283272	0.119	0.432	2.20649e-103	BUD23
1.19041e-107	-0.548049	0.564	0.892	2.29667e-103	AKR7A2
1.25555e-107	-0.244936	0.059	0.318	2.42233e-103	IVD
1.26957e-107	-0.363224	0.224	0.588	2.44938e-103	HINT2
1.47091e-107	-0.285147	0.094	0.385	2.83782e-103	CIAPIN1
1.67503e-107	-0.287675	0.109	0.412	3.23164e-103	SCAMP3
1.99307e-107	0.909192	0.777	0.638	3.84523e-103	BNIP3
2.29795e-107	0.786742	0.755	0.643	4.43343e-103	NPEPPS
4.74953e-107	-0.229205	0.045	0.288	9.16328e-103	POP5
5.79966e-107	-0.31567	0.171	0.507	1.11893e-102	RPS6KB2
8.57989e-107	-0.557862	0.241	0.597	1.65532e-102	ID3
8.76524e-107	1.08226	0.875	0.837	1.69108e-102	ATF3
8.91588e-107	-0.226286	0.035	0.265	1.72014e-102	MPV17L2
1.65214e-106	-0.354501	0.197	0.549	3.18747e-102	SNRPF
2.02578e-106	-0.349818	0.195	0.546	3.90833e-102	NCLN
2.05653e-106	-0.516401	0.726	0.966	3.96766e-102	EEF1B2
2.20425e-106	-0.375323	0.299	0.69	4.25267e-102	TMEM9B
2.6898e-106	-0.43107	0.409	0.796	5.18942e-102	TMEM167A
3.11416e-106	-0.65082	0.673	0.958	6.00814e-102	TM4SF4
3.79121e-106	-0.29405	0.098	0.389	7.31438e-102	CYP2J2
8.14629e-106	1.02248	0.802	0.77	1.57166e-101	ACSS2
1.22422e-105	-0.306241	0.163	0.501	2.36188e-101	DHX29
1.34869e-105	0.969886	0.728	0.588	2.60202e-101	LRP1
1.57264e-105	-0.337378	0.24	0.617	3.0341e-101	DDX46
2.05864e-105	-0.275811	0.09	0.372	3.97173e-101	ACKR4
3.31435e-105	-0.250475	0.089	0.372	6.39438e-101	SNX24
3.83519e-105	-0.323048	0.188	0.536	7.39922e-101	ALDH3A2
4.72631e-105	-0.382759	0.21	0.56	9.11847e-101	DDX52
4.87741e-105	1.10372	0.75	0.66	9.41e-101	FADS2
4.91508e-105	-0.352745	0.227	0.59	9.48267e-101	FAM174C
7.67069e-105	-0.38217	0.029	0.247	1.47991e-100	AQP3
9.46899e-105	-0.524676	0.827	0.978	1.82685e-100	RPL35
1.29139e-104	-0.525536	0.648	0.922	2.49147e-100	PSMB1
1.52368e-104	-0.527198	0.709	0.95	2.93963e-100	SOD1
1.85107e-104	-0.332704	0.151	0.468	3.57127e-100	FBXL15
2.21767e-104	-0.790775	0.138	0.447	4.27855e-100	PSCA
2.67887e-104	-0.342665	0.179	0.513	5.16835e-100	FAM136A
3.37959e-104	-0.251416	0.085	0.365	6.52024e-100	ZNF428
4.46759e-104	-0.368277	0.188	0.526	8.61932e-100	EXOSC8
4.73862e-104	-0.361217	0.211	0.57	9.14221e-100	ME1
5.665e-104	-0.426242	0.382	0.777	1.09295e-99	ATRAID
6.9636e-104	-0.278092	0.124	0.432	1.34349e-99	RWDD4
7.86122e-104	-0.394435	0.321	0.7	1.51667e-99	MRPS18C
8.40035e-104	-0.415466	0.235	0.603	1.62068e-99	MAF
9.95675e-104	-0.496164	0.787	0.975	1.92096e-99	CAPZB
1.00561e-103	0.820294	0.579	0.309	1.94013e-99	GLUL
1.04636e-103	-0.563949	0.25	0.627	2.01874e-99	PI3
1.16287e-103	-0.389391	0.31	0.691	2.24353e-99	TMEM14B
1.61629e-103	0.922566	0.957	0.973	3.11831e-99	ALDOA
2.02899e-103	-0.383547	0.328	0.709	3.91453e-99	PSMB7
2.09753e-103	-0.461536	0.48	0.843	4.04677e-99	CDS1
2.11269e-103	-0.240712	0.055	0.305	4.07602e-99	SURF6
2.40362e-103	-0.364901	0.226	0.58	4.63731e-99	MRPS10
2.91141e-103	-0.446986	0.377	0.752	5.61698e-99	PSMD11
2.91775e-103	-0.489669	0.426	0.804	5.62922e-99	ATOX1
3.53478e-103	-0.252965	0.089	0.369	6.81966e-99	SLC2A8
4.70842e-103	-0.499324	0.545	0.881	9.08396e-99	TMEM106C
6.77887e-103	-0.258121	0.084	0.358	1.30785e-98	EMG1
7.56976e-103	-0.305955	0.179	0.52	1.46043e-98	LPCAT3
8.0402e-103	-0.317954	0.207	0.562	1.5512e-98	MFSD1
1.40038e-102	-0.467464	0.482	0.834	2.70175e-98	BAIAP2L2
1.50526e-102	-0.467104	0.479	0.851	2.9041e-98	TMEM179B
1.61625e-102	-0.45301	0.397	0.745	3.11823e-98	TXN2
2.01812e-102	-0.273878	0.093	0.375	3.89356e-98	SLC48A1
3.09907e-102	-0.364467	0.288	0.66	5.97903e-98	NDUFA5
3.12714e-102	-0.451322	0.426	0.803	6.0332e-98	ACO2
3.1715e-102	-0.347863	0.215	0.568	6.11877e-98	UBE2E3
6.07059e-102	-0.241795	0.082	0.358	1.1712e-97	NSUN2
6.2974e-102	-0.260191	0.084	0.357	1.21496e-97	TUBG1
6.32784e-102	-0.410551	0.319	0.686	1.22083e-97	DNPEP
6.43023e-102	-0.335679	0.231	0.592	1.24058e-97	C1orf122
8.72802e-102	-0.224389	0.056	0.304	1.6839e-97	ALYREF
1.52239e-101	-0.49747	1	1	2.93715e-97	LGALS3
2.03289e-101	-0.224717	0.055	0.301	3.92205e-97	LSM10
2.12046e-101	-1.04749	0.032	0.247	4.09101e-97	NTS
2.15726e-101	-0.318265	0.133	0.436	4.162e-97	C1QTNF12
2.62207e-101	-0.450447	0.487	0.851	5.05876e-97	ZC3H15
3.47386e-101	1.16601	0.785	0.706	6.70211e-97	WSB1
3.59447e-101	-0.36518	0.283	0.649	6.93481e-97	BECN1
4.73012e-101	-0.312127	0.17	0.507	9.12582e-97	ZMPSTE24
5.54679e-101	-0.250172	0.037	0.261	1.07014e-96	SLC4A7
5.70129e-101	-0.421447	0.423	0.801	1.09995e-96	RNPEP
7.77868e-101	-0.367861	0.213	0.561	1.50074e-96	GOLIM4
8.97897e-101	-0.448198	0.433	0.796	1.73231e-96	PSMA4
1.15262e-100	-0.317594	0.192	0.532	2.22375e-96	TMEM205
1.50529e-100	-0.388183	0.253	0.619	2.90416e-96	EMB
2.28329e-100	-0.45734	0.427	0.816	4.40515e-96	NHSL1
2.61648e-100	-0.334152	0.215	0.561	5.04797e-96	ATG3
2.89967e-100	-0.348006	0.234	0.592	5.59433e-96	STRAP
3.185e-100	-0.263347	0.038	0.26	6.14481e-96	NLRP6
3.77296e-100	-0.413039	0.429	0.798	7.27918e-96	C9orf16
5.98488e-100	0.794702	0.776	0.699	1.15466e-95	TSC22D1
8.13083e-100	-0.244664	0.052	0.29	1.56868e-95	ABCC13
9.132e-100	-0.1982	0.032	0.245	1.76184e-95	SDHAF3
1.02426e-99	-0.333047	0.195	0.523	1.9761e-95	TAF9
1.31887e-99	-0.447459	0.899	0.994	2.5445e-95	FAU
1.3469e-99	1.13454	0.729	0.612	2.59858e-95	MVD
1.42484e-99	-0.400852	0.301	0.667	2.74894e-95	TMEM14A
2.17127e-99	-0.454088	0.845	0.984	4.18902e-95	ARPC3
2.48191e-99	-0.468318	0.713	0.962	4.78835e-95	RPSA
4.16506e-99	-0.308435	0.229	0.592	8.03566e-95	UBE2J2
4.75408e-99	-0.514872	0.748	0.962	9.17205e-95	WDR1
6.18637e-99	-0.449012	0.762	0.966	1.19354e-94	SEC61B
8.28473e-99	-0.211742	0.032	0.245	1.59837e-94	PDXP
1.05558e-98	-0.384582	0.302	0.665	2.03653e-94	NUDT22
1.18559e-98	1.00636	0.673	0.523	2.28736e-94	SC5D
1.19264e-98	-0.331551	0.233	0.587	2.30097e-94	MRPL37
1.25366e-98	-0.322992	0.217	0.561	2.41869e-94	UBE2M
1.82436e-98	-0.414005	0.361	0.724	3.51973e-94	NDUFA8
1.87033e-98	0.750944	0.681	0.505	3.60844e-94	MXI1
2.00942e-98	-0.274721	0.108	0.393	3.87678e-94	EBNA1BP2
3.25103e-98	-0.243017	0.094	0.367	6.27221e-94	COMMD8
3.25857e-98	-0.238111	0.097	0.376	6.28676e-94	TMEM126B
3.94566e-98	-0.311107	0.199	0.533	7.61236e-94	TIMMDC1
5.40979e-98	0.841737	0.936	0.934	1.04371e-93	DSP
6.97822e-98	-0.34201	0.187	0.512	1.34631e-93	LAPTM4B
7.09598e-98	-0.341799	0.27	0.638	1.36903e-93	RBM42
8.3838e-98	-0.355163	0.295	0.663	1.61749e-93	RHBDD2
1.06428e-97	-0.430198	0.418	0.783	2.05331e-93	SNRPB
1.42899e-97	-0.397366	0.247	0.597	2.75695e-93	ASCC3
1.49252e-97	-0.346321	0.24	0.586	2.87951e-93	METTL5
1.61507e-97	-0.480576	0.696	0.96	3.11595e-93	ATP1B3
1.78423e-97	-0.241639	0.087	0.356	3.44231e-93	NABP2
2.48633e-97	-0.394036	0.339	0.706	4.79688e-93	SIVA1
2.64899e-97	-0.442705	0.123	0.412	5.11069e-93	G0S2
3.23935e-97	0.768125	0.512	0.245	6.24967e-93	KDM3A
3.32862e-97	-0.349236	0.215	0.557	6.42192e-93	TMEM82
3.49856e-97	0.830609	0.729	0.59	6.74977e-93	DPP6
3.69054e-97	-0.34075	0.251	0.605	7.12016e-93	ESD
3.89978e-97	-0.456368	0.825	0.98	7.52385e-93	UBB
4.92871e-97	-0.432287	0.403	0.775	9.50896e-93	GIPC1
7.46239e-97	-0.267773	0.149	0.466	1.43972e-92	COA1
7.55145e-97	-0.409279	0.389	0.751	1.4569e-92	DCTN3
7.59758e-97	0.879243	0.786	0.734	1.4658e-92	CEACAM1
9.11768e-97	0.751621	0.785	0.701	1.75907e-92	MYO18A
1.05768e-96	-0.404381	0.368	0.746	2.04059e-92	SRSF7
1.17573e-96	-0.360473	0.301	0.664	2.26833e-92	TMEM230
1.2989e-96	-0.319861	0.256	0.617	2.50597e-92	PUF60
1.57938e-96	-0.195306	0.033	0.246	3.0471e-92	PDF
1.61579e-96	1.00447	0.766	0.686	3.11734e-92	LDLR
1.84321e-96	-0.434664	0.463	0.815	3.55611e-92	CDC37
2.56339e-96	-0.535101	0.819	0.978	4.94554e-92	S100A16
2.80647e-96	-0.369802	0.312	0.676	5.41452e-92	NDUFC2
3.04852e-96	-0.373821	0.31	0.68	5.88151e-92	UFD1
3.24135e-96	-0.503558	0.692	0.93	6.25354e-92	TMEM120A
3.69535e-96	-0.222379	0.047	0.274	7.12943e-92	VARS
4.08482e-96	-0.190253	0.035	0.249	7.88085e-92	MRPL12
4.40914e-96	-0.201343	0.044	0.267	8.50656e-92	PSMG1
5.06472e-96	-0.366812	0.416	0.801	9.77137e-92	HSPD1
6.106e-96	-0.321321	0.097	0.371	1.17803e-91	MGAM
7.24595e-96	0.459055	0.246	0	1.39796e-91	ENO2
8.73905e-96	-0.523717	0.377	0.74	1.68602e-91	SMPD3
8.97496e-96	-0.19026	0.028	0.229	1.73154e-91	SDSL
1.13665e-95	0.751377	0.653	0.47	2.19294e-91	SEMA4B
1.19633e-95	-0.578436	0.932	0.993	2.30808e-91	MT-ND3
1.23947e-95	-0.275692	0.116	0.403	2.39132e-91	MRPS26
1.34823e-95	-0.311338	0.226	0.573	2.60115e-91	TRAPPC4
1.41033e-95	-0.312843	0.144	0.447	2.72095e-91	IL18
1.48065e-95	-0.305406	0.237	0.59	2.85662e-91	COMMD1
1.50082e-95	0.961808	0.762	0.729	2.89553e-91	IDI1
2.12477e-95	-0.544358	0.858	0.989	4.09931e-91	CES2
2.35352e-95	0.91268	0.494	0.222	4.54065e-91	ANKRD37
2.84351e-95	-0.449224	0.987	1	5.48598e-91	MYL6
4.20905e-95	-0.309444	0.225	0.571	8.12052e-91	SNX7
5.00091e-95	-0.204356	0.042	0.264	9.64826e-91	IFRD2
9.24204e-95	-0.467848	0.706	0.938	1.78307e-90	MAPK3
1.08255e-94	-0.343465	0.208	0.536	2.08857e-90	SNRPD1
1.2199e-94	-0.617517	1	1	2.35356e-90	FABP1
1.58248e-94	1.03614	0.735	0.676	3.05309e-90	HSD17B12
1.79441e-94	-0.365529	0.272	0.629	3.46196e-90	CCT4
1.9095e-94	-0.328046	0.26	0.615	3.684e-90	SMIM12
2.78478e-94	-0.192649	0.031	0.233	5.37267e-90	MON1A
2.94378e-94	-0.246121	0.099	0.373	5.67943e-90	AP001107.9
3.31434e-94	-0.236153	0.066	0.31	6.39436e-90	ALG3
3.66467e-94	-0.268585	0.084	0.342	7.07024e-90	PLCL2
4.31589e-94	-0.379358	0.394	0.773	8.32665e-90	PON2
9.85005e-94	-0.58862	0.763	0.952	1.90037e-89	MTATP6P1
1.30568e-93	-0.250856	0.121	0.408	2.51904e-89	MRPL36
2.1262e-93	-0.270013	0.152	0.46	4.10207e-89	GSTZ1
2.60174e-93	-0.589336	0.941	0.989	5.01953e-89	MT-ND4L
2.94004e-93	-0.450995	0.221	0.549	5.67222e-89	HADH
4.70783e-93	-0.202749	0.052	0.279	9.08282e-89	IMPACT
4.93036e-93	-0.201009	0.013	0.188	9.51214e-89	CPS1
5.57122e-93	-0.296014	0.16	0.471	1.07486e-88	CASP16P
6.27145e-93	-0.291212	0.177	0.495	1.20995e-88	CS
6.45897e-93	-0.301763	0.207	0.538	1.24613e-88	ALDH9A1
7.32074e-93	-0.319434	0.234	0.582	1.41239e-88	ILF2
8.05459e-93	-0.401578	0.441	0.808	1.55397e-88	NEDD8
8.89868e-93	-0.430052	0.457	0.812	1.71682e-88	LSM7
1.10105e-92	-0.40901	0.243	0.58	2.12425e-88	GCHFR
1.15281e-92	-0.244235	0.09	0.356	2.22413e-88	NDUFAF8
1.4735e-92	-0.370855	0.32	0.688	2.84282e-88	ST6GALNAC1
1.90121e-92	-0.448927	0.667	0.927	3.668e-88	CHMP2A
2.01961e-92	0.837171	0.621	0.41	3.89644e-88	SLC2A1
2.04555e-92	-0.492719	0.441	0.775	3.94648e-88	STARD10
2.20801e-92	-0.521104	0.794	0.964	4.25991e-88	DBI
2.38762e-92	-0.475377	0.575	0.883	4.60644e-88	COMTD1
3.11634e-92	-0.320309	0.264	0.619	6.01235e-88	PIN1
4.64033e-92	-0.371848	0.32	0.674	8.95259e-88	NME3
5.62309e-92	-0.26611	0.154	0.461	1.08486e-87	BCAS2
7.14222e-92	-0.308283	0.2	0.527	1.37795e-87	NUDT9
7.25938e-92	-0.33216	0.242	0.578	1.40055e-87	NME2
1.34292e-91	-0.266432	0.142	0.436	2.59089e-87	FUNDC1
1.75872e-91	-0.32347	0.265	0.625	3.39311e-87	ILVBL
1.83047e-91	-0.360679	0.328	0.695	3.53152e-87	IMMT
1.99891e-91	0.855059	0.956	0.966	3.85649e-87	MUC17
2.03733e-91	-0.360595	0.321	0.674	3.93062e-87	EMC4
2.15609e-91	-0.390106	0.414	0.771	4.15975e-87	MAPK13
2.66355e-91	-0.180307	0.023	0.212	5.13878e-87	NDUFAF4
3.15659e-91	-0.344242	0.245	0.581	6.09002e-87	SMAGP
3.50947e-91	-0.462524	0.581	0.891	6.77081e-87	LSM4
5.121e-91	-0.4325	0.542	0.883	9.87995e-87	HDGF
5.60078e-91	-0.311335	0.246	0.588	1.08056e-86	PSMD9
6.7111e-91	-0.259946	0.142	0.44	1.29477e-86	IRAK1
7.75216e-91	-0.254263	0.121	0.405	1.49562e-86	PPARGC1B
8.88587e-91	0.619031	0.932	0.933	1.71435e-86	TMC5
9.04428e-91	-0.24688	0.14	0.442	1.74491e-86	RASGEF1B
1.19644e-90	-0.323416	0.15	0.444	2.30829e-86	AC022613.1
1.37093e-90	-0.314923	0.233	0.576	2.64494e-86	SLC25A13
1.58255e-90	-0.241774	0.067	0.31	3.05321e-86	GRAMD1B
1.61215e-90	-0.398994	0.428	0.798	3.11032e-86	KIF1C
1.63701e-90	-0.435684	0.958	0.998	3.15829e-86	RPL8
1.80766e-90	-0.473766	0.57	0.89	3.48753e-86	AKR1A1
2.16954e-90	-0.433157	0.462	0.806	4.1857e-86	PSMA3
3.52682e-90	-0.35294	0.282	0.637	6.80429e-86	HOOK1
4.45754e-90	-0.367462	0.316	0.683	8.59993e-86	TAF15
5.37793e-90	-0.42451	0.571	0.896	1.03756e-85	OCIAD1
5.53366e-90	-0.228226	0.105	0.375	1.06761e-85	LMNB2
5.58891e-90	1.08021	0.591	0.349	1.07827e-85	UCA1
6.35307e-90	-0.36897	0.379	0.745	1.2257e-85	SF3B5
7.84914e-90	-0.399201	0.4	0.757	1.51433e-85	RILP
8.07413e-90	-0.28764	0.194	0.521	1.55774e-85	PGP
8.34842e-90	-0.231607	0.108	0.381	1.61066e-85	UCK2
1.1934e-89	-0.251495	0.122	0.403	2.30243e-85	C1orf131
1.3206e-89	-0.35404	0.36	0.732	2.54783e-85	DDRGK1
1.89905e-89	-0.41665	0.436	0.784	3.66385e-85	MICOS10
1.97466e-89	0.552984	0.949	0.976	3.80971e-85	SERINC2
2.28454e-89	-0.178266	0.042	0.254	4.40757e-85	MRPS9
2.38869e-89	-0.459509	0.621	0.922	4.6085e-85	ATP6V0B
3.02681e-89	-0.394097	0.435	0.785	5.83963e-85	SELENOH
3.56677e-89	-0.231547	0.1	0.367	6.88138e-85	MCCC2
3.64698e-89	-0.449736	0.383	0.731	7.03611e-85	GLTPD2
4.69509e-89	0.788545	0.558	0.328	9.05824e-85	LPIN1
5.76089e-89	-0.454734	0.624	0.912	1.11145e-84	AP2M1
6.25622e-89	-0.413393	0.425	0.77	1.20701e-84	MRPS34
6.52158e-89	-0.259846	0.14	0.434	1.25821e-84	ATRN
6.67411e-89	-0.456469	0.605	0.899	1.28764e-84	DHRS7
6.92712e-89	-0.349053	0.373	0.744	1.33645e-84	AFG3L2
8.83276e-89	-0.310712	0.239	0.57	1.7041e-84	DDX1
1.00536e-88	0.74983	0.611	0.382	1.93964e-84	HK2
1.13336e-88	-0.326306	0.265	0.609	2.1866e-84	PPA2
1.30423e-88	1.10603	0.706	0.592	2.51625e-84	HMGCR
1.51196e-88	-0.361972	0.406	0.777	2.91702e-84	SEPHS2
1.56687e-88	-0.286603	0.253	0.603	3.02297e-84	RMDN1
1.71222e-88	-0.431053	0.48	0.818	3.30338e-84	SET
3.76927e-88	0.768839	0.713	0.601	7.27205e-84	PAM
4.78696e-88	-0.389329	0.362	0.713	9.23549e-84	CEBPD
5.68533e-88	-0.429282	0.463	0.826	1.09687e-83	SLC31A1
6.08248e-88	-0.350477	0.254	0.585	1.17349e-83	SLC22A18AS
8.26982e-88	-0.444634	0.797	0.984	1.5955e-83	GNG5
9.08471e-88	-0.297217	0.192	0.517	1.75271e-83	LRRC66
1.04763e-87	-0.434052	0.365	0.727	2.02119e-83	ADI1
1.05299e-87	-0.349745	0.086	0.33	2.03154e-83	MS4A8
1.15837e-87	-0.265878	0.163	0.464	2.23485e-83	KIF21A
1.20553e-87	-0.269336	0.199	0.521	2.32582e-83	URM1
1.33478e-87	-0.397615	0.344	0.692	2.57518e-83	TMEM41A
1.42341e-87	-0.293422	0.21	0.531	2.74619e-83	TBCB
1.57203e-87	-0.213737	0.103	0.372	3.03292e-83	OSGEP
1.68948e-87	-0.32934	0.324	0.684	3.25951e-83	ZBTB8OS
1.79478e-87	-0.206302	0.073	0.314	3.46266e-83	UBE2G2
2.08751e-87	-0.428921	0.779	0.957	4.02744e-83	SELENOS
2.74221e-87	-0.258221	0.192	0.512	5.29056e-83	FASTK
2.97111e-87	-0.318538	0.168	0.471	5.73216e-83	SGK1
3.74218e-87	-0.228964	0.067	0.303	7.21978e-83	CYP2C9
3.85139e-87	-0.230924	0.122	0.403	7.43049e-83	GTF2F2
4.38708e-87	-0.157509	0.015	0.184	8.46399e-83	GPATCH4
4.54049e-87	-0.436692	0.486	0.814	8.75996e-83	DECR1
4.59385e-87	-0.197003	0.052	0.271	8.86292e-83	CHCHD4
5.66789e-87	-0.266406	0.157	0.459	1.09351e-82	LRPPRC
8.64683e-87	-0.240255	0.086	0.338	1.66823e-82	SRPRB
9.13695e-87	-0.271197	0.171	0.473	1.76279e-82	POP4
9.38657e-87	-0.342613	0.229	0.552	1.81095e-82	OR7E14P
9.43145e-87	0.715989	0.631	0.439	1.81961e-82	CCNG2
1.045e-86	-0.313875	0.284	0.629	2.01613e-82	FKBP3
1.85405e-86	0.83593	0.41	0.146	3.57701e-82	FAM13A-AS1
2.09905e-86	-0.384432	0.424	0.774	4.04969e-82	NDUFA11
2.23132e-86	-0.382566	0.43	0.786	4.30488e-82	PPP1R14B
2.61766e-86	0.752383	0.72	0.58	5.05025e-82	NEDD9
2.6387e-86	-0.526336	0.364	0.688	5.09084e-82	C11orf86
5.98397e-86	0.605901	0.846	0.859	1.15449e-81	WASF2
7.62174e-86	-0.535711	0.639	0.894	1.47046e-81	CDC42EP5
7.80788e-86	-0.317693	0.275	0.619	1.50637e-81	SCCPDH
8.6626e-86	-0.4916	0.647	0.932	1.67128e-81	EPRS
8.92635e-86	-0.231001	0.082	0.326	1.72216e-81	DCTPP1
1.39688e-85	-0.241769	0.114	0.382	2.69499e-81	PFDN6
1.41929e-85	-0.330101	0.313	0.662	2.73823e-81	VPS25
2.26969e-85	-0.427632	0.556	0.869	4.37891e-81	VPS29
2.44887e-85	-0.375299	0.221	0.539	4.7246e-81	MOGAT2
2.8955e-85	-0.482672	0.71	0.947	5.58629e-81	LAD1
3.18345e-85	-0.41947	0.401	0.733	6.14184e-81	MGST2
3.70376e-85	-0.224368	0.115	0.386	7.14566e-81	RNF220
4.72208e-85	-0.309517	0.247	0.588	9.11031e-81	SLC7A11
6.62975e-85	-0.426532	0.875	0.99	1.27908e-80	RPS7
7.15729e-85	-0.355876	0.361	0.712	1.38086e-80	ATP5PO
1.22058e-84	-0.436863	0.951	0.998	2.35487e-80	RPL19
1.71644e-84	0.727433	0.817	0.781	3.31153e-80	ZADH2
1.9969e-84	-0.211136	0.075	0.312	3.85262e-80	IMP4
2.04301e-84	0.920297	0.659	0.428	3.94158e-80	SLC11A2
2.19317e-84	-0.275453	0.218	0.543	4.23128e-80	DAP3
3.38686e-84	-0.450484	0.811	0.976	6.53427e-80	CD151
3.49604e-84	-0.283019	0.23	0.568	6.74492e-80	SESN2
4.18725e-84	-0.257682	0.083	0.324	8.07846e-80	SULT1B1
4.47615e-84	0.688223	0.515	0.282	8.63584e-80	INSIG2
4.84133e-84	-0.326133	0.306	0.653	9.34037e-80	GLTP
4.86957e-84	-0.446568	0.878	0.987	9.39485e-80	PRDX5
5.13304e-84	-0.211833	0.106	0.367	9.90318e-80	NUDT15
6.89351e-84	-0.287401	0.131	0.403	1.32996e-79	PADI2
8.23438e-84	-0.455678	0.447	0.787	1.58866e-79	IFI35
8.65157e-84	-0.217474	0.068	0.294	1.66915e-79	MRPL24
9.63974e-84	-0.148311	0	0.133	1.85979e-79	GIMD1
1.29078e-83	-0.144076	0.015	0.178	2.4903e-79	C1orf53
1.46862e-83	-0.226023	0.092	0.34	2.83341e-79	IRF8
1.55039e-83	-0.160957	0.022	0.196	2.99116e-79	HMBS
1.87217e-83	0.992789	0.633	0.49	3.61198e-79	LSS
2.13376e-83	0.596325	0.854	0.853	4.11667e-79	CD47
2.16615e-83	-0.256355	0.169	0.464	4.17915e-79	LSM5
2.33123e-83	-0.216099	0.074	0.308	4.49765e-79	SHMT1
2.88737e-83	-0.296457	0.236	0.557	5.5706e-79	COQ9
3.40511e-83	1.09079	0.627	0.452	6.56949e-79	FOSB
4.9699e-83	-0.442254	0.557	0.877	9.58843e-79	GSKIP
5.89052e-83	-0.413621	0.573	0.882	1.13646e-78	BRK1
6.21048e-83	-0.220809	0.095	0.346	1.19819e-78	ACADM
7.08004e-83	-0.269365	0.178	0.48	1.36595e-78	EIF3J
1.00582e-82	-0.422863	0.502	0.822	1.94052e-78	PPP2CB
1.11045e-82	-0.278073	0.212	0.531	2.14239e-78	TRIM44
1.12194e-82	-0.37126	0.928	0.985	2.16456e-78	ATP5F1A
1.56199e-82	-0.15432	0.02	0.19	3.01354e-78	SNRNP25
1.57849e-82	-0.269544	0.19	0.502	3.04538e-78	LARS
1.65678e-82	-0.290618	0.252	0.588	3.19643e-78	PYROXD1
2.16995e-82	-0.330095	0.333	0.684	4.18648e-78	LYPLA1
2.23631e-82	-0.298647	0.22	0.539	4.31451e-78	PSMC2
2.53822e-82	-0.489598	0.993	1	4.89699e-78	S100A10
2.57125e-82	-0.269112	0.201	0.512	4.96071e-78	REX1BD
2.98076e-82	0.64445	0.434	0.178	5.75078e-78	PFKFB3
5.80443e-82	-0.235273	0.13	0.405	1.11985e-77	DPP3
7.01062e-82	-0.308941	0.264	0.592	1.35256e-77	POLR2F
8.39861e-82	-0.256817	0.163	0.453	1.62034e-77	TUSC2
1.49007e-81	-0.215195	0.098	0.348	2.8748e-77	CIB2
1.52172e-81	-0.366673	0.432	0.789	2.93586e-77	TMEM14C
1.58317e-81	-0.274322	0.23	0.563	3.05441e-77	ANXA7
1.69423e-81	0.533032	0.384	0.129	3.26868e-77	HIST1H2BD
2.00862e-81	-0.219496	0.105	0.359	3.87523e-77	DMAC1
2.44028e-81	-0.315838	0.291	0.629	4.70803e-77	SHARPIN
2.47999e-81	-0.189496	0.073	0.304	4.78464e-77	YAE1
2.99351e-81	-0.298454	0.27	0.606	5.77537e-77	PSMD6
3.41142e-81	-0.302717	0.077	0.305	6.58165e-77	ACE
4.2494e-81	-0.212773	0.101	0.353	8.19837e-77	ITGAE
4.6589e-81	-0.272439	0.184	0.481	8.98842e-77	ODC1
5.58456e-81	-0.28641	0.249	0.58	1.07743e-76	PTS
5.99024e-81	-0.348378	0.306	0.643	1.1557e-76	PGD
6.24343e-81	-0.281566	0.152	0.434	1.20455e-76	ENTPD7
7.41106e-81	-0.364994	0.342	0.688	1.42982e-76	AIFM2
8.79232e-81	-0.256251	0.185	0.488	1.6963e-76	ANAPC13
1.15055e-80	-0.25861	0.211	0.53	2.21975e-76	DAZAP1
1.33321e-80	-0.191411	0.049	0.253	2.57215e-76	NOC2L
1.36358e-80	-0.214379	0.111	0.369	2.63076e-76	ACBD6
1.50709e-80	-0.193252	0.056	0.268	2.90762e-76	DCAF13
1.67209e-80	-0.393576	0.491	0.826	3.22596e-76	BUD31
1.7178e-80	-0.17639	0.058	0.272	3.31415e-76	PRPF19
2.35231e-80	-0.260714	0.176	0.471	4.5383e-76	AGPAT1
2.76228e-80	-0.385977	0.491	0.825	5.32926e-76	TRAPPC1
2.91268e-80	-0.219926	0.112	0.372	5.61944e-76	FAR1
2.93048e-80	0.580346	0.953	0.975	5.65378e-76	HLA-A
3.07471e-80	-0.405364	0.44	0.787	5.93203e-76	MGST1
3.3392e-80	-0.226087	0.112	0.367	6.44232e-76	ISOC1
3.60085e-80	-0.286459	0.217	0.526	6.94712e-76	NDUFV2P1
3.87024e-80	0.880558	0.422	0.172	7.46685e-76	SLC5A3
4.00618e-80	-0.4134	0.574	0.875	7.72913e-76	HEBP2
4.10607e-80	0.761468	0.623	0.44	7.92185e-76	EGFR
1.15206e-79	-0.16489	0.035	0.221	2.22267e-75	C20orf27
1.36786e-79	-0.144929	0.019	0.184	2.63901e-75	EIF2B3
1.4037e-79	-0.220412	0.095	0.338	2.70816e-75	IDNK
1.42902e-79	-0.387958	0.498	0.83	2.75701e-75	XRCC5
1.51283e-79	-0.327599	0.314	0.656	2.9187e-75	RFK
1.58037e-79	-0.181246	0.06	0.274	3.049e-75	MTOR
2.16146e-79	-0.260542	0.197	0.499	4.17011e-75	SLC35C1
2.26793e-79	-0.377342	0.48	0.824	4.37552e-75	PRDX3
3.76064e-79	-0.183714	0.045	0.24	7.25541e-75	SMIM4
7.60705e-79	-0.221087	0.131	0.4	1.46763e-74	SCO1
8.64053e-79	-0.277067	0.223	0.54	1.66702e-74	LYN
1.05105e-78	-0.373567	0.351	0.698	2.02779e-74	LRRC59
1.09794e-78	-0.240355	0.07	0.289	2.11826e-74	SMLR1
1.16379e-78	-0.403633	0.937	0.997	2.2453e-74	CST3
1.38703e-78	-0.401475	0.534	0.847	2.676e-74	CNIH1
1.40863e-78	-0.449201	0.707	0.935	2.71766e-74	BRI3
1.57739e-78	-0.28757	0.264	0.593	3.04325e-74	DGKZ
1.65426e-78	-0.279033	0.257	0.586	3.19156e-74	ACP2
1.76208e-78	-0.34664	0.379	0.725	3.39957e-74	TMEM98
1.83364e-78	-0.360053	0.3	0.632	3.53765e-74	HMOX1
1.92105e-78	-0.824512	0.424	0.726	3.70628e-74	S100P
2.07324e-78	-0.436667	0.17	0.446	3.99991e-74	RGS2
3.36278e-78	0.776092	0.763	0.707	6.4878e-74	CLSTN1
4.76426e-78	-0.383887	0.492	0.832	9.19168e-74	BTNL3
5.46079e-78	-0.18325	0.074	0.298	1.05355e-73	CCNQ
7.51828e-78	-0.289345	0.195	0.485	1.4505e-73	ST6GALNAC4
8.01219e-78	-0.24315	0.16	0.441	1.54579e-73	VBP1
8.18293e-78	-0.53853	0.78	0.962	1.57873e-73	H1F0
8.9615e-78	-0.236201	0.146	0.418	1.72894e-73	MSRA
1.06367e-77	-0.275456	0.251	0.568	2.05213e-73	KXD1
1.19696e-77	-0.326616	0.408	0.761	2.3093e-73	TPMT
1.21287e-77	0.815519	0.771	0.731	2.33999e-73	ECE1
1.28895e-77	-0.327057	0.381	0.733	2.48678e-73	PDAP1
1.72705e-77	-0.158373	0.039	0.227	3.33199e-73	WDR77
1.85131e-77	-0.209264	0.088	0.322	3.57174e-73	ZNRD2
2.03959e-77	-0.287393	0.231	0.544	3.93497e-73	SSB
2.40805e-77	-0.292715	0.266	0.597	4.64584e-73	HNRNPR
2.41321e-77	0.657179	0.836	0.837	4.65581e-73	ERBB3
3.43274e-77	-0.152041	0.032	0.211	6.62278e-73	OVOL2
4.5338e-77	-0.209306	0.119	0.378	8.74707e-73	YTHDC2
5.42358e-77	-0.174671	0.027	0.199	1.04637e-72	PID1
5.54621e-77	-0.229173	0.053	0.253	1.07003e-72	OTC
7.23143e-77	-0.360286	0.432	0.779	1.39516e-72	MPC1
7.66315e-77	0.370234	0.202	0	1.47845e-72	SLCO4A1
7.88018e-77	-0.348714	0.493	0.84	1.52032e-72	KRT10
7.88061e-77	-0.191271	0.063	0.275	1.52041e-72	TREH
8.66188e-77	-0.203257	0.105	0.353	1.67114e-72	MTIF2
8.79316e-77	-0.288813	0.259	0.582	1.69646e-72	ME2
9.2714e-77	-0.410206	0.602	0.892	1.78873e-72	TARS
1.01839e-76	-0.374014	0.262	0.575	1.96478e-72	AQP11
1.05628e-76	-0.416702	0.476	0.806	2.03787e-72	ANKRD9
1.61127e-76	-0.390036	0.899	0.988	3.10862e-72	ARPC2
1.67733e-76	-0.316258	0.339	0.687	3.23608e-72	DERA
1.7301e-76	-0.297975	0.289	0.621	3.33789e-72	DNAJC8
1.93308e-76	0.815322	0.712	0.623	3.72949e-72	PAG1
1.99779e-76	-0.312142	0.307	0.644	3.85433e-72	HAGH
2.21761e-76	-0.350511	0.389	0.724	4.27843e-72	PBDC1
2.41516e-76	-0.257982	0.234	0.546	4.65957e-72	TIPRL
3.28612e-76	-0.196561	0.086	0.316	6.33991e-72	ANKRD39
4.923e-76	-0.195254	0.077	0.297	9.49794e-72	MYL5
6.172e-76	-0.189725	0.073	0.294	1.19076e-71	E2F4
8.09158e-76	-0.241181	0.173	0.466	1.56111e-71	UBE3C
8.67385e-76	-0.294957	0.289	0.617	1.67345e-71	MPDU1
1.31127e-75	-0.263705	0.211	0.511	2.52984e-71	MAGOH
1.5606e-75	-0.386736	0.44	0.784	3.01086e-71	MT-TC
1.64596e-75	-0.182252	0.09	0.325	3.17555e-71	DFFA
1.75451e-75	-0.400864	0.78	0.963	3.38498e-71	RPL10A
1.81944e-75	-0.316645	0.347	0.69	3.51025e-71	PTRHD1
2.4491e-75	-0.279005	0.219	0.525	4.72504e-71	ERN2
3.54645e-75	-0.319312	0.354	0.696	6.84217e-71	SLC6A20
4.41754e-75	0.772935	0.91	0.944	8.52276e-71	APP
4.57818e-75	-0.226387	0.119	0.369	8.83268e-71	SNRPE
5.11164e-75	-0.406045	0.559	0.879	9.86188e-71	SARS
5.4416e-75	-0.307171	0.323	0.655	1.04985e-70	AIMP1
5.88756e-75	-0.274396	0.263	0.589	1.13589e-70	CCAR1
5.8924e-75	0.657494	0.732	0.568	1.13682e-70	TM4SF1
8.75556e-75	0.855993	0.387	0.151	1.68921e-70	RAB3B
9.79634e-75	-0.163108	0.047	0.241	1.89001e-70	FLAD1
1.45896e-74	-0.50739	0.689	0.933	2.81476e-70	H2AFZ
1.53348e-74	0.698719	0.667	0.544	2.95854e-70	PIM1
1.60177e-74	-0.207757	0.071	0.284	3.09029e-70	SEMA6D
2.18019e-74	-0.227362	0.146	0.416	4.20624e-70	JDP2
2.25044e-74	-0.3405	0.308	0.63	4.34177e-70	C11orf24
2.60715e-74	-0.235712	0.146	0.414	5.02997e-70	LARP4
2.71322e-74	-0.196197	0.1	0.339	5.23462e-70	CKMT1B
2.83789e-74	-0.18707	0.099	0.334	5.47515e-70	DCUN1D5
2.89884e-74	0.627275	0.508	0.284	5.59274e-70	YPEL3
2.97566e-74	-0.320775	0.359	0.706	5.74094e-70	ADGRG7
3.24948e-74	-0.17793	0.055	0.255	6.26922e-70	TRAP1
3.63776e-74	0.59921	0.851	0.857	7.01833e-70	TNIP1
4.59316e-74	-0.428334	0.999	1	8.86158e-70	KRT19
4.86392e-74	-0.19898	0.064	0.271	9.38396e-70	SLC9A3
7.76014e-74	0.921259	0.515	0.306	1.49716e-69	TMEM97
9.83147e-74	-0.34443	0.354	0.698	1.89679e-69	ZNF664
1.0054e-73	-0.197636	0.074	0.286	1.93971e-69	CEBPA
1.08427e-73	0.647567	0.927	0.949	2.09188e-69	CDH1
1.26723e-73	-0.445316	0.918	0.991	2.44486e-69	PLS1
1.26824e-73	-0.161892	0.038	0.216	2.44681e-69	LINC00543
1.54184e-73	-0.179249	0.1	0.34	2.97467e-69	ABCB8
2.24248e-73	-0.528155	0.81	0.976	4.32641e-69	C15orf48
2.256e-73	-0.225194	0.168	0.45	4.3525e-69	CLPTM1L
2.29851e-73	-0.396671	0.616	0.905	4.43452e-69	NOP10
2.73167e-73	-0.456755	0.708	0.941	5.27022e-69	CTSE
2.80562e-73	-0.156809	0.043	0.229	5.41289e-69	NOP16
3.15678e-73	-0.212589	0.125	0.381	6.09038e-69	PRR5L
3.2623e-73	-0.258522	0.29	0.625	6.29395e-69	C6orf136
3.72192e-73	-0.315292	0.326	0.67	7.18071e-69	DDAH1
3.93141e-73	-0.197113	0.116	0.363	7.58488e-69	AP5M1
4.15291e-73	-0.356809	0.446	0.791	8.0122e-69	ISX
4.21186e-73	-0.291181	0.322	0.658	8.12594e-69	PABPN1
4.32308e-73	-0.210495	0.074	0.29	8.34051e-69	PDZK1
5.02737e-73	-0.121897	0	0.117	9.6993e-69	SFRP5
6.65458e-73	-0.203357	0.048	0.237	1.28387e-68	HSD11B2
6.99567e-73	-0.367449	0.472	0.814	1.34967e-68	PLPP2
7.32798e-73	-0.283279	0.275	0.592	1.41379e-68	COASY
7.33303e-73	-0.152974	0.031	0.202	1.41476e-68	SHTN1
7.83847e-73	-0.242453	0.175	0.455	1.51228e-68	EBAG9
8.37823e-73	-0.200293	0.114	0.359	1.61641e-68	MAIP1
9.66111e-73	-0.220825	0.14	0.403	1.86392e-68	EIF3B
1.00427e-72	0.951138	0.627	0.468	1.93754e-68	TNFSF15
1.04113e-72	-0.191424	0.092	0.316	2.00865e-68	MSRB1
1.38313e-72	-0.415354	0.755	0.962	2.66846e-68	DYNLT1
1.70707e-72	-0.335506	0.34	0.668	3.29345e-68	NR1H4
1.73758e-72	-0.226297	0.19	0.481	3.35232e-68	ENTPD5
1.8774e-72	-0.179812	0.089	0.318	3.62207e-68	SLC35A4
1.94683e-72	-0.395005	0.82	0.979	3.75602e-68	RPL6
2.06194e-72	-0.242092	0.176	0.454	3.9781e-68	TSR3
2.14251e-72	-0.34079	0.28	0.602	4.13354e-68	CTH
2.75221e-72	-0.201657	0.142	0.408	5.30985e-68	AGL
3.05864e-72	-0.176195	0.022	0.179	5.90103e-68	PRKG2
3.09182e-72	-0.240479	0.179	0.462	5.96505e-68	MFN2
3.22763e-72	-0.178352	0.06	0.261	6.22706e-68	USP5
3.25916e-72	-0.250616	0.254	0.566	6.2879e-68	GET3
3.70332e-72	-0.260092	0.239	0.56	7.14482e-68	IARS
3.89995e-72	-0.37725	0.99	0.999	7.52417e-68	RPL41
4.61472e-72	-0.524297	0.946	0.992	8.90317e-68	MT-ND2
4.83581e-72	0.673452	0.782	0.738	9.32973e-68	CXADR
6.47788e-72	0.689337	0.296	0.065	1.24978e-67	LGALS1
6.64367e-72	-0.151439	0.034	0.206	1.28176e-67	JMJD8
7.67663e-72	-0.360404	0.422	0.763	1.48105e-67	GOLT1A
8.15256e-72	-0.210298	0.135	0.391	1.57287e-67	CCDC43
8.44693e-72	-0.318405	0.367	0.702	1.62967e-67	HNRNPD
8.63311e-72	-0.196201	0.107	0.346	1.66559e-67	PTPMT1
1.01026e-71	-0.361298	0.57	0.872	1.9491e-67	ARHGDIA
1.07433e-71	0.65687	0.593	0.414	2.0727e-67	RIN2
1.12845e-71	-0.163989	0.046	0.232	2.17712e-67	SLC25A10
1.23442e-71	-0.246547	0.224	0.524	2.38158e-67	EFR3A
1.34208e-71	-0.21503	0.158	0.427	2.58927e-67	PDCD2
1.53163e-71	-0.333468	0.391	0.727	2.95497e-67	RPS6KA1
1.73154e-71	-0.27088	0.303	0.635	3.34066e-67	LARP1
2.38172e-71	-0.428992	0.503	0.797	4.59506e-67	KRTCAP3
2.39055e-71	-0.230266	0.169	0.444	4.61209e-67	DPM2
2.69568e-71	0.627118	0.841	0.867	5.20077e-67	PTPRF
2.92723e-71	-0.259279	0.196	0.482	5.6475e-67	MRPL55
3.33836e-71	-0.234257	0.178	0.456	6.44069e-67	C9orf64
3.64731e-71	0.935494	0.817	0.734	7.03675e-67	IGFBP3
3.79537e-71	-0.234396	0.218	0.523	7.3224e-67	UCHL5
4.09733e-71	-0.180683	0.07	0.279	7.90499e-67	MTMR2
4.94907e-71	-0.22697	0.177	0.454	9.54824e-67	PEX16
5.00507e-71	-0.208895	0.095	0.319	9.65629e-67	EPHX1
5.0505e-71	-0.214949	0.115	0.355	9.74394e-67	GYG1
5.05353e-71	-0.246095	0.232	0.536	9.74978e-67	SUCLA2
5.34425e-71	-0.409989	0.562	0.87	1.03107e-66	SAT2
5.64896e-71	-0.23567	0.172	0.448	1.08985e-66	DYNC1LI1
6.4396e-71	-0.412641	0.672	0.932	1.24239e-66	ATP6V0C
6.45814e-71	-0.397867	0.561	0.861	1.24597e-66	COMT
8.9286e-71	-0.20545	0.041	0.218	1.7226e-66	HOPX
9.78824e-71	0.712228	0.352	0.121	1.88845e-66	RUSC1-AS1
1.05013e-70	-0.208867	0.149	0.416	2.02601e-66	PHF5A
1.30738e-70	-0.299421	0.334	0.66	2.52233e-66	PSMD13
1.47495e-70	-0.292016	0.303	0.621	2.84561e-66	MRPL43
1.57701e-70	0.577106	0.924	0.946	3.04253e-66	BTG1
1.68042e-70	-0.174768	0.064	0.265	3.24204e-66	MAGOHB
1.7167e-70	-0.340907	0.456	0.781	3.31203e-66	NDUFS4
1.77822e-70	0.313689	0.187	0	3.43073e-66	JAML
1.92453e-70	-0.390008	0.616	0.899	3.713e-66	FKBP1A
2.22083e-70	-0.300365	0.13	0.381	4.28465e-66	SLC26A2
2.22906e-70	-0.188886	0.1	0.332	4.30052e-66	ARFRP1
2.38782e-70	-0.183042	0.089	0.314	4.60682e-66	ZDHHC14
2.98881e-70	-0.214372	0.085	0.3	5.76631e-66	INPP5J
3.56643e-70	-0.35823	0.444	0.78	6.88072e-66	HIGD1A
5.33264e-70	-0.255878	0.279	0.598	1.02883e-65	PSMD3
6.11296e-70	-0.186097	0.127	0.379	1.17937e-65	RNF121
6.57657e-70	-0.352028	0.477	0.809	1.26882e-65	TM6SF2
1.13351e-69	-0.244099	0.27	0.588	2.18688e-65	GSS
1.20518e-69	0.588001	0.376	0.144	2.32516e-65	MPZL2
1.23973e-69	-0.330343	0.186	0.453	2.39181e-65	ACY3
1.32636e-69	0.587205	0.875	0.902	2.55895e-65	GSN
1.37032e-69	-0.350341	0.502	0.82	2.64376e-65	XRCC6
1.73218e-69	1.14683	0.715	0.595	3.3419e-65	LAMC2
1.9177e-69	-0.235774	0.226	0.522	3.69982e-65	RSU1
2.88211e-69	-0.15424	0.05	0.235	5.56046e-65	CROT
3.02186e-69	-0.303298	0.36	0.694	5.83007e-65	DRAP1
3.43165e-69	-0.227217	0.163	0.426	6.62069e-65	NDUFB8
3.73848e-69	0.64153	0.751	0.725	7.21264e-65	RTN3
3.7643e-69	-0.301775	0.386	0.721	7.26245e-65	THOC7
3.91507e-69	-0.238458	0.236	0.534	7.55335e-65	POLR2I
3.97883e-69	-0.584673	0.602	0.863	7.67636e-65	ACSL5
3.99156e-69	-0.438457	0.89	0.987	7.70091e-65	SH3BGRL3
4.17994e-69	-0.307827	0.406	0.745	8.06435e-65	ENY2
4.51708e-69	-0.169316	0.052	0.237	8.7148e-65	C16orf91
4.52537e-69	-0.185619	0.1	0.326	8.73081e-65	RUVBL2
5.01534e-69	-0.314249	0.338	0.658	9.67609e-65	RRAS2
5.50575e-69	-0.169474	0.079	0.292	1.06222e-64	MFSD2A
6.28682e-69	-0.381983	0.75	0.954	1.21292e-64	SCP2
6.80949e-69	-0.149061	0.043	0.22	1.31375e-64	ERI3
8.36677e-69	-0.309513	0.373	0.698	1.6142e-64	PSMB4
8.78745e-69	-0.312575	0.415	0.739	1.69536e-64	AK3
9.30848e-69	0.534056	0.432	0.206	1.79588e-64	TMCC1
1.06011e-68	-0.283427	0.349	0.677	2.04528e-64	RAB5C
1.06687e-68	-0.358242	0.502	0.826	2.05831e-64	ORMDL2
1.08458e-68	-0.382534	0.889	0.989	2.09248e-64	RPS16
1.34718e-68	-0.226478	0.172	0.442	2.59911e-64	NIPA2
1.42947e-68	0.708475	0.591	0.42	2.75788e-64	SCNN1A
1.58708e-68	-0.257936	0.215	0.502	3.06195e-64	GLRX3
2.64787e-68	0.63848	0.459	0.233	5.10854e-64	LINC01559
3.81632e-68	0.452603	0.296	0.075	7.36282e-64	DPYSL2
4.22921e-68	0.668471	0.702	0.599	8.15941e-64	FGF8
7.13657e-68	0.330372	0.18	0	1.37686e-63	TGFB1
7.187e-68	-0.280441	0.322	0.643	1.38659e-63	CMTM6
7.41527e-68	-0.187566	0.103	0.328	1.43063e-63	ZDHHC24
8.60649e-68	-0.195909	0.112	0.348	1.66045e-63	C9orf78
9.30398e-68	-0.223422	0.146	0.398	1.79502e-63	FARSA
9.42594e-68	-0.165914	0.066	0.267	1.81855e-63	GTPBP4
9.68133e-68	-0.36799	0.532	0.838	1.86782e-63	PLCB3
1.01388e-67	0.335187	0.18	0	1.95609e-63	AC087482.1
1.14443e-67	-0.293629	0.343	0.66	2.20795e-63	GK
1.17306e-67	-0.342256	0.493	0.818	2.26318e-63	ATP6V1F
1.23866e-67	-0.282383	0.393	0.725	2.38975e-63	CCT8
1.45655e-67	-0.165176	0.087	0.305	2.81013e-63	BZW2
1.698e-67	-0.181526	0.08	0.288	3.27594e-63	COX10
1.93105e-67	-0.257521	0.32	0.652	3.72558e-63	PSMG2
2.07276e-67	-0.232712	0.18	0.454	3.99897e-63	DDX18
2.83343e-67	-0.214815	0.145	0.398	5.46653e-63	MRPL32
2.87677e-67	-0.249335	0.179	0.44	5.55016e-63	ACOT2
2.88731e-67	-0.192896	0.104	0.332	5.57049e-63	SLC36A1
3.22671e-67	-0.149186	0.063	0.26	6.2253e-63	G6PC3
3.7015e-67	-0.21309	0.174	0.442	7.14131e-63	CYB561D2
3.95932e-67	-0.265828	0.278	0.586	7.63871e-63	NFU1
4.3903e-67	-0.22454	0.212	0.506	8.47021e-63	TIMM44
5.13469e-67	-0.312808	0.357	0.671	9.90636e-63	IAH1
5.66357e-67	-0.637832	0.127	0.359	1.09267e-62	APOA1
5.85426e-67	-0.450178	0.479	0.782	1.12946e-62	ARRDC4
7.00057e-67	0.588759	0.997	0.998	1.35062e-62	MT-ND4
7.80238e-67	-0.383913	0.94	0.991	1.50531e-62	RPLP2
7.85049e-67	-0.182387	0.105	0.333	1.5146e-62	EXOSC1
1.00564e-66	-0.196236	0.143	0.391	1.94018e-62	NUDT16L1
1.26815e-66	-0.254338	0.198	0.475	2.44664e-62	PRMT1
1.32949e-66	-0.178553	0.076	0.279	2.56499e-62	NSMCE4A
1.54717e-66	-0.370784	0.734	0.948	2.98495e-62	RBM47
1.77955e-66	-0.276632	0.297	0.61	3.43328e-62	NUDT14
1.8902e-66	-0.258699	0.277	0.584	3.64677e-62	VTI1B
2.12526e-66	-0.200257	0.155	0.416	4.10027e-62	PMM2
2.19468e-66	-0.352177	0.609	0.901	4.23419e-62	CEBPG
2.28088e-66	-0.261401	0.268	0.569	4.40049e-62	TEX264
2.29915e-66	-0.361201	0.937	0.995	4.43575e-62	RPS28
2.37206e-66	0.845312	0.634	0.496	4.57641e-62	ITGAV
2.46206e-66	-0.20056	0.137	0.383	4.75005e-62	PLRG1
2.54148e-66	-0.29759	0.385	0.72	4.90327e-62	RAD23A
2.54193e-66	-0.313321	0.417	0.753	4.90414e-62	LAP3
2.92897e-66	-0.161143	0.059	0.249	5.65087e-62	METTL8
3.63008e-66	0.601091	0.585	0.434	7.00352e-62	CARHSP1
4.75806e-66	-0.171244	0.081	0.29	9.17972e-62	PEMT
4.80221e-66	-0.371616	0.738	0.952	9.2649e-62	ALDH2
5.51931e-66	-0.248367	0.284	0.594	1.06484e-61	VIPR1
6.55168e-66	-0.16995	0.085	0.296	1.26402e-61	TMEM223
6.89827e-66	-0.267219	0.307	0.627	1.33088e-61	SRP72
9.16099e-66	0.631206	0.674	0.563	1.76743e-61	AC046144.1
9.85344e-66	-0.140058	0.035	0.198	1.90102e-61	PRKAR1B
1.16548e-65	-0.289126	0.352	0.67	2.24856e-61	DDA1
1.18891e-65	-0.176201	0.082	0.29	2.29377e-61	IDE
1.24244e-65	-0.155461	0.055	0.239	2.39704e-61	RITA1
1.2502e-65	-0.19677	0.174	0.44	2.41201e-61	DNAJC19
1.50836e-65	-0.155721	0.07	0.269	2.91008e-61	ACAT1
1.95257e-65	-0.28078	0.326	0.643	3.76709e-61	LSM3
2.26819e-65	0.49782	0.346	0.121	4.37603e-61	FUT11
2.33814e-65	-0.29096	0.327	0.647	4.51096e-61	SHMT2
2.58037e-65	-0.25952	0.275	0.581	4.97831e-61	QARS
2.76198e-65	-0.192009	0.159	0.42	5.32869e-61	CYB561
4.00381e-65	-0.323172	0.468	0.801	7.72455e-61	EMC10
4.38442e-65	-0.158034	0.061	0.249	8.45885e-61	MRPS28
5.22222e-65	-0.175779	0.116	0.349	1.00752e-60	MTHFS
5.41515e-65	-0.314914	0.428	0.749	1.04475e-60	GTF2A2
5.6925e-65	0.585486	0.872	0.903	1.09825e-60	SCARB2
5.93843e-65	-0.296506	0.365	0.689	1.1457e-60	IDH3G
6.10112e-65	-0.19401	0.148	0.4	1.17709e-60	MRRF
6.6358e-65	-0.255276	0.284	0.598	1.28025e-60	METRNL
6.95886e-65	-0.157892	0.048	0.223	1.34257e-60	DDX54
7.08811e-65	0.567377	0.78	0.751	1.36751e-60	AL359976.1
9.4441e-65	0.526603	0.947	0.976	1.82205e-60	MYH9
9.94429e-65	-0.130272	0.025	0.174	1.91855e-60	ATAD3A
1.11122e-64	-0.184446	0.124	0.357	2.14387e-60	APMAP
1.37751e-64	-0.198501	0.172	0.439	2.65763e-60	GAS6
1.68105e-64	-0.19578	0.162	0.418	3.24325e-60	MCRS1
1.97113e-64	-0.13727	0.042	0.211	3.80291e-60	FARSB
1.9772e-64	-0.372606	0.572	0.89	3.8146e-60	MEP1A
2.12364e-64	-0.133644	0.057	0.244	4.09713e-60	TRUB2
2.13604e-64	-0.211653	0.169	0.43	4.12106e-60	STIP1
2.37408e-64	-0.270885	0.323	0.643	4.58031e-60	TRAPPC3
2.86746e-64	-0.346699	0.579	0.888	5.53218e-60	ANAPC11
3.1256e-64	-0.189182	0.13	0.368	6.03022e-60	STARD7
3.36266e-64	-0.20303	0.147	0.392	6.48757e-60	COMMD2
3.44233e-64	-0.153328	0.057	0.241	6.64129e-60	NAA10
3.4756e-64	-0.369313	0.899	0.99	6.70548e-60	ANXA11
3.8664e-64	-0.225439	0.285	0.597	7.45944e-60	NELFE
4.10071e-64	-0.220132	0.214	0.499	7.9115e-60	SLC7A1
4.28481e-64	0.520651	0.499	0.283	8.26669e-60	MIR210HG
5.74869e-64	-0.379615	0.735	0.947	1.10909e-59	TMED4
5.93429e-64	-0.181015	0.094	0.306	1.1449e-59	ALDH16A1
6.42502e-64	-0.298187	0.373	0.686	1.23958e-59	WDR34
6.5548e-64	-0.197151	0.121	0.352	1.26462e-59	ADM2
8.0009e-64	0.601294	0.772	0.739	1.54361e-59	ANKRD12
1.5131e-63	-0.145392	0.061	0.247	2.91923e-59	WDR18
1.53009e-63	-0.179466	0.11	0.336	2.952e-59	UBA5
1.76584e-63	0.364465	0.17	0	3.40684e-59	LRP4
2.12277e-63	-0.183751	0.096	0.308	4.09547e-59	HGD
2.38717e-63	-0.166351	0.089	0.296	4.60557e-59	NAGS
2.50036e-63	0.615784	0.69	0.603	4.82394e-59	SIX3
2.94499e-63	-0.148049	0.043	0.21	5.68176e-59	POFUT1
3.04781e-63	-0.14116	0.052	0.229	5.88014e-59	DPH6
3.3338e-63	0.450266	0.317	0.101	6.4319e-59	ABTB1
3.80891e-63	-0.424971	0.403	0.701	7.34853e-59	TUBA1B
4.55093e-63	-0.311769	0.459	0.788	8.78011e-59	CLRN3
4.92831e-63	-0.259763	0.268	0.56	9.50819e-59	MRPL18
5.77972e-63	-0.282072	0.295	0.604	1.11508e-58	SLC39A5
8.72817e-63	-0.352692	0.554	0.85	1.68393e-58	RAP1A
8.87179e-63	0.556677	0.851	0.883	1.71163e-58	MYO15B
9.18256e-63	-0.255478	0.329	0.648	1.77159e-58	RTF2
1.09267e-62	-0.147191	0.076	0.273	2.10809e-58	RPUSD3
1.11725e-62	-0.364576	0.776	0.96	2.15551e-58	UBL5
1.30166e-62	-0.32418	0.696	0.945	2.5113e-58	EIF2S2
1.3363e-62	-0.168262	0.07	0.261	2.57813e-58	MAGEF1
1.33989e-62	-0.326862	0.408	0.741	2.58505e-58	PRAP1
1.55776e-62	-0.149604	0.075	0.271	3.00539e-58	EIPR1
2.15869e-62	-0.298936	0.477	0.8	4.16475e-58	UBXN1
2.17329e-62	-0.219221	0.241	0.536	4.19294e-58	HSD17B4
2.2687e-62	-0.180526	0.076	0.269	4.377e-58	NBN
2.48801e-62	-0.123228	0.042	0.208	4.80012e-58	NDUFAF6
2.49393e-62	-0.340052	0.539	0.828	4.81153e-58	AHCYL1
3.0223e-62	-0.215013	0.127	0.354	5.83092e-58	DAB2
4.57068e-62	-0.180839	0.141	0.381	8.81822e-58	ANAPC15
4.86347e-62	-0.180624	0.157	0.41	9.3831e-58	UROD
4.88042e-62	-0.146091	0.042	0.205	9.4158e-58	ABHD6
5.04085e-62	-0.268074	0.386	0.707	9.7253e-58	MOB3B
5.20969e-62	-0.370042	0.278	0.555	1.0051e-57	ZG16
5.4631e-62	0.626226	0.468	0.257	1.054e-57	PFKFB4
5.61738e-62	-0.300148	0.845	0.979	1.08376e-57	RPL3
6.72159e-62	-0.144318	0.055	0.233	1.2968e-57	BOLA2-SMG1P6
6.90548e-62	-0.148952	0.065	0.252	1.33227e-57	NAGLU
9.51546e-62	-0.411276	0.782	0.962	1.83582e-57	TUBB4B
9.6164e-62	-0.294745	0.313	0.612	1.85529e-57	CIDEB
1.05985e-61	0.572865	0.899	0.925	2.04477e-57	ITGB4
1.08621e-61	0.610251	0.755	0.738	2.09562e-57	SLC50A1
1.29486e-61	0.473582	0.889	0.912	2.49817e-57	DNM2
1.73403e-61	-0.208251	0.275	0.582	3.34546e-57	CC2D1A
1.88098e-61	-0.497794	0.18	0.424	3.62898e-57	DMBT1
1.99173e-61	-0.163547	0.089	0.294	3.84264e-57	ERAL1
2.16845e-61	-0.250602	0.157	0.401	4.18359e-57	CLDN2
2.18612e-61	-0.34001	0.542	0.857	4.21767e-57	BTNL8
2.38439e-61	-0.186174	0.119	0.343	4.60021e-57	TRAK2
2.48091e-61	-0.356677	0.575	0.862	4.78642e-57	EIF3A
3.03764e-61	-0.163553	0.095	0.304	5.86053e-57	SEC22C
3.44443e-61	-0.156024	0.04	0.201	6.64533e-57	UGT2B15
4.84146e-61	-0.524251	0.806	0.96	9.34063e-57	PLAC8
4.86211e-61	-0.176873	0.105	0.32	9.38047e-57	TFDP1
5.42155e-61	-0.228109	0.247	0.535	1.04598e-56	C15orf40
6.02866e-61	-0.280428	0.412	0.744	1.16311e-56	SLC1A5
7.3294e-61	0.689528	0.551	0.381	1.41406e-56	NPC1
7.51227e-61	-0.263402	0.326	0.637	1.44934e-56	SUMO3
9.17484e-61	-0.167146	0.117	0.342	1.7701e-56	NIT2
9.32589e-61	-0.157568	0.057	0.231	1.79924e-56	BLVRA
9.40026e-61	-0.163256	0.092	0.296	1.81359e-56	CRLS1
9.60676e-61	-0.201844	0.198	0.473	1.85343e-56	MRPS22
9.61661e-61	-0.154875	0.054	0.227	1.85533e-56	AGMO
1.08562e-60	-0.21646	0.22	0.498	2.09449e-56	NADK
1.21311e-60	-0.367084	0.954	0.998	2.34045e-56	CYSTM1
1.23794e-60	-0.20551	0.148	0.393	2.38836e-56	FUT4
1.25954e-60	-0.187153	0.093	0.296	2.43003e-56	TUBAL3
1.32718e-60	-0.383931	0.73	0.946	2.56053e-56	ABCG2
1.34446e-60	-0.336897	0.298	0.582	2.59387e-56	CIDEC
1.66506e-60	-0.179641	0.148	0.39	3.21239e-56	DMAC2L
1.68201e-60	-0.326761	0.517	0.822	3.2451e-56	AIG1
1.8038e-60	-0.179128	0.16	0.408	3.48007e-56	MRPL48
2.16399e-60	-0.154414	0.055	0.229	4.17499e-56	CLUH
3.00026e-60	-0.405296	0.905	0.993	5.7884e-56	TPM1
3.01534e-60	-0.372623	0.665	0.902	5.81749e-56	CORO2A
3.09375e-60	-0.183096	0.132	0.364	5.96877e-56	TSSC4
3.16725e-60	-0.236962	0.3	0.607	6.11058e-56	PCYT1A
3.31559e-60	-0.240242	0.322	0.635	6.39676e-56	PSMD12
3.38081e-60	-0.202474	0.188	0.446	6.5226e-56	UBAC1
5.72524e-60	-0.187648	0.151	0.391	1.10457e-55	REPIN1
6.01424e-60	0.618959	0.654	0.53	1.16033e-55	ALDOC
6.17907e-60	-0.160843	0.048	0.214	1.19213e-55	NOLC1
6.31667e-60	-0.232882	0.267	0.561	1.21867e-55	PLAAT3
7.85756e-60	-0.342103	0.762	0.96	1.51596e-55	RPS2P5
8.00998e-60	-0.217705	0.209	0.475	1.54537e-55	AK6
8.28752e-60	-0.149889	0.098	0.31	1.59891e-55	SLC25A16
9.56653e-60	-0.312123	0.509	0.825	1.84567e-55	PRELID3B
9.98954e-60	-0.185977	0.193	0.46	1.92728e-55	RPL7L1
1.00043e-59	-0.183239	0.186	0.452	1.93013e-55	ICMT
1.02683e-59	-0.228074	0.2	0.466	1.98107e-55	NBDY
1.03602e-59	-0.188632	0.167	0.418	1.99878e-55	RHOT2
1.18379e-59	-0.253836	0.169	0.422	2.28389e-55	GSR
1.30736e-59	-0.482328	0.129	0.347	2.52229e-55	APOB
1.49515e-59	-0.167936	0.121	0.346	2.88459e-55	BLOC1S2
1.52194e-59	0.629455	0.752	0.725	2.93628e-55	IFNGR2
1.62767e-59	-0.143408	0.038	0.192	3.14027e-55	RRP1B
1.76067e-59	-0.171502	0.111	0.328	3.39686e-55	DNAJC2
1.78973e-59	-0.351692	0.696	0.928	3.45293e-55	ANKRD11
2.04216e-59	-0.171525	0.118	0.339	3.93993e-55	COPS3
2.33526e-59	-0.176065	0.137	0.369	4.50541e-55	PPID
2.54626e-59	0.519245	0.886	0.945	4.9125e-55	OPTN
2.59097e-59	-0.126162	0.037	0.19	4.99876e-55	NOC4L
2.70693e-59	0.310877	0.159	0	5.22247e-55	C1QL1
3.75638e-59	-0.248524	0.392	0.72	7.24718e-55	NAPA
4.30612e-59	-0.203087	0.174	0.425	8.3078e-55	ETFRF1
4.55788e-59	-0.183861	0.147	0.381	8.79351e-55	USE1
5.17129e-59	0.661761	0.934	0.977	9.97697e-55	SRI
6.39787e-59	-0.20472	0.239	0.52	1.23434e-54	SNX5
6.62944e-59	0.657065	0.499	0.299	1.27902e-54	ADGRF1
7.32279e-59	-0.340975	0.814	0.975	1.41279e-54	HNRNPA2B1
8.07843e-59	-0.272425	0.413	0.725	1.55857e-54	GSDMD
8.12333e-59	-0.218201	0.189	0.438	1.56723e-54	LSM1
8.3143e-59	-0.307701	0.491	0.807	1.60408e-54	SEPTIN11
8.4378e-59	-0.183943	0.118	0.336	1.6279e-54	NSMF
9.00964e-59	-0.199809	0.199	0.462	1.73823e-54	SCRN2
1.0207e-58	-0.180061	0.124	0.346	1.96924e-54	FAM118B
1.04911e-58	-0.141244	0.081	0.276	2.02404e-54	RPS6KA4
1.14975e-58	0.572413	0.55	0.337	2.21822e-54	PIGZ
1.17969e-58	-0.345408	0.729	0.945	2.27598e-54	SAP18
1.42235e-58	-0.135492	0.041	0.196	2.74414e-54	ALG1
1.70173e-58	-0.188413	0.156	0.399	3.28314e-54	HIKESHI
1.70244e-58	-0.14822	0.066	0.246	3.28451e-54	SDHAF1
1.74816e-58	-0.153407	0.071	0.256	3.37273e-54	SNRNP40
1.76709e-58	-0.199827	0.185	0.438	3.40925e-54	ORMDL1
1.78035e-58	-0.370536	0.578	0.865	3.43482e-54	REEP5
2.12148e-58	-0.131629	0.071	0.257	4.09297e-54	USB1
2.16437e-58	-0.205796	0.234	0.515	4.17571e-54	BRD7
2.27455e-58	-0.141312	0.065	0.244	4.38829e-54	RRP36
2.95403e-58	0.462853	0.922	0.977	5.69921e-54	TMEM59
2.97192e-58	-0.184054	0.212	0.481	5.73372e-54	NINJ1
3.17635e-58	-0.355012	0.603	0.878	6.12813e-54	IFNGR1
3.53501e-58	-0.163811	0.074	0.262	6.82009e-54	NOP58
3.63578e-58	-0.209144	0.173	0.42	7.01451e-54	GTF3A
3.69566e-58	-0.212597	0.229	0.505	7.13004e-54	PHYH
3.81215e-58	-0.327323	0.676	0.919	7.35479e-54	SEM1
4.31348e-58	-0.275595	0.321	0.617	8.322e-54	WWC1
4.65319e-58	-0.127908	0.064	0.243	8.9774e-54	CARS2
6.61324e-58	-0.289711	0.478	0.788	1.27589e-53	OTUB1
7.37468e-58	-0.195737	0.204	0.472	1.4228e-53	TMEM33
7.38698e-58	-0.145071	0.073	0.258	1.42517e-53	KIF1BP
7.99547e-58	0.734863	0.706	0.663	1.54257e-53	SLC40A1
9.48826e-58	-0.128954	0.055	0.225	1.83057e-53	NAT2
1.13456e-57	0.562848	0.728	0.708	2.18891e-53	IGF2BP2
1.15104e-57	-0.135435	0.059	0.231	2.22071e-53	MARCH2
1.26209e-57	-0.246398	0.281	0.575	2.43495e-53	AAGAB
1.27118e-57	-0.288689	0.42	0.729	2.45249e-53	CYP4F12
1.58367e-57	-0.15544	0.075	0.26	3.05537e-53	PRPF31
1.65402e-57	-0.184567	0.183	0.438	3.1911e-53	AGPS
1.79002e-57	-0.186602	0.166	0.411	3.45349e-53	KARS
1.92738e-57	-0.170649	0.114	0.325	3.71849e-53	FLYWCH2
2.09488e-57	-0.391899	0.933	0.997	4.04165e-53	CLIC1
2.37214e-57	-0.123845	0.029	0.169	4.57656e-53	COPRS
2.76565e-57	-0.28945	0.479	0.792	5.33577e-53	PRPF40A
2.78937e-57	-0.334387	0.724	0.954	5.38154e-53	HIGD2A
3.04067e-57	-0.213143	0.179	0.43	5.86637e-53	TBX10
3.07529e-57	-0.245866	0.362	0.678	5.93315e-53	MCTS1
4.37423e-57	-0.163417	0.116	0.332	8.43921e-53	TMEM222
5.83046e-57	-0.373652	0.748	0.954	1.12487e-52	HSD17B11
6.44613e-57	-0.150997	0.077	0.262	1.24365e-52	PPP5C
7.51144e-57	-0.26514	0.425	0.738	1.44918e-52	PSMA6
7.5595e-57	0.552096	0.728	0.69	1.45845e-52	GPM6A
7.73155e-57	-0.257705	0.348	0.655	1.49165e-52	TMED3
8.54863e-57	-0.17266	0.152	0.389	1.64929e-52	NAE1
9.07917e-57	0.53135	0.77	0.753	1.75164e-52	DDX17
9.56781e-57	-0.216511	0.287	0.584	1.84592e-52	NDUFA13
1.0113e-56	-0.192286	0.197	0.454	1.9511e-52	CD2BP2
1.04997e-56	0.609945	0.701	0.659	2.0257e-52	HIST1H2AC
1.23113e-56	-0.185962	0.211	0.477	2.37522e-52	CAAP1
1.27753e-56	0.61025	0.632	0.53	2.46474e-52	INSR
1.59987e-56	-0.15431	0.131	0.359	3.08663e-52	NCBP2AS2
2.0105e-56	-0.21129	0.197	0.451	3.87886e-52	MRPL16
2.10841e-56	-0.163749	0.103	0.305	4.06776e-52	CKMT1A
2.13585e-56	0.634498	0.616	0.493	4.12069e-52	FNDC3B
2.62352e-56	-0.173822	0.133	0.355	5.06156e-52	EXOSC4
2.6443e-56	-0.221747	0.261	0.542	5.10164e-52	ZNF655
3.08546e-56	-0.207594	0.164	0.403	5.95278e-52	POP7
3.38451e-56	-0.278361	0.398	0.706	6.52973e-52	CRELD2
3.40858e-56	-0.178618	0.164	0.405	6.57617e-52	DNTTIP1
3.5158e-56	-0.143403	0.064	0.237	6.78303e-52	EXOSC7
3.56089e-56	-0.142411	0.08	0.267	6.87003e-52	HACD3
3.60058e-56	-0.167134	0.176	0.427	6.94659e-52	PHACTR2
3.70893e-56	-0.264042	0.37	0.678	7.15564e-52	RAB17
4.01336e-56	-0.133823	0.037	0.184	7.74298e-52	PUM3
5.82676e-56	-0.12543	0.033	0.176	1.12416e-51	ADTRP
6.24625e-56	-0.202811	0.208	0.464	1.20509e-51	SMIM19
7.23486e-56	-0.114714	0.032	0.173	1.39582e-51	COQ2
7.58872e-56	-0.268468	0.434	0.745	1.46409e-51	C19orf53
7.70203e-56	-0.220122	0.152	0.383	1.48595e-51	PIBF1
8.04089e-56	-0.226398	0.174	0.414	1.55133e-51	EPB41L3
8.28062e-56	-0.217037	0.217	0.476	1.59758e-51	USP10
8.7282e-56	-0.288679	0.332	0.625	1.68393e-51	LCORL
1.10998e-55	-0.278851	0.509	0.813	2.14148e-51	SNRPD2
1.1865e-55	-0.310468	0.486	0.786	2.28912e-51	NANS
1.25792e-55	-0.151576	0.113	0.322	2.4269e-51	MIEF1
1.28007e-55	-0.245411	0.409	0.735	2.46963e-51	SYPL1
1.32862e-55	0.302425	0.15	0	2.5633e-51	GABRE
1.37922e-55	0.625756	0.72	0.668	2.66093e-51	TENT5A
1.40484e-55	-0.140039	0.064	0.235	2.71035e-51	ZNF219
1.55406e-55	-0.134806	0.049	0.208	2.99824e-51	ACOT4
1.73134e-55	-0.168456	0.172	0.418	3.34028e-51	MTX1
1.89949e-55	-0.209226	0.201	0.451	3.66469e-51	LXN
2.02643e-55	-0.154574	0.092	0.284	3.90958e-51	DOLPP1
2.14707e-55	-0.162746	0.129	0.352	4.14234e-51	PYGB
2.36938e-55	-0.121948	0.018	0.14	4.57124e-51	VTN
2.51048e-55	0.635451	0.744	0.7	4.84346e-51	TMEM30A
2.74389e-55	-0.287947	0.502	0.816	5.29378e-51	PLEKHB2
2.88586e-55	-0.183039	0.156	0.388	5.56768e-51	TP53TG1
3.70356e-55	-0.236059	0.307	0.595	7.14528e-51	NCK2
3.76697e-55	-0.150034	0.033	0.174	7.26762e-51	RBP1
3.81565e-55	-0.143172	0.079	0.263	7.36154e-51	TXNRD2
3.83983e-55	0.625009	0.574	0.444	7.40818e-51	KDM5B
4.09267e-55	0.899889	0.922	0.942	7.896e-51	FOS
4.15016e-55	-0.189347	0.188	0.436	8.0069e-51	PRKAG2
4.31938e-55	-0.228125	0.209	0.461	8.33338e-51	APEX1
4.42919e-55	-0.174885	0.148	0.379	8.54523e-51	SLC35D1
5.24554e-55	-0.101018	0.013	0.127	1.01202e-50	TRMT6
5.52312e-55	-0.322318	0.576	0.862	1.06558e-50	MLF2
6.77238e-55	-0.188707	0.154	0.381	1.30659e-50	LSM2
7.00103e-55	-0.39893	0.719	0.931	1.35071e-50	GLRX
7.30964e-55	-0.203332	0.226	0.485	1.41025e-50	GNG10
7.62825e-55	-0.428279	0.456	0.727	1.47172e-50	C4BPB
8.16806e-55	-0.313328	0.533	0.838	1.57586e-50	AP1S1
9.2394e-55	-0.145503	0.061	0.229	1.78256e-50	NUDT18
1.22848e-54	-0.131571	0.046	0.2	2.3701e-50	LSG1
1.25773e-54	-0.127071	0.07	0.249	2.42655e-50	DDX56
1.25774e-54	-0.251742	0.354	0.654	2.42656e-50	SYK
1.61103e-54	-0.165467	0.131	0.351	3.10815e-50	PWP1
1.80645e-54	-0.163486	0.131	0.35	3.48519e-50	MRPL2
1.87868e-54	0.493296	0.742	0.703	3.62454e-50	PFKP
1.96137e-54	-0.138437	0.095	0.291	3.78407e-50	MRPS30
2.03969e-54	-0.282462	0.316	0.599	3.93517e-50	PKP2
2.15603e-54	-0.170624	0.142	0.365	4.15964e-50	DDX27
2.1945e-54	-0.305118	0.301	0.576	4.23384e-50	XDH
2.3336e-54	-0.246964	0.341	0.637	4.50221e-50	ASAH1
2.5715e-54	-0.224829	0.23	0.491	4.9612e-50	RBBP8
2.69975e-54	-0.162329	0.13	0.342	5.20862e-50	MTRES1
2.73666e-54	-0.317137	0.645	0.904	5.27983e-50	SURF4
3.27108e-54	-0.201522	0.21	0.46	6.31089e-50	PEF1
3.49753e-54	-0.219915	0.339	0.641	6.74779e-50	CEBPB
3.59598e-54	-0.185291	0.162	0.394	6.93773e-50	LRRC28
3.60419e-54	-0.149586	0.103	0.303	6.95355e-50	DGCR6L
3.62506e-54	-0.170886	0.193	0.448	6.99384e-50	TRIM27
4.22082e-54	-0.256017	0.468	0.778	8.14323e-50	SMIM26
4.51097e-54	-0.331205	0.603	0.879	8.70302e-50	ARF6
5.11635e-54	-0.112294	0.038	0.183	9.87098e-50	ARV1
6.20317e-54	-0.154367	0.092	0.283	1.19678e-49	KBTBD11
6.32659e-54	-0.180342	0.182	0.425	1.22059e-49	ATXN10
6.34153e-54	-0.207527	0.24	0.511	1.22347e-49	RDH10
6.62126e-54	-0.18748	0.186	0.429	1.27744e-49	PREB
6.79939e-54	0.878091	0.611	0.55	1.31181e-49	DHCR7
7.35281e-54	-0.127487	0.054	0.216	1.41858e-49	TAF13
7.35932e-54	-0.247517	0.176	0.409	1.41983e-49	VSIG2
7.77233e-54	-0.162564	0.1	0.294	1.49952e-49	CZIB
8.46159e-54	-0.243389	0.334	0.629	1.63249e-49	PDZD11
9.20183e-54	-0.173459	0.158	0.387	1.77531e-49	SPRYD7
9.98759e-54	-0.15503	0.151	0.382	1.92691e-49	ITGB1BP1
1.03526e-53	-0.22462	0.3	0.597	1.99732e-49	EPHX2
1.05672e-53	1.19521	0.853	0.865	2.03872e-49	OLFM4
1.07188e-53	-0.213265	0.22	0.479	2.06799e-49	ID2
1.08722e-53	-0.218029	0.348	0.656	2.09757e-49	ZFAND2B
1.11182e-53	-0.173284	0.163	0.397	2.14503e-49	CUL4A
1.12002e-53	-0.278063	0.53	0.843	2.16086e-49	UXT
1.17025e-53	-0.373168	0.604	0.879	2.25777e-49	CDK2AP2
1.31851e-53	-0.126592	0.048	0.202	2.5438e-49	OXNAD1
1.68468e-53	-0.225706	0.364	0.668	3.25026e-49	MAP2K3
1.75342e-53	-0.33178	0.923	0.994	3.38288e-49	MYL12A
2.02611e-53	-0.169933	0.105	0.302	3.90898e-49	KIFAP3
2.12646e-53	-0.358649	0.703	0.928	4.10259e-49	RALA
2.12896e-53	-0.334019	0.653	0.908	4.1074e-49	HSBP1
2.22026e-53	-0.186803	0.233	0.504	4.28356e-49	TMEM184A
2.28675e-53	0.625803	0.395	0.204	4.41183e-49	PTPRB
2.34301e-53	-0.324053	0.873	0.987	4.52036e-49	SLC22A18
2.89046e-53	-0.181572	0.173	0.412	5.57657e-49	IGF2BP3
2.99799e-53	-0.147313	0.082	0.263	5.78402e-49	HEATR5A
3.01236e-53	-0.138343	0.092	0.284	5.81175e-49	ATP2B1-AS1
3.13241e-53	-0.297259	0.894	0.991	6.04335e-49	RPL30
3.45618e-53	-0.152346	0.171	0.417	6.66801e-49	TTC37
3.51072e-53	-0.273966	0.485	0.788	6.77323e-49	SELENOF
3.58908e-53	-0.192644	0.205	0.454	6.92441e-49	TPD52L1
3.72947e-53	-0.115261	0.038	0.182	7.19526e-49	COG2
4.10749e-53	-0.293224	0.901	0.989	7.92457e-49	RPS27A
4.19791e-53	-0.379568	0.968	0.991	8.09903e-49	MT-ND1
4.22197e-53	0.545842	0.703	0.647	8.14545e-49	BAIAP2L1
4.30767e-53	-0.126913	0.044	0.194	8.31079e-49	SLC25A15
4.5358e-53	-0.300213	0.624	0.916	8.75093e-49	LAMP1
5.00251e-53	-0.153756	0.072	0.245	9.65134e-49	NIFK
5.0692e-53	-0.140233	0.065	0.233	9.78002e-49	FERMT1
5.40104e-53	0.652838	0.889	0.931	1.04202e-48	SQSTM1
5.81897e-53	-0.18306	0.177	0.417	1.12265e-48	CACYBP
6.49245e-53	0.644398	0.886	0.906	1.25259e-48	KLF6
6.77303e-53	0.506197	0.929	0.97	1.30672e-48	PSAP
6.80619e-53	-0.23876	0.3	0.582	1.31312e-48	UNC5B
7.44109e-53	-0.220382	0.284	0.562	1.43561e-48	MED8
7.93924e-53	0.227033	0.143	0	1.53172e-48	PCAT6
8.01236e-53	-0.126476	0.055	0.214	1.54582e-48	TMEM129
8.18538e-53	0.469365	0.862	0.924	1.57921e-48	TMBIM1
8.24707e-53	-0.130332	0.025	0.153	1.59111e-48	AXDND1
8.6549e-53	0.589899	0.655	0.574	1.66979e-48	COL8A1
8.81624e-53	0.388999	0.279	0.089	1.70092e-48	GRB7
8.9649e-53	-0.276858	0.454	0.77	1.7296e-48	UGT1A1
1.01657e-52	0.488171	0.912	0.959	1.96128e-48	PRSS8
1.03277e-52	-0.165116	0.321	0.626	1.99253e-48	ISCU
1.19566e-52	-0.143608	0.058	0.216	2.30679e-48	TTC36
1.31398e-52	-0.314772	0.939	0.992	2.53507e-48	SERF2
1.40709e-52	-0.151286	0.108	0.306	2.7147e-48	EPHA1
1.54064e-52	0.577654	0.515	0.373	2.97237e-48	RBPJ
1.54914e-52	-0.186205	0.221	0.479	2.98876e-48	NSMCE1
1.60998e-52	-0.286233	0.507	0.812	3.10614e-48	RBX1
1.84714e-52	-0.278777	0.602	0.879	3.56368e-48	TBCA
2.1049e-52	-0.237458	0.14	0.352	4.06098e-48	ALPI
2.2682e-52	-0.20534	0.18	0.412	4.37604e-48	STRADB
2.27664e-52	-0.120936	0.04	0.185	4.39231e-48	DTYMK
2.3284e-52	-0.185956	0.041	0.187	4.49218e-48	CXCL11
2.62634e-52	-0.325172	0.704	0.93	5.067e-48	CAPN1
2.75622e-52	0.367366	0.293	0.099	5.31757e-48	SPAG4
3.47893e-52	-0.110014	0.035	0.172	6.71189e-48	OGFOD1
3.51228e-52	-0.307739	0.731	0.946	6.77625e-48	FAM177A1
3.52577e-52	-0.171489	0.173	0.409	6.80227e-48	THAP4
3.64097e-52	-0.149923	0.103	0.298	7.02453e-48	LHPP
3.79976e-52	-0.133611	0.097	0.288	7.33088e-48	XPO6
3.88384e-52	-0.326955	0.84	0.975	7.49309e-48	MVP
4.10256e-52	-0.170256	0.146	0.365	7.91507e-48	LSM6
4.33718e-52	-0.113556	0.061	0.225	8.36772e-48	RPAP3
4.37788e-52	-0.390325	0.726	0.942	8.44625e-48	TM4SF20
5.37477e-52	-0.378101	0.663	0.914	1.03695e-47	ISG15
5.90781e-52	0.23661	0.141	0	1.13979e-47	AL121761.1
5.95226e-52	-0.139357	0.076	0.25	1.14837e-47	TMEM175
6.2911e-52	-0.311472	0.842	0.975	1.21374e-47	SMIM22
6.37834e-52	-0.295547	0.546	0.843	1.23057e-47	OCIAD2
6.52506e-52	-0.120683	0.036	0.176	1.25888e-47	THOP1
6.9381e-52	-0.125001	0.051	0.205	1.33857e-47	ZFYVE28
7.61724e-52	0.474957	0.245	0.064	1.46959e-47	ATP2B4
8.57736e-52	-0.129901	0.057	0.216	1.65483e-47	GTF2H3
8.9842e-52	-0.139701	0.08	0.257	1.73332e-47	WASHC2A
1.04215e-51	-0.184123	0.185	0.421	2.01063e-47	RABIF
1.4382e-51	-0.301055	0.854	0.98	2.77472e-47	LIMA1
1.4598e-51	-0.27317	0.406	0.702	2.81639e-47	UNC93B1
1.49394e-51	-0.103727	0.015	0.126	2.88225e-47	PPIL1
1.57682e-51	-0.103644	0.035	0.172	3.04215e-47	ALG8
1.60819e-51	0.214549	0.14	0	3.10267e-47	PPP1R3G
1.65394e-51	-0.187565	0.219	0.477	3.19095e-47	CPPED1
1.65867e-51	0.597423	0.56	0.437	3.20006e-47	ZBTB20
1.8614e-51	-0.143393	0.114	0.316	3.5912e-47	NUBP2
1.91386e-51	-0.117272	0.041	0.183	3.69242e-47	SNAPC5
2.20766e-51	-0.257186	0.334	0.613	4.25925e-47	CDC42EP1
2.29861e-51	-0.239403	0.358	0.649	4.4347e-47	MVB12A
2.61818e-51	-0.136645	0.074	0.246	5.05126e-47	FAF1
2.71728e-51	-0.142203	0.111	0.31	5.24244e-47	C22orf39
2.90445e-51	-0.150386	0.099	0.29	5.60356e-47	TFAM
2.9985e-51	-0.305602	0.55	0.835	5.78501e-47	SRSF3
3.13284e-51	0.293841	0.139	0	6.0442e-47	AC022210.2
3.24665e-51	-0.285276	0.489	0.79	6.26377e-47	UBE2A
3.30967e-51	-0.304386	0.543	0.842	6.38534e-47	ANP32A
3.31704e-51	-0.233153	0.346	0.638	6.39957e-47	USP16
3.46128e-51	-0.109756	0.028	0.156	6.67785e-47	RPL7AP52
3.4924e-51	-0.171212	0.164	0.395	6.73789e-47	IGSF9
3.86457e-51	-0.229827	0.39	0.69	7.45591e-47	EMC3
4.01895e-51	-0.114039	0	0.082	7.75376e-47	GSTA2
4.32598e-51	-0.511954	0.549	0.787	8.34611e-47	SLC5A1
4.82302e-51	-0.213729	0.328	0.626	9.30505e-47	ACTR10
5.17135e-51	-0.144548	0.173	0.402	9.97709e-47	TMEM70
5.61088e-51	-0.190119	0.267	0.541	1.08251e-46	IFT20
5.75117e-51	-0.184448	0.236	0.495	1.10957e-46	CERS2
6.58274e-51	-0.137817	0.133	0.348	1.27001e-46	FUBP3
6.65992e-51	-0.168511	0.146	0.363	1.2849e-46	C12orf10
7.61107e-51	-0.264884	0.463	0.765	1.4684e-46	POLR2H
7.68196e-51	-0.167911	0.151	0.372	1.48208e-46	GNPDA1
8.03724e-51	-0.40452	0.838	0.974	1.55063e-46	ASS1
8.22978e-51	0.538343	0.796	0.814	1.58777e-46	SNX9
8.78802e-51	-0.15292	0.074	0.243	1.69547e-46	CTSL
9.74571e-51	-0.133169	0.107	0.304	1.88024e-46	NME6
9.95432e-51	-0.289348	0.732	0.952	1.92049e-46	EEF1D
1.01148e-50	-0.293276	0.598	0.883	1.95145e-46	PPP4C
1.0479e-50	-0.150793	0	0.081	2.02171e-46	AFP
1.10777e-50	-0.14693	0.131	0.342	2.13721e-46	PTPN18
1.15805e-50	-0.140231	0.104	0.299	2.23423e-46	EVPL
1.23173e-50	0.567115	0.37	0.186	2.37638e-46	FADS1
1.26744e-50	-0.147644	0.051	0.202	2.44527e-46	ACE2
1.34881e-50	-0.124673	0.058	0.216	2.60227e-46	TMEM185B
1.66678e-50	-0.157006	0.142	0.359	3.21572e-46	ENDOD1
1.74767e-50	-0.130499	0.02	0.136	3.37178e-46	SRM
1.86408e-50	0.503431	0.442	0.272	3.59637e-46	PCMTD1
2.04023e-50	0.786442	0.889	0.921	3.93622e-46	DST
2.07678e-50	-0.160378	0.188	0.428	4.00674e-46	DNAJC22
2.2077e-50	-0.168634	0.188	0.426	4.25931e-46	STRBP
2.51511e-50	-0.320718	0.837	0.979	4.8524e-46	TSPO
2.52901e-50	-0.143594	0.084	0.262	4.87923e-46	UBE2S
2.55374e-50	-0.306648	0.766	0.954	4.92693e-46	USH1C
2.57967e-50	-0.333589	0.808	0.971	4.97695e-46	PRDX2
2.60737e-50	0.557543	0.748	0.736	5.03041e-46	SPAG9
2.96831e-50	-0.145633	0.155	0.38	5.72675e-46	CPSF2
3.04738e-50	-0.307048	0.674	0.919	5.87931e-46	ARF5
3.21681e-50	0.337362	0.136	0	6.2062e-46	DHRS9
3.3317e-50	-0.305551	0.642	0.901	6.42786e-46	PGLS
3.35461e-50	-0.105995	0.043	0.187	6.47205e-46	CSTF2
3.42418e-50	-0.132962	0.153	0.379	6.60627e-46	MRPS23
3.48068e-50	-0.188043	0.204	0.447	6.71528e-46	SF3B4
3.50163e-50	-0.227129	0.226	0.476	6.7557e-46	GMPPB
3.60789e-50	-0.260071	0.531	0.842	6.9607e-46	C1orf43
3.62328e-50	-0.142453	0.112	0.307	6.99039e-46	KPNA3
4.03825e-50	-0.146922	0.124	0.328	7.791e-46	DHX30
4.03843e-50	0.679672	0.597	0.524	7.79135e-46	EBP
4.13168e-50	-0.129374	0.065	0.227	7.97126e-46	ADK
4.3061e-50	-0.294758	0.568	0.849	8.30776e-46	UFC1
4.42715e-50	-0.145629	0.092	0.275	8.54131e-46	ATG4A
4.5106e-50	-0.290286	0.889	0.989	8.7023e-46	RHOA
4.56282e-50	-0.137833	0.089	0.271	8.80305e-46	ALKBH3
5.44109e-50	0.467046	0.402	0.217	1.04975e-45	ZNF395
5.49835e-50	-0.17664	0.218	0.467	1.0608e-45	CSRP1
5.83049e-50	0.40558	0.364	0.161	1.12488e-45	ST8SIA6
6.34517e-50	-0.152115	0.163	0.392	1.22417e-45	VKORC1L1
6.88297e-50	0.576019	0.805	0.82	1.32793e-45	TOR1AIP2
6.91772e-50	-0.157059	0.105	0.296	1.33464e-45	AC119427.1
8.54199e-50	-0.162092	0.176	0.411	1.64801e-45	UBTF
8.90082e-50	-0.157974	0.119	0.318	1.71724e-45	EIF2B2
9.28118e-50	-0.158009	0.125	0.325	1.79062e-45	DCTD
9.74626e-50	-0.16096	0.137	0.349	1.88035e-45	SUPT16H
1.00757e-49	-0.171288	0.234	0.494	1.94391e-45	LYRM2
1.03733e-49	-0.236143	0.387	0.69	2.00132e-45	EIF4E2
1.11614e-49	-0.104114	0.025	0.147	2.15337e-45	DOHH
1.146e-49	-0.28262	0.476	0.763	2.21098e-45	AUP1
1.24726e-49	-0.12473	0.087	0.266	2.40635e-45	UTP11
1.2658e-49	-0.146417	0.114	0.311	2.44211e-45	TSN
1.30337e-49	-0.260957	0.565	0.878	2.51459e-45	KRTCAP2
1.35377e-49	-0.130132	0.074	0.245	2.61182e-45	SF3A3
1.39695e-49	0.556923	0.709	0.692	2.69514e-45	PPP2R2A
1.43912e-49	-0.139023	0.086	0.262	2.77649e-45	SNX8
1.72976e-49	-0.140499	0.144	0.361	3.33723e-45	ZFP91
1.99167e-49	0.464144	0.863	0.777	3.84253e-45	TFF2
2.01986e-49	-0.316605	0.714	0.933	3.89691e-45	SUB1
2.13137e-49	-0.144404	0.117	0.314	4.11205e-45	BORCS7
2.13258e-49	-0.110669	0.083	0.261	4.11438e-45	PNPO
2.14595e-49	-0.180614	0.274	0.545	4.14018e-45	EMD
2.42476e-49	-0.300424	0.648	0.898	4.67809e-45	CDX1
2.67005e-49	-0.285384	0.834	0.977	5.15133e-45	BTF3
2.73047e-49	0.65021	0.713	0.664	5.26789e-45	ERRFI1
2.81923e-49	-0.19724	0.252	0.509	5.43913e-45	PDHB
2.90454e-49	-0.161131	0.178	0.409	5.60373e-45	ATG4D
2.96514e-49	-0.123991	0.057	0.211	5.72064e-45	ADSL
2.97833e-49	-0.276348	0.485	0.771	5.74609e-45	DCXR
3.2485e-49	-0.243057	0.408	0.698	6.26733e-45	XPNPEP1
3.2781e-49	0.232899	0.134	0	6.32445e-45	LINC01678
3.62235e-49	-0.133944	0.086	0.265	6.9886e-45	CHMP6
3.62263e-49	-0.236996	0.277	0.548	6.98913e-45	COBLL1
3.74059e-49	-0.407225	0.571	0.832	7.21671e-45	ID1
3.97849e-49	-0.114305	0.051	0.201	7.67571e-45	RHBDD3
4.1182e-49	-0.131507	0.103	0.291	7.94524e-45	DMAP1
4.49899e-49	-0.163951	0.14	0.35	8.67989e-45	SPHK2
4.64828e-49	-0.132853	0.104	0.294	8.96793e-45	PNPLA4
4.71142e-49	-0.156365	0.139	0.349	9.08975e-45	SAE1
4.73049e-49	-0.105005	0.051	0.2	9.12654e-45	TYW3
4.74412e-49	0.385531	0.934	0.976	9.15283e-45	SPINT1
5.08143e-49	-0.242662	0.424	0.732	9.80361e-45	CARS
8.40307e-49	-0.165492	0.22	0.473	1.6212e-44	PREP
8.49866e-49	-0.191447	0.213	0.46	1.63965e-44	A1CF
8.85121e-49	0.518641	0.718	0.699	1.70766e-44	RASSF7
1.15387e-48	-0.160466	0.162	0.385	2.22615e-44	UNC13B
1.16981e-48	-0.127038	0.065	0.224	2.25692e-44	NSUN5
1.55873e-48	-0.142385	0.133	0.339	3.00726e-44	UHRF1BP1L
1.58483e-48	0.444708	0.88	0.909	3.05761e-44	PDGFA
1.60733e-48	-0.138345	0.093	0.275	3.10102e-44	RRP7A
1.64948e-48	-0.1198	0.064	0.221	3.18234e-44	ELP6
1.88726e-48	-0.152163	0.083	0.255	3.6411e-44	ESF1
2.14352e-48	0.57329	0.69	0.639	4.1355e-44	PIAS1
2.16514e-48	-0.126155	0.093	0.275	4.1772e-44	SAMD12
2.33511e-48	-0.196567	0.227	0.474	4.50513e-44	LEPROTL1
2.35461e-48	-0.17998	0.263	0.536	4.54274e-44	MINPP1
2.77215e-48	0.559915	0.646	0.577	5.34831e-44	ZNF462
2.80329e-48	-0.176162	0.155	0.37	5.40839e-44	SUPT4H1
2.81201e-48	-0.163208	0.067	0.226	5.42521e-44	TMEM198
2.8595e-48	0.523436	0.823	0.862	5.51683e-44	TAPBP
2.87762e-48	0.636404	0.756	0.735	5.55179e-44	RNF213
3.16367e-48	-0.288349	0.7	0.924	6.10367e-44	RAB2A
3.17299e-48	-0.154148	0.067	0.225	6.12165e-44	MESP1
3.76473e-48	-0.120786	0.051	0.198	7.26329e-44	ASB13
3.8045e-48	-0.255294	0.446	0.742	7.34002e-44	NR2F6
4.08492e-48	-0.174882	0.215	0.459	7.88104e-44	ACTR1A
4.1698e-48	-0.172045	0.2	0.44	8.04479e-44	BCAP29
4.2978e-48	-0.139156	0.113	0.306	8.29175e-44	PRR5
4.3946e-48	0.708904	0.735	0.723	8.4785e-44	HIST1H1C
4.40425e-48	-0.120316	0.08	0.252	8.49712e-44	SHLD2
4.62146e-48	-0.139163	0.116	0.308	8.91618e-44	STARD3NL
5.65222e-48	-0.166752	0.134	0.337	1.09048e-43	FBL
6.17164e-48	-0.13181	0.093	0.271	1.19069e-43	TMEM203
6.19963e-48	-0.138498	0.14	0.348	1.1961e-43	RCN2
6.40358e-48	-0.160409	0.176	0.405	1.23544e-43	MAPKAP1
6.61995e-48	-0.111769	0.04	0.175	1.27719e-43	ELAC2
6.80532e-48	-0.179435	0.255	0.518	1.31295e-43	ETFDH
7.20452e-48	-0.136855	0.098	0.277	1.38997e-43	COMMD5
7.24924e-48	-0.131299	0.07	0.231	1.3986e-43	PRXL2C
7.33754e-48	-0.253065	0.403	0.685	1.41563e-43	OXA1L
7.38824e-48	-0.217288	0.382	0.676	1.42541e-43	CLPTM1
8.72663e-48	-0.163561	0.129	0.33	1.68363e-43	DDX39A
1.06162e-47	-0.211712	0.356	0.647	2.04819e-43	PSMF1
1.2443e-47	-0.121697	0.129	0.33	2.40063e-43	SGTA
1.30867e-47	-0.257761	0.95	0.996	2.52482e-43	RPS12
1.39403e-47	-0.308708	0.653	0.908	2.68951e-43	CHP1
1.40816e-47	-0.169204	0.221	0.464	2.71677e-43	FAM204A
1.55832e-47	-0.162519	0.22	0.477	3.00646e-43	IARS2
1.60215e-47	-0.299051	0.659	0.905	3.09103e-43	MRPL14
1.69298e-47	-0.145754	0.141	0.354	3.26626e-43	GART
1.71165e-47	0.5816	0.829	0.85	3.30229e-43	GOLGB1
1.86637e-47	-0.170161	0.272	0.538	3.60079e-43	SPG21
2.06478e-47	-0.22895	0.434	0.737	3.98358e-43	UBE2K
2.1154e-47	-0.199988	0.311	0.585	4.08123e-43	ZNF326
2.79008e-47	0.592477	0.455	0.287	5.3829e-43	FBXO32
2.91109e-47	-0.125555	0.115	0.308	5.61637e-43	TBRG4
3.00958e-47	-0.205681	0.255	0.507	5.80638e-43	VDR
3.19122e-47	-0.124921	0.07	0.231	6.15681e-43	C7orf50
3.32817e-47	0.205256	0.128	0	6.42103e-43	FOXA2
3.39505e-47	-0.141032	0.126	0.325	6.55006e-43	XPA
3.45217e-47	-0.232369	0.394	0.689	6.66027e-43	ZDHHC12
3.47304e-47	-0.302486	0.763	0.952	6.70054e-43	PRR13
3.58648e-47	-0.15331	0.13	0.327	6.9194e-43	PEX11B
3.62032e-47	-0.207229	0.422	0.726	6.98469e-43	EWSR1
3.70479e-47	-0.134407	0.108	0.297	7.14766e-43	GTPBP6
3.97674e-47	-0.302189	0.406	0.698	7.67233e-43	TYMP
4.65058e-47	-0.110436	0.085	0.258	8.97236e-43	UTP6
5.3909e-47	-0.111839	0.036	0.165	1.04007e-42	WDR46
5.52842e-47	-0.131882	0.154	0.369	1.0666e-42	MRPL17
6.04828e-47	-0.217872	0.358	0.647	1.1669e-42	RNF167
6.66409e-47	-0.119051	0.069	0.227	1.2857e-42	MRPL46
6.99494e-47	-0.160218	0.182	0.412	1.34953e-42	HCCS
7.05642e-47	0.722774	0.482	0.324	1.3614e-42	ITGA2
7.50563e-47	0.4079	0.892	0.947	1.44806e-42	DSTN
8.27061e-47	-0.210473	0.317	0.594	1.59565e-42	TCP1
8.39131e-47	-0.268768	0.528	0.832	1.61894e-42	MMADHC
8.92264e-47	0.206722	0.127	0	1.72145e-42	DIRAS2
9.26792e-47	-0.160714	0.232	0.483	1.78806e-42	SRPK1
1.0265e-46	-0.136077	0.042	0.178	1.98042e-42	UGT2A3
1.11086e-46	-0.159127	0.188	0.416	2.14319e-42	MBD2
1.16577e-46	-0.22004	0.405	0.707	2.24912e-42	DNAJB11
1.18887e-46	-0.184199	0.364	0.653	2.29369e-42	TMEM259
1.20062e-46	-0.145438	0.097	0.273	2.31635e-42	MRPL9
1.23915e-46	0.251497	0.127	0	2.39069e-42	PTAFR
1.2893e-46	-0.176489	0.244	0.497	2.48745e-42	MRPL23
1.32753e-46	-0.171652	0.219	0.458	2.5612e-42	MGMT
1.42712e-46	-0.157383	0.116	0.308	2.75335e-42	CASP5
1.50574e-46	-0.126922	0.092	0.267	2.90503e-42	PMPCA
1.61273e-46	-0.129319	0.071	0.233	3.11143e-42	SLC4A4
1.70895e-46	-0.152396	0.179	0.408	3.29707e-42	AHCY
1.72063e-46	0.208412	0.127	0	3.31962e-42	ADAM8
1.97354e-46	-0.109416	0.062	0.215	3.80755e-42	ZNF598
2.07114e-46	-0.169007	0.14	0.339	3.99585e-42	HRCT1
2.10343e-46	-0.16359	0.113	0.298	4.05816e-42	PBLD
2.25367e-46	-0.185759	0.316	0.595	4.34801e-42	MRPL33
2.38884e-46	0.237242	0.126	0	4.60879e-42	HAS3
3.06668e-46	-0.1613	0.203	0.436	5.91654e-42	HIBCH
3.09529e-46	-0.114485	0.039	0.172	5.97175e-42	NOP14
3.19335e-46	-0.18972	0.246	0.495	6.16094e-42	SCFD1
3.47271e-46	-0.117981	0.026	0.142	6.69989e-42	TMEM86B
3.5157e-46	-0.158322	0.232	0.48	6.78284e-42	LARP7
3.92429e-46	-0.129897	0.103	0.286	7.57112e-42	GPD1L
4.00683e-46	-0.176512	0.239	0.489	7.73038e-42	TAX1BP3
4.60241e-46	0.20916	0.125	0	8.87943e-42	PIK3IP1
4.91234e-46	-0.196031	0.332	0.618	9.47738e-42	MT-TN
5.12568e-46	-0.133859	0.13	0.326	9.88897e-42	CCDC91
5.25496e-46	-0.154365	0.207	0.446	1.01384e-41	MECOM
5.28803e-46	-0.120764	0.064	0.215	1.02022e-41	COMMD10
5.63576e-46	0.549737	0.643	0.584	1.08731e-41	ZNF688
5.7168e-46	-0.215958	0.346	0.631	1.10294e-41	TTC38
5.74574e-46	-0.153453	0.154	0.363	1.10853e-41	EIF2S1
5.76491e-46	-0.125091	0.091	0.265	1.11222e-41	OGG1
6.26675e-46	0.58645	0.596	0.507	1.20904e-41	FOXO3
6.925e-46	-0.11759	0.071	0.231	1.33604e-41	NDUFAF5
8.15595e-46	-0.344237	0.579	0.855	1.57353e-41	PHLDA2
8.99068e-46	-0.15585	0.257	0.515	1.73457e-41	INTS11
9.99274e-46	0.596808	0.585	0.432	1.9279e-41	KRT7
1.03989e-45	-0.161743	0.091	0.263	2.00625e-41	ALPG
1.14561e-45	-0.112981	0.058	0.206	2.21022e-41	TYW1
1.21017e-45	-0.203595	0.273	0.523	2.33479e-41	DEGS2
1.21874e-45	-0.253673	0.469	0.756	2.35132e-41	POR
1.29375e-45	-0.254924	0.444	0.736	2.49603e-41	OGDH
1.38844e-45	-0.134488	0.089	0.259	2.67873e-41	NIP7
1.44963e-45	-0.270864	0.451	0.732	2.79677e-41	PSMB8
1.61857e-45	-0.160218	0.215	0.459	3.12271e-41	LRRC19
1.74467e-45	-0.147474	0.144	0.349	3.36599e-41	SLC35F6
1.78714e-45	-0.175081	0.276	0.536	3.44793e-41	RARS
2.11136e-45	0.517506	0.389	0.214	4.07345e-41	PDK1
2.13576e-45	0.47353	0.27	0.098	4.12052e-41	PNPLA3
2.46443e-45	-0.108944	0.083	0.251	4.75463e-41	GALNT10
2.73949e-45	-0.125847	0.098	0.275	5.2853e-41	SBDSP1
3.128e-45	-0.240656	0.306	0.565	6.03485e-41	AL135905.2
3.61165e-45	-0.132138	0.087	0.253	6.96796e-41	CDK5
3.83075e-45	-0.131146	0.156	0.37	7.39067e-41	OPA1
3.91354e-45	-0.125558	0.07	0.226	7.55039e-41	FAHD2A
4.36226e-45	-0.133236	0.124	0.317	8.4161e-41	MORC4
4.55588e-45	-0.149495	0.164	0.377	8.78966e-41	SMARCD1
4.56792e-45	-0.108544	0.066	0.221	8.81289e-41	COQ6
4.65778e-45	-0.125747	0.106	0.287	8.98625e-41	RABGGTA
4.66702e-45	-0.147456	0.23	0.479	9.00409e-41	BUB3
4.98517e-45	-0.290857	0.735	0.942	9.6179e-41	NDUFB4
5.0487e-45	-0.141604	0.124	0.316	9.74046e-41	EXOC6
5.62547e-45	-0.118518	0.054	0.196	1.08532e-40	PTDSS1
5.66574e-45	-0.123889	0.076	0.235	1.09309e-40	SFXN4
6.16076e-45	-0.10774	0.049	0.186	1.18859e-40	CHUK
6.42614e-45	0.615358	0.561	0.461	1.2398e-40	TM7SF2
7.63867e-45	-0.106275	0.109	0.294	1.47373e-40	DDX49
7.84305e-45	-0.314382	0.705	0.936	1.51316e-40	ERGIC3
8.33677e-45	-0.123623	0.1	0.277	1.60841e-40	PTCD3
8.91334e-45	-0.180406	0.301	0.567	1.71965e-40	TOLLIP
9.40177e-45	0.634788	0.811	0.839	1.81388e-40	ASPH
1.05047e-44	-0.113692	0.07	0.225	2.02668e-40	UPF3A
1.06637e-44	-0.161066	0.234	0.479	2.05735e-40	ALG13
1.21663e-44	0.656704	0.499	0.355	2.34724e-40	TRIM31
1.26825e-44	-0.165224	0.22	0.454	2.44683e-40	MUS81
1.28587e-44	-0.138478	0.132	0.328	2.48083e-40	CDC16
1.30365e-44	-0.177918	0.246	0.499	2.51514e-40	ATP6V1A
1.3208e-44	-0.126627	0.128	0.323	2.54823e-40	INTS1
1.58898e-44	-0.126836	0.072	0.227	3.06561e-40	MIF4GD
1.84388e-44	-0.168867	0.23	0.471	3.55741e-40	METAP2
1.97644e-44	-0.120133	0.106	0.286	3.81315e-40	CHKB
2.01019e-44	-0.203799	0.318	0.593	3.87826e-40	PLA2G12B
2.03817e-44	-0.118481	0.088	0.255	3.93224e-40	DDX41
2.09891e-44	-0.292115	0.658	0.902	4.04943e-40	SRSF9
2.25017e-44	-0.15537	0.204	0.435	4.34126e-40	MTX2
2.36968e-44	-0.11389	0.069	0.225	4.57183e-40	KANSL1-AS1
2.58926e-44	-0.10568	0.061	0.208	4.99546e-40	DRG2
2.59578e-44	-0.14559	0.15	0.356	5.00803e-40	GET4
2.77008e-44	-0.146673	0.167	0.379	5.34432e-40	DYNLL2
2.84733e-44	-0.292533	0.875	0.982	5.49334e-40	OAZ1
2.8694e-44	0.459273	0.308	0.134	5.53593e-40	C17orf67
3.02806e-44	-0.17586	0.297	0.56	5.84204e-40	AP2A1
3.357e-44	-0.13974	0.251	0.511	6.47665e-40	NAA60
3.41396e-44	-0.112332	0.114	0.3	6.58654e-40	DELE1
3.47113e-44	-0.111702	0.073	0.231	6.69685e-40	WDR43
3.51441e-44	-0.123757	0.082	0.247	6.78035e-40	BBS7
3.64498e-44	-0.150145	0.208	0.442	7.03225e-40	TRPM4
3.80322e-44	-0.175839	0.266	0.521	7.33755e-40	DHX36
4.2557e-44	-0.100658	0.044	0.176	8.21053e-40	ASPSCR1
4.45877e-44	0.18118	0.12	0	8.6023e-40	SLC29A1
4.54058e-44	-0.135312	0.183	0.405	8.76014e-40	ALG14
5.99503e-44	0.535437	0.726	0.711	1.15662e-39	TNRC6B
6.13786e-44	-0.113532	0.098	0.273	1.18418e-39	TLDC2
6.35814e-44	-0.176272	0.273	0.528	1.22668e-39	AKAP1
6.69369e-44	-0.127949	0.114	0.296	1.29141e-39	HARS
6.69504e-44	-0.268806	0.533	0.822	1.29167e-39	SSU72
6.77631e-44	-0.133036	0.134	0.329	1.30735e-39	MLST8
7.17144e-44	-0.254779	0.338	0.601	1.38359e-39	PNP
8.04283e-44	-0.181698	0.262	0.517	1.5517e-39	TPRG1L
9.04853e-44	-0.102848	0.021	0.127	1.74573e-39	EDN3
9.06146e-44	-0.145302	0.191	0.421	1.74823e-39	TMEM214
9.15622e-44	0.537407	0.499	0.363	1.76651e-39	WDR60
9.70098e-44	-0.123585	0.111	0.294	1.87161e-39	CCNH
9.8787e-44	-0.255038	0.547	0.83	1.9059e-39	ETFB
1.06716e-43	-0.130295	0.155	0.366	2.05888e-39	DHX16
1.11897e-43	-0.214903	0.411	0.707	2.15882e-39	JOSD2
1.2519e-43	-0.138061	0.135	0.33	2.4153e-39	RFNG
1.36573e-43	-0.137874	0.129	0.319	2.6349e-39	CINP
1.38298e-43	-0.182602	0.218	0.452	2.66819e-39	PALLD
1.63404e-43	-0.167309	0.269	0.525	3.15255e-39	CWC15
1.72513e-43	-0.122606	0.071	0.225	3.32829e-39	FTSJ1
1.97167e-43	-0.249905	0.509	0.795	3.80394e-39	ELOC
2.19391e-43	-0.267343	0.425	0.698	4.23271e-39	LIPA
[truncated: 2,680 more rows]

## Sheet: Donor_1-48h
p_val	avg_log2FC	pct.1	pct.2	p_val_adj	gene
0	2.12033	0.929	0.638	0	TINAGL1
0	-1.80624	0.325	0.944	0	GSTM4
0	-1.91856	0.155	0.856	0	KHK
0	-1.8677	0.698	0.983	0	ATP5MC3
0	-4.13645	0.43	0.996	0	RBP2
0	-3.1162	0.668	0.988	0	FABP2
0	-1.7313	0.241	0.902	0	DNPH1
0	-1.83646	0.183	0.851	0	AKR1B10
0	-1.74014	0.226	0.863	0	MAOA
0	-1.56448	0.389	0.926	0	NDUFB9
0	-2.50338	0.516	0.975	0	ALDOB
0	-1.49249	0.321	0.911	0	MYO1A
0	-1.3867	0.817	0.99	0	SLC25A3
0	-2.41786	0.595	0.987	0	PEBP1
0	-1.68172	0.432	0.949	0	PCK2
0	2.20865	0.959	0.733	0	ERO1A
0	-2.32962	0.975	1	0	PHGR1
0	-1.53445	0.481	0.955	0	DHRS11
0	-1.74391	0.539	0.965	0	CYB5A
0	-1.70997	0.693	0.986	0	ATP5F1D
0	-2.06333	0.431	0.968	0	SMIM24
0	-1.98254	0.242	0.93	0	PEPD
0	-1.61162	0.432	0.932	0	EIF3K
0	-2.07829	0.898	1	0	FTL
0	-2.39344	0.238	0.928	0	CBR1
2.97702e-307	-1.74122	0.734	0.979	5.74356e-303	UQCRQ
1.12643e-306	-1.80024	0.348	0.917	2.17322e-302	ALDH1A1
7.18152e-306	-1.68385	0.464	0.957	1.38553e-301	PSME2
1.18556e-305	-1.30883	0.828	0.994	2.28729e-301	CALM1
1.25159e-302	-1.70131	0.455	0.949	2.41469e-298	OAT
4.65512e-296	1.99285	0.88	0.443	8.98113e-292	P4HA1
1.23748e-295	-1.60102	0.531	0.957	2.38748e-291	HSPA8
1.01515e-294	-3.02037	0.281	0.927	1.95853e-290	APOA1
3.21454e-293	-2.3388	0.216	0.854	6.2018e-289	SI
1.00408e-292	-1.57501	0.528	0.956	1.93718e-288	DGAT1
5.53858e-291	-1.2668	0.85	0.993	1.06856e-286	COX4I1
4.3982e-290	-1.39451	0.373	0.913	8.48546e-286	SUCLG1
7.1062e-290	1.77383	0.902	0.767	1.371e-285	EIF4A2
8.78074e-288	-1.55585	0.594	0.958	1.69407e-283	NDUFA4
1.18365e-287	-1.40211	0.733	0.985	2.28361e-283	COX5A
3.41259e-286	-1.33937	0.162	0.795	6.58392e-282	ATP5MC1
1.41949e-284	-1.4592	0.191	0.834	2.73863e-280	FBP1
8.35986e-284	-1.59206	0.803	0.99	1.61287e-279	SLC25A5
1.34151e-281	-1.33344	0.134	0.794	2.58817e-277	GBA3
5.28163e-280	-1.46062	0.711	0.974	1.01899e-275	COX6C
1.10071e-277	1.9874	0.792	0.25	2.1236e-273	DUOX2
1.29512e-277	-1.29234	0.303	0.897	2.49868e-273	REEP6
9.54539e-276	-1.61278	0.27	0.864	1.84159e-271	AKR7A3
2.17211e-274	-1.51761	0.751	0.977	4.19065e-270	MGST3
3.36461e-274	-1.61386	0.86	0.995	6.49135e-270	GSTP1
5.27973e-273	-1.32834	0.598	0.955	1.01862e-268	HEBP1
3.36002e-272	-1.31556	0.412	0.909	6.48249e-268	NDUFB2
2.60361e-271	-1.15777	0.234	0.835	5.02314e-267	MTCH2
2.80757e-270	-1.16098	0.654	0.974	5.41665e-266	YWHAB
8.71741e-270	-1.50376	0.924	0.999	1.68185e-265	MT-ATP6
8.4824e-268	-1.17137	0.231	0.819	1.63651e-263	NDUFS6
1.7521e-267	-1.29667	0.476	0.937	3.38033e-263	SPCS1
7.43413e-267	-1.49384	0.587	0.956	1.43427e-262	CHCHD10
1.00479e-266	-1.30612	0.403	0.913	1.93854e-262	GSTO1
4.70932e-266	-1.44478	0.127	0.751	9.08569e-262	C3orf85
3.9664e-265	-1.3563	0.221	0.861	7.65237e-261	MME
4.06757e-265	2.44953	0.994	0.974	7.84757e-261	NEAT1
5.63767e-264	-1.4897	0.635	0.964	1.08768e-259	CYBRD1
2.45041e-263	-1.26488	0.403	0.899	4.72757e-259	CYC1
4.11195e-263	-1.00767	0.129	0.753	7.93318e-259	TIMM13
5.01658e-263	-1.28105	0.15	0.78	9.6785e-259	TKFC
7.57486e-263	-1.24126	0.248	0.849	1.46142e-258	CHP2
2.71692e-262	-1.48021	0.62	0.96	5.24175e-258	ANXA4
2.21205e-259	-1.25278	0.455	0.92	4.26772e-255	ATP5PB
1.9281e-258	-1.26455	0.456	0.92	3.71989e-254	MRPL41
1.10093e-256	-1.22889	0.359	0.877	2.12403e-252	NDUFAB1
7.35611e-256	-1.29917	0.529	0.945	1.41922e-251	IDH1
2.44974e-255	-1.20496	0.347	0.898	4.72628e-251	SLC7A7
3.36999e-255	-1.23068	0.517	0.925	6.50171e-251	CRYL1
3.36438e-254	-1.32987	0.503	0.944	6.4909e-250	MTATP6P1
6.85279e-254	-2.01118	0.407	0.929	1.32211e-249	GUCA2A
2.57677e-253	-1.21835	0.512	0.931	4.97137e-249	NDUFB10
2.60844e-253	-1.05087	0.923	0.998	5.03246e-249	CFL1
2.17024e-252	-1.06013	0.214	0.825	4.18704e-248	C2orf88
9.89023e-252	-1.10885	0.342	0.869	1.90812e-247	NDUFS3
3.52126e-250	-1.58475	0.589	0.963	6.79357e-246	MTTP
4.08632e-248	-0.939363	0.129	0.741	7.88373e-244	NAXE
2.29904e-246	-1.21784	0.676	0.958	4.43554e-242	COX8A
8.19305e-246	-1.25769	0.43	0.928	1.58069e-241	LIPA
1.12552e-245	-1.39111	0.128	0.752	2.17147e-241	ACE
1.47402e-245	2.31849	0.855	0.52	2.84383e-241	SOX4
1.7982e-245	-1.00757	0.138	0.757	3.46927e-241	CYP27A1
1.18092e-243	-1.40638	0.224	0.821	2.27834e-239	CREB3L3
2.0465e-243	-1.7511	0.47	0.929	3.9483e-239	ANXA13
2.52443e-242	-1.09999	0.374	0.9	4.87038e-238	GMDS
8.78922e-242	-1.0643	0.747	0.979	1.6957e-237	SLC9A3R1
1.11537e-241	1.61115	0.924	0.691	2.15188e-237	QSOX1
3.71461e-241	-1.18864	0.686	0.973	7.16659e-237	ATP5F1B
1.03585e-240	-1.06882	0.862	0.993	1.99846e-236	PFN1
2.49792e-240	-0.938315	0.119	0.727	4.81924e-236	METTL7B
1.31875e-238	1.45542	0.847	0.462	2.54427e-234	PTPRR
3.39433e-238	-0.939568	0.136	0.744	6.54868e-234	PAPSS2
1.89603e-237	-1.17056	0.245	0.839	3.65802e-233	SEC11C
3.27503e-237	1.84997	1	0.996	6.31851e-233	MALAT1
7.73919e-237	-1.08923	0.61	0.956	1.49312e-232	UQCRC1
1.1664e-236	2.13998	0.584	0.088	2.25033e-232	DUOXA2
3.24888e-236	-1.15195	0.767	0.978	6.26807e-232	HINT1
4.29369e-236	-1.09815	0.305	0.843	8.28382e-232	CISD1
1.06724e-232	-1.28411	0.971	0.999	2.05904e-228	MT-CYB
1.28657e-232	-1.00425	0.288	0.831	2.48217e-228	COX14
2.98213e-232	1.53489	0.734	0.234	5.75343e-228	CA9
5.28811e-232	-2.27699	0.058	0.638	1.02024e-227	GSTA1
1.59085e-230	-1.09437	0.252	0.843	3.06922e-226	SLC7A9
9.1338e-230	-1.1391	0.307	0.859	1.76218e-225	SLC51B
1.42482e-229	-1.18995	0.542	0.936	2.7489e-225	DHRS7
2.4804e-229	-1.13574	0.535	0.933	4.78544e-225	ATP5MG
4.26971e-229	-0.986776	0.056	0.634	8.23755e-225	GPD1
4.88918e-228	1.23072	0.971	0.923	9.4327e-224	ELF3
8.33729e-226	-1.51176	0.528	0.922	1.60851e-221	SLC5A1
8.65065e-226	1.66555	0.952	0.866	1.66897e-221	GPRC5A
1.15918e-225	-0.831956	0.109	0.7	2.23641e-221	SLC46A3
5.14733e-225	-1.12069	0.28	0.818	9.93075e-221	GCHFR
2.28627e-224	-1.08446	0.226	0.79	4.41089e-220	GLYCTK
3.22797e-223	-1.00167	0.637	0.96	6.22772e-219	SCP2
5.16079e-223	-1.056	0.284	0.825	9.95671e-219	NDUFS8
4.40893e-222	-1.01088	0.534	0.924	8.50615e-218	AURKAIP1
6.89895e-222	-1.14855	0.292	0.826	1.33101e-217	CMBL
4.26504e-221	-0.950397	0.218	0.797	8.22854e-217	MT-ATP8
5.21053e-219	-1.28825	0.473	0.914	1.00527e-214	AKR1C3
9.12467e-219	-1.22465	0.55	0.948	1.76042e-214	PTGR1
5.01639e-218	-0.968554	0.309	0.831	9.67813e-214	DNAJC15
8.8199e-218	-1.14116	0.335	0.866	1.70162e-213	IQGAP2
3.07477e-216	-1.01465	0.593	0.943	5.93215e-212	ATP5F1C
1.69513e-215	-1.22419	0.485	0.907	3.27041e-211	GSTM3
8.57872e-214	1.65711	0.916	0.728	1.65509e-209	SLC6A8
1.21541e-212	-1.49387	0.187	0.751	2.34488e-208	SDF2L1
1.50011e-212	-0.903736	0.275	0.801	2.89417e-208	TUFM
2.12783e-212	-0.986569	0.382	0.865	4.10523e-208	NDUFB7
8.48967e-212	-1.05534	0.672	0.96	1.63791e-207	ATP5IF1
1.91915e-211	1.34755	0.998	0.998	3.70261e-207	FGF23
3.58622e-211	1.24145	0.999	0.999	6.91889e-207	MT-RNR1
3.78076e-211	-0.998017	0.587	0.95	7.29423e-207	AKR1A1
3.89262e-211	-0.886392	0.071	0.63	7.51004e-207	DDC
1.23764e-210	-1.00138	0.805	0.982	2.38779e-206	CHCHD2
1.36956e-209	-1.15071	0.983	0.999	2.64229e-205	MT-CO2
6.58335e-209	-1.06803	0.717	0.958	1.27013e-204	ATP5PF
1.73972e-208	-2.03557	0.281	0.837	3.35644e-204	APOA4
6.67786e-208	-0.958426	0.448	0.891	1.28836e-203	MDH2
8.72699e-208	-0.921927	0.27	0.801	1.6837e-203	RBM3
1.30913e-207	1.35782	0.845	0.547	2.5257e-203	VEGFA
2.57937e-207	-1.07716	0.238	0.786	4.97638e-203	XDH
3.00256e-206	-0.838838	0.257	0.808	5.79283e-202	MICOS13
3.45637e-206	-1.35093	0.64	0.95	6.66837e-202	ACSL5
4.06485e-206	-1.29679	0.724	0.965	7.84231e-202	PRDX1
5.14575e-205	-0.801489	0.164	0.728	9.92769e-201	SLC35B1
6.03602e-205	-0.948513	0.72	0.971	1.16453e-200	PRELID1
1.34934e-203	-0.892947	0.222	0.758	2.60329e-199	APRT
8.03147e-203	-0.978267	0.397	0.854	1.54951e-198	UQCRFS1
9.20597e-203	1.45657	0.537	0.102	1.77611e-198	RAB3B
2.53466e-202	-0.954573	0.233	0.767	4.89012e-198	SULT1A2
6.55059e-202	-0.851961	0.314	0.843	1.2638e-197	CCDC25
1.02977e-200	-0.766846	0.186	0.732	1.98674e-196	FIBP
1.95853e-199	-1.0075	0.688	0.954	3.77859e-195	UQCR11
1.53537e-198	-1.04275	0.707	0.964	2.96219e-194	DBI
5.49976e-198	1.27965	0.681	0.243	1.06107e-193	BHLHE40
4.75665e-197	-1.14289	0.388	0.892	9.17701e-193	CYBA
2.72268e-196	-0.885982	0.238	0.792	5.25287e-192	ERICH4
4.7677e-196	1.25633	0.898	0.622	9.19833e-192	EGLN3
8.2622e-196	-1.22216	0.361	0.859	1.59403e-191	RARRES1
1.23741e-195	-0.986553	0.589	0.928	2.38734e-191	ATP5MF
1.72057e-195	-0.945764	0.604	0.937	3.3195e-191	ATP5PD
1.82751e-195	-0.866036	0.316	0.822	3.52582e-191	MDH1
1.85243e-195	-0.793935	0.217	0.761	3.5739e-191	BCL2L15
2.99164e-194	-0.940913	0.82	0.985	5.77178e-190	COX5B
4.58041e-194	-0.833985	0.272	0.793	8.83699e-190	FDX1
5.46485e-194	-0.959275	0.607	0.951	1.05433e-189	RPL3
7.20493e-194	-0.878283	0.33	0.83	1.39005e-189	PSMB3
1.97927e-192	-1.21814	0.58	0.925	3.81861e-188	ETHE1
1.90483e-191	1.74383	0.794	0.355	3.67499e-187	UCA1
1.93947e-191	-0.784029	0.204	0.741	3.74182e-187	PGD
2.40118e-191	1.26733	0.712	0.317	4.6326e-187	CLMN
2.65789e-191	1.35032	0.871	0.699	5.12786e-187	TXNIP
6.39756e-190	-1.0089	0.774	0.978	1.23428e-185	COX7A2
1.28843e-189	-0.862387	0.089	0.62	2.48577e-185	MEP1B
2.10354e-189	-0.985795	0.435	0.864	4.05836e-185	NDUFS7
3.29341e-189	-0.920096	0.627	0.949	6.35398e-185	SLC25A6
2.31565e-188	-0.663874	0.131	0.661	4.46759e-184	ANTKMT
1.15128e-186	-0.760591	0.14	0.659	2.22116e-182	DHRS4
1.62962e-186	-0.837224	0.443	0.881	3.14403e-182	RER1
8.64162e-186	-0.888364	0.42	0.87	1.66723e-181	EIF6
1.13451e-185	-0.848329	0.232	0.748	2.1888e-181	NDUFV1
1.16847e-185	-1.004	0.372	0.861	2.25433e-181	ATP2B1
1.28178e-185	-0.700885	0.102	0.615	2.47294e-181	MRPS12
6.03003e-185	-0.921423	0.569	0.933	1.16337e-180	PSMA7
1.12428e-184	-1.05442	0.152	0.688	2.16906e-180	SLC10A2
4.179e-184	-0.775557	0.138	0.659	8.06255e-180	SMLR1
6.03506e-184	-0.959513	0.311	0.804	1.16434e-179	RPL22L1
1.36616e-183	-0.681914	0.207	0.733	2.63573e-179	SURF1
4.04117e-183	-0.924567	0.241	0.749	7.79663e-179	PYCARD
7.93406e-183	-0.820503	0.207	0.727	1.53072e-178	MTLN
1.59501e-182	-0.829597	0.296	0.789	3.07724e-178	PHB2
1.67927e-182	-1.02814	0.981	0.999	3.23981e-178	MT-CO3
2.00474e-182	-1.35602	0.263	0.781	3.86775e-178	UGT2B17
4.60772e-182	-1.11991	0.829	0.993	8.88967e-178	ANPEP
6.63249e-182	-0.671618	0.151	0.68	1.27961e-177	COQ4
6.95463e-182	-0.957388	0.581	0.915	1.34176e-177	ATP5MPL
6.69925e-181	-0.630237	0.137	0.666	1.29249e-176	GLRX5
1.31846e-180	-0.886513	0.302	0.809	2.5437e-176	SULT1A1
2.10803e-180	-0.843731	0.534	0.911	4.06703e-176	TMCO1
2.89269e-180	-0.847544	0.221	0.739	5.58087e-176	MOGAT2
9.01691e-180	-0.664259	0.168	0.685	1.73963e-175	STOML2
1.10495e-178	-0.797638	0.095	0.608	2.13178e-174	ISOC2
1.31041e-178	-0.881954	0.546	0.913	2.52817e-174	CISD3
1.74779e-178	-0.903693	0.349	0.823	3.37201e-174	ACAA1
4.86449e-178	-0.808073	0.359	0.844	9.38506e-174	PPIC
5.75105e-178	-0.861478	0.332	0.809	1.10955e-173	MRPL34
9.16848e-178	-0.66533	0.173	0.708	1.76887e-173	EMB
1.42235e-176	1.05997	0.999	1	2.74413e-172	MT-RNR2
7.06606e-176	-0.71969	0.083	0.586	1.36326e-171	PDZK1
9.81645e-176	-0.865549	0.559	0.917	1.89389e-171	GHITM
1.18601e-175	-0.67871	0.198	0.715	2.28816e-171	POLE4
1.66097e-175	-0.930227	0.325	0.811	3.20451e-171	CNDP2
3.7901e-175	-0.901492	0.797	0.978	7.31223e-171	COX6B1
7.00208e-175	-0.864603	0.118	0.634	1.35091e-170	SLC6A19
1.02614e-174	-0.966575	0.153	0.665	1.97974e-170	HADH
2.85202e-174	-0.727741	0.235	0.744	5.50241e-170	TMEM14A
4.71591e-174	-0.830554	0.431	0.893	9.09841e-170	BTNL3
5.17559e-174	-0.885088	0.032	0.507	9.98528e-170	AQP3
1.25296e-173	-0.615478	0.158	0.677	2.41733e-169	COA4
1.74986e-173	-0.58475	0.104	0.617	3.37601e-169	PRADC1
6.63248e-173	-0.65486	0.054	0.542	1.2796e-168	SLC26A3
7.73769e-173	-0.750229	0.24	0.741	1.49283e-168	PARK7
8.14973e-173	-0.942286	0.527	0.91	1.57233e-168	EEF1B2
9.1904e-173	-0.724639	0.167	0.669	1.7731e-168	NUDT8
9.6763e-173	-0.715501	0.274	0.795	1.86685e-168	FUCA2
2.46262e-172	-0.666224	0.146	0.668	4.75114e-168	TMEM253
3.87258e-172	-0.86505	0.232	0.743	7.47136e-168	SLC39A5
9.94001e-172	-0.874453	0.584	0.925	1.91773e-167	ABRACL
1.94336e-171	-1.04049	0.99	1	3.74932e-167	FTH1
2.40823e-171	1.36368	0.831	0.582	4.6462e-167	MXD1
3.11177e-171	1.19389	0.432	0.062	6.00354e-167	HILPDA
7.56381e-171	-0.888991	0.539	0.913	1.45929e-166	TST
3.02646e-169	1.30567	0.925	0.814	5.83895e-165	FAM13A
1.04792e-168	-0.648102	0.18	0.686	2.02175e-164	MRPL20
6.38813e-168	-0.948211	0.718	0.956	1.23246e-163	UQCR10
6.50163e-168	-0.79615	0.371	0.824	1.25436e-163	SDHB
7.9284e-168	-0.714333	0.05	0.524	1.52963e-163	CYP2C18
9.80831e-168	-0.82133	0.575	0.918	1.89232e-163	AP2S1
3.88771e-167	0.791938	0.388	0.038	7.50056e-163	ENO2
1.91534e-166	-0.943385	0.183	0.679	3.69527e-162	MGAM
2.6113e-166	-0.761905	0.366	0.836	5.03799e-162	POLR2L
3.11919e-166	1.23958	0.846	0.625	6.01786e-162	ZNF292
6.86652e-166	-0.787085	0.095	0.591	1.32476e-161	TMPRSS15
7.24172e-166	1.27989	0.861	0.681	1.39714e-161	BNIP3L
3.08964e-165	-0.754853	0.72	0.965	5.96084e-161	TMED4
3.69326e-165	-0.90132	0.627	0.936	7.12541e-161	GLRX
6.31924e-165	-0.842433	0.569	0.921	1.21917e-160	NDUFB11
1.24123e-164	-0.923351	0.097	0.58	2.3947e-160	MS4A8
1.58599e-164	-0.762715	0.311	0.777	3.05986e-160	NDUFB6
2.58121e-164	-0.775618	0.416	0.864	4.97993e-160	AIG1
3.36943e-164	-0.767006	0.224	0.733	6.50063e-160	AQP11
4.02179e-164	-0.734281	0.406	0.851	7.75924e-160	LAMTOR1
6.71188e-164	-1.71479	0.144	0.618	1.29492e-159	CDKN2B-AS1
2.26005e-163	-0.778666	0.391	0.838	4.36032e-159	DECR1
2.52885e-163	-0.932786	0.695	0.958	4.87892e-159	PRDX2
2.57122e-163	-1.92981	0.097	0.568	4.96066e-159	CA1
1.05847e-162	-0.807918	0.443	0.89	2.04211e-158	MCUR1
1.25949e-162	1.11673	0.998	0.998	2.42993e-158	KAT7
1.92615e-162	-0.754779	0.338	0.803	3.71613e-158	CIAO2A
2.00416e-161	-0.50064	0.056	0.52	3.86664e-157	SURF2
3.84895e-161	-0.665936	0.199	0.715	7.42577e-157	CCT6A
4.37402e-161	1.08889	0.929	0.921	8.43879e-157	DSG2
4.0604e-160	0.952044	0.944	0.969	7.83374e-156	SERINC2
4.32667e-160	-0.546802	0.079	0.556	8.34745e-156	AIFM1
9.29942e-160	-0.66581	0.292	0.793	1.79414e-155	AK2
3.96753e-159	-0.654928	0.156	0.646	7.65456e-155	LPCAT3
4.14186e-159	-0.510884	0.1	0.594	7.99089e-155	CYB561
4.25093e-159	1.38415	0.918	0.871	8.20131e-155	RNF186
4.4338e-159	-0.783035	0.584	0.922	8.55413e-155	FIS1
6.25428e-159	-0.814641	0.481	0.879	1.20664e-154	NDUFB3
1.01832e-158	-0.577401	0.188	0.697	1.96465e-154	NUDT16
1.05732e-158	1.28724	0.863	0.684	2.03989e-154	PLOD2
1.07137e-158	1.27037	0.749	0.525	2.067e-154	PIM1
8.11666e-158	-0.7422	0.22	0.724	1.56595e-153	NHSL1
8.6237e-158	-0.771122	0.836	0.989	1.66377e-153	COX6A1
3.65093e-157	1.22838	0.46	0.084	7.04374e-153	KRT7
3.68479e-157	-0.78884	0.421	0.847	7.10906e-153	PSMB6
4.51046e-157	1.56013	0.828	0.674	8.70203e-153	WSB1
1.61787e-156	-0.465087	0.028	0.474	3.12135e-152	TMEM238
3.90704e-156	-0.591449	0.172	0.666	7.53785e-152	TIMM8B
5.56341e-156	1.59175	0.934	0.917	1.07335e-151	ALDOA
7.86771e-156	1.08551	0.849	0.702	1.51792e-151	TCF7L2
7.99126e-156	-0.606879	0.253	0.751	1.54175e-151	HMOX2
1.17029e-155	-0.739419	0.41	0.842	2.25784e-151	YIF1A
1.8264e-155	-0.733229	0.884	0.996	3.52368e-151	EDF1
2.06476e-155	-0.750665	0.593	0.928	3.98354e-151	GSTK1
2.71329e-155	-0.556171	0.059	0.515	5.23475e-151	MAOB
4.87934e-155	-1.8439	0.222	0.674	9.41371e-151	APOB
5.23238e-155	1.11578	0.907	0.827	1.00948e-150	AC244636.2
1.3393e-154	-0.731172	0.369	0.817	2.58391e-150	NDUFA2
1.87723e-154	-0.784928	0.554	0.895	3.62173e-150	SMDT1
2.8354e-154	-0.677398	0.061	0.514	5.47033e-150	UGT2A3
3.42802e-154	1.21221	0.524	0.134	6.61369e-150	PDLIM4
7.59027e-154	-0.635531	0.186	0.677	1.46439e-149	SLC25A39
1.17726e-153	-0.831669	0.194	0.69	2.27128e-149	ALPI
1.55204e-153	1.11153	0.91	0.861	2.99434e-149	CD46
2.50056e-153	-0.842999	0.891	0.996	4.82433e-149	P4HB
3.51247e-153	-0.804345	0.627	0.954	6.77661e-149	ATP1B3
4.71058e-153	-0.621295	0.131	0.609	9.08813e-149	SLC37A4
1.07953e-152	-0.868993	0.314	0.775	2.08273e-148	C11orf86
1.10755e-152	-0.777251	0.565	0.907	2.13681e-148	TALDO1
1.58079e-152	-0.633371	0.281	0.761	3.04982e-148	TXN2
2.0912e-152	-0.869417	0.686	0.944	4.03455e-148	TXNDC17
5.85396e-152	-0.820705	0.468	0.869	1.1294e-147	ECHS1
1.86598e-151	1.05967	0.958	0.937	3.60003e-147	CYP3A5
2.47346e-151	-0.806	0.868	0.986	4.77205e-147	RPL8
9.41303e-151	0.902049	1	1	1.81606e-146	AL512646.1
1.05326e-150	-0.573629	0.156	0.636	2.03206e-146	FBXL15
1.79604e-150	1.01794	0.93	0.947	3.4651e-146	CD164
7.7391e-149	-0.668751	0.384	0.835	1.49311e-144	CNIH1
1.43573e-148	-0.546906	0.043	0.473	2.76995e-144	HMGN3
4.37423e-148	-0.737707	0.523	0.905	8.4392e-144	SEC13
4.7757e-148	-0.464692	0.048	0.483	9.21377e-144	HSD17B10
1.13415e-147	-0.526684	0.144	0.618	2.18811e-143	SLC25A4
8.18024e-147	-0.570691	0.222	0.699	1.57821e-142	TMEM14B
1.18644e-146	-0.721967	0.403	0.828	2.289e-142	NDUFA12
2.14399e-146	1.07054	0.956	0.93	4.1364e-142	CLDN4
2.95818e-146	-0.612617	0.249	0.728	5.70721e-142	PYURF
3.34036e-146	-0.53951	0.149	0.626	6.44456e-142	APEH
1.13759e-145	-0.70456	0.342	0.811	2.19475e-141	TMEM41A
1.87646e-145	-0.540501	0.14	0.62	3.62025e-141	ENTPD7
3.23489e-145	-0.69055	0.397	0.844	6.24108e-141	BAX
4.46122e-145	-0.664377	0.076	0.53	8.60703e-141	SUSD2
6.29052e-145	-0.627677	0.268	0.755	1.21363e-140	PDLIM2
6.73019e-145	-0.608841	0.23	0.711	1.29846e-140	PLLP
1.7069e-144	-0.832471	0.835	0.986	3.29313e-140	CALM2
2.01508e-144	1.07331	0.992	0.985	3.8877e-140	LINC00844
2.89739e-144	-0.836354	0.771	0.961	5.58994e-140	COX7B
3.60479e-144	-0.73493	0.746	0.967	6.95472e-140	SLC22A18
1.91515e-143	-0.799945	0.45	0.855	3.69491e-139	AKR7A2
2.3341e-143	-0.779878	0.684	0.95	4.50317e-139	NDUFA1
2.47376e-143	-0.760289	0.026	0.435	4.77262e-139	AADAC
3.38619e-143	-0.767961	0.609	0.945	6.53299e-139	NUCB1
8.82788e-143	-0.731512	0.918	0.997	1.70316e-138	MYL12B
8.90374e-143	-0.801125	0.479	0.895	1.7178e-138	ATOX1
1.85611e-142	-0.551483	0.107	0.559	3.58099e-138	SLC27A4
1.94717e-142	-0.657595	0.488	0.891	3.75667e-138	OCIAD1
2.33625e-142	-0.956026	0.348	0.785	4.50733e-138	NQO1
2.80022e-142	-0.5405	0.114	0.567	5.40247e-138	AIMP2
3.08929e-142	-0.773974	0.527	0.874	5.96016e-138	NDUFS5
5.1196e-142	-0.671236	0.429	0.845	9.87725e-138	RTCB
1.13347e-141	1.11491	0.947	0.965	2.18681e-137	CCNI
1.33595e-141	-0.987315	0.64	0.965	2.57744e-137	C15orf48
2.56681e-141	-0.550895	0.17	0.63	4.95214e-137	POLR2K
3.97075e-141	-0.868042	0.977	0.999	7.66077e-137	KRT8
4.65428e-141	-1.01682	0.505	0.917	8.9795e-137	HPGD
8.01402e-141	-0.584503	0.238	0.715	1.54615e-136	NDUFA10
1.62454e-140	-0.55143	0.16	0.615	3.13423e-136	MRPS7
1.62675e-140	-0.648311	0.262	0.73	3.13849e-136	HSPE1
3.48133e-140	-0.542436	0.21	0.683	6.71653e-136	TRAPPC2L
3.59109e-140	-0.914298	0.791	0.978	6.92829e-136	MT-ND4L
4.67947e-140	-0.783463	0.7	0.951	9.02811e-136	UQCRH
8.25151e-140	1.06284	0.956	0.954	1.59196e-135	MUC17
9.23605e-140	-0.534225	0.187	0.663	1.78191e-135	CCT5
3.4611e-139	1.57554	0.832	0.764	6.6775e-135	HIST1H1C
3.80662e-139	-0.645009	0.349	0.8	7.34411e-135	TMEM98
5.0814e-139	-0.523949	0.18	0.65	9.80355e-135	FAM174C
6.11612e-139	-0.527665	0.12	0.576	1.17998e-134	CYP2J2
6.4047e-139	-0.771252	0.743	0.96	1.23566e-134	RTN4
6.49557e-139	-0.710047	0.342	0.804	1.25319e-134	EPHX2
7.83961e-139	-0.909003	0.969	1	1.5125e-134	KRT19
8.80472e-139	0.820967	0.952	0.942	1.69869e-134	TMC5
1.64656e-138	-0.651272	0.431	0.846	3.17671e-134	ATP6V0D1
1.94712e-138	-0.621027	0.267	0.725	3.75657e-134	RWDD1
2.44617e-138	-0.651482	0.354	0.821	4.7194e-134	SLC31A1
3.28423e-138	-0.571192	0.244	0.707	6.33626e-134	PLGRKT
4.10536e-138	-0.545232	0.19	0.656	7.92046e-134	PSMC5
7.07353e-138	-0.652322	0.357	0.794	1.3647e-133	RPS19BP1
1.27955e-137	-0.517696	0.091	0.535	2.46863e-133	GPAT3
3.45797e-137	-0.630542	0.308	0.779	6.67147e-133	SLC35G1
4.31587e-137	-0.71476	0.369	0.79	8.32661e-133	SLIRP
7.60298e-137	-0.742396	0.538	0.908	1.46684e-132	FUOM
1.02613e-136	0.939429	1	1	1.97971e-132	AC010970.1
2.00742e-136	-0.674626	0.322	0.775	3.87292e-132	TMEM208
2.59571e-136	-0.773074	0.55	0.901	5.00791e-132	RPL27
3.58993e-136	-0.719543	0.557	0.9	6.92605e-132	CYCS
4.05174e-136	-0.519371	0.149	0.597	7.81702e-132	SPR
4.70012e-136	-0.648168	0.271	0.765	9.06794e-132	MAF
4.94582e-136	-0.467699	0.114	0.557	9.54197e-132	ALDH9A1
6.03652e-136	-0.771847	0.354	0.802	1.16462e-131	DPP4
8.35239e-136	-0.690073	0.535	0.892	1.61143e-131	TMEM106C
1.61375e-135	-0.601034	0.102	0.552	3.11341e-131	SLC26A2
2.73429e-135	-0.669791	0.531	0.91	5.27527e-131	H2AFY
3.27398e-135	1.04711	0.831	0.718	6.31648e-131	SORL1
5.60087e-135	-0.741211	0.358	0.803	1.08058e-130	RPS2P5
8.09201e-135	-0.603172	0.127	0.565	1.56119e-130	ACOT7
9.1685e-135	1.09551	0.875	0.8	1.76888e-130	FHL2
9.20169e-135	0.949838	0.708	0.394	1.77528e-130	SCNN1A
2.98712e-134	-0.472002	0.121	0.565	5.76305e-130	DUSP23
3.11772e-134	-0.668127	0.367	0.801	6.01502e-130	MGST2
4.15e-134	-0.769561	0.582	0.947	8.00659e-130	ABCG2
1.08264e-133	-0.565559	0.263	0.724	2.08874e-129	AP1M2
1.71297e-133	-0.546236	0.199	0.654	3.30484e-129	MRPS16
2.45863e-133	-0.53438	0.206	0.674	4.74343e-129	TMEM160
3.50442e-133	-0.567201	0.133	0.574	6.76107e-129	BDH2
9.11344e-133	-0.699064	0.381	0.83	1.75826e-128	GLTPD2
1.66044e-132	-0.474057	0.124	0.569	3.20349e-128	GALM
1.82322e-132	-0.694377	0.634	0.912	3.51754e-128	POMP
2.75711e-132	-0.587587	0.286	0.74	5.3193e-128	RNF5
2.92636e-132	-0.661728	0.5	0.914	5.64583e-128	ARHGAP18
3.84536e-132	-0.576347	0.286	0.734	7.41886e-128	NDUFA8
4.0434e-132	-0.576147	0.179	0.638	7.80094e-128	GOLIM4
6.27906e-132	-0.689524	0.433	0.844	1.21142e-127	RPS26
6.61579e-132	-1.72062	0.438	0.85	1.27638e-127	APOC3
7.86232e-132	-0.767221	0.819	0.987	1.51688e-127	RPL19
1.19191e-131	-0.528221	0.257	0.721	2.29956e-127	NUDT14
1.27786e-131	-0.602297	0.199	0.659	2.46538e-127	ACY3
2.37408e-131	-0.685242	0.396	0.847	4.58031e-127	SLC3A2
3.6243e-131	-0.588178	0.362	0.819	6.99235e-127	RNPEP
5.94885e-131	-0.745876	0.858	0.991	1.14771e-126	CES2
1.61781e-130	0.903186	0.938	0.953	3.12125e-126	PTTG1IP
2.71356e-130	-0.732213	0.942	0.998	5.23527e-126	RPL41
5.97862e-130	-0.748093	0.476	0.862	1.15345e-125	RPL10A
8.35337e-130	-0.589796	0.304	0.746	1.61162e-125	MRPL51
9.44455e-130	-0.813245	0.498	0.888	1.82214e-125	TDP2
1.16295e-129	-0.481474	0.157	0.607	2.24368e-125	DLD
1.67353e-129	1.02461	0.801	0.578	3.22873e-125	SLC16A3
2.63346e-129	-0.522679	0.201	0.645	5.08074e-125	TOMM22
4.37436e-129	-0.663402	0.407	0.824	8.43945e-125	NDUFB5
7.00343e-129	-0.790295	0.654	0.958	1.35117e-124	MEP1A
1.19948e-128	-0.706022	0.608	0.921	2.31416e-124	ROMO1
1.4353e-128	-0.671757	0.726	0.969	2.76912e-124	PSME1
1.97559e-128	-0.551686	0.24	0.691	3.81151e-124	PXMP2
3.82941e-128	-0.59327	0.129	0.576	7.38808e-124	LGALS2
6.68649e-128	-0.662381	0.49	0.877	1.29002e-123	COA3
9.22797e-128	0.906753	0.871	0.81	1.78035e-123	DNM2
1.50311e-127	-0.719923	0.437	0.836	2.89995e-123	RPSA
1.98582e-127	-0.668633	0.749	0.961	3.83124e-123	HADHA
2.0899e-127	-0.518641	0.164	0.599	4.03204e-123	PHB
2.44952e-127	-0.733961	0.813	0.982	4.72587e-123	PRDX5
2.58743e-127	-0.770617	0.199	0.65	4.99193e-123	PI3
2.7016e-127	-0.648809	0.45	0.832	5.2122e-123	NDUFS2
3.52224e-127	-0.471961	0.199	0.656	6.79546e-123	DHRS1
4.05054e-127	-0.742472	0.753	0.972	7.8147e-123	RPS27A
7.29153e-127	-0.604956	0.263	0.721	1.40676e-122	HSPD1
7.3953e-127	1.22658	0.902	0.831	1.42678e-122	CD55
1.20907e-126	-0.554845	0.102	0.526	2.33267e-122	CLDN2
2.6985e-126	-0.629571	0.342	0.772	5.20622e-122	CDS1
3.53184e-126	-1.04048	0.058	0.451	6.81398e-122	ENPP7
3.97935e-126	-0.502446	0.23	0.681	7.67737e-122	COA6
4.12513e-126	-0.671489	0.512	0.871	7.95862e-122	NDUFC1
6.55214e-126	-0.598677	0.354	0.807	1.2641e-121	NAPRT
8.79551e-126	-0.454555	0.129	0.561	1.69692e-121	FH
9.20404e-126	-0.467153	0.098	0.521	1.77574e-121	ATRN
1.12699e-125	-0.669697	0.535	0.89	2.17431e-121	OCIAD2
2.69492e-125	0.790127	0.913	0.911	5.19932e-121	KTN1
4.68309e-125	-0.777317	0.541	0.895	9.03508e-121	SAT2
5.09219e-125	-0.528325	0.28	0.729	9.82437e-121	DNPEP
5.77694e-125	-0.524675	0.253	0.706	1.11455e-120	GPAA1
6.5266e-125	-0.582911	0.351	0.79	1.25918e-120	STUB1
6.75105e-125	-0.655808	0.538	0.891	1.30248e-120	PSMD8
7.5483e-125	-0.447955	0.146	0.583	1.45629e-120	NUDT9
1.05674e-124	-0.53695	0.245	0.706	2.03876e-120	ADGRG7
2.06519e-124	-0.50144	0.212	0.662	3.98436e-120	TP53I3
3.32911e-124	-0.51507	0.219	0.664	6.42284e-120	MRPL21
6.18561e-124	-0.612911	0.349	0.775	1.19339e-119	RAB5IF
6.33116e-124	-0.510703	0.159	0.591	1.22147e-119	LAPTM4B
6.86272e-124	-0.512234	0.217	0.658	1.32402e-119	TXNL4A
9.18839e-124	-0.499054	0.163	0.598	1.77272e-119	HSD17B4
1.29299e-123	1.07782	0.847	0.757	2.49457e-119	LAMB3
2.11606e-123	-0.771947	0.393	0.803	4.08252e-119	GPX1
2.31988e-123	-0.513529	0.262	0.707	4.47575e-119	TMEM9B
5.17455e-123	1.04174	0.706	0.449	9.98325e-119	GLUL
1.34693e-122	-0.403862	0.095	0.511	2.59863e-118	MRPS26
1.63581e-122	-0.675178	0.428	0.851	3.15598e-118	ADI1
5.20853e-122	1.07629	0.897	0.891	1.00488e-117	APP
6.51648e-122	-0.90702	0.766	0.973	1.25722e-117	PKIB
6.73936e-122	0.917169	0.537	0.193	1.30023e-117	LINC01559
7.62092e-122	1.03336	0.613	0.297	1.4703e-117	SLC2A1
1.292e-121	-0.479407	0.207	0.644	2.49265e-117	SCCPDH
1.31071e-121	-0.694529	0.454	0.854	2.52875e-117	NDUFA3
2.01651e-121	-0.479722	0.23	0.672	3.89045e-117	TEX264
2.59351e-121	-0.569498	0.355	0.787	5.00365e-117	MRPS21
2.72572e-121	-0.842746	0.993	1	5.25872e-117	FABP1
3.90059e-121	-0.418138	0.066	0.458	7.52541e-117	PTGES2
1.15459e-120	-0.604104	0.416	0.818	2.22755e-116	SDHC
1.2118e-120	1.25562	0.87	0.806	2.33792e-116	ZFAS1
2.62227e-120	-0.513104	0.296	0.725	5.05914e-116	MRPL27
4.41187e-120	1.02003	0.593	0.286	8.51181e-116	FBXO32
7.54234e-120	-0.490996	0.186	0.629	1.45514e-115	CCT3
9.29343e-120	0.999496	0.927	0.9	1.79298e-115	ARID5B
1.26438e-119	-0.756973	0.318	0.77	2.43937e-115	ZG16
1.62324e-119	1.07571	0.897	0.676	3.13171e-115	TFF2
1.64303e-119	-0.459529	0.184	0.622	3.1699e-115	ACOT2
2.71626e-119	-0.530554	0.123	0.533	5.24048e-115	EPHX1
2.82296e-119	0.962407	0.806	0.656	5.44633e-115	RHPN2
3.34363e-119	-0.403994	0.07	0.455	6.45087e-115	HDDC2
4.40779e-119	-0.448588	0.153	0.583	8.50396e-115	SLC22A18AS
5.88741e-119	-0.376863	0.052	0.431	1.13586e-114	MRPL15
1.08387e-118	-0.547602	0.07	0.464	2.09111e-114	CPO
2.63378e-118	-0.563056	0.344	0.782	5.08136e-114	C11orf24
2.99814e-118	-0.599628	0.446	0.859	5.7843e-114	HNF4G
3.65267e-118	-0.741719	0.705	0.939	7.04709e-114	ATP5MD
5.44835e-118	-0.468349	0.163	0.597	1.05115e-113	SGK1
7.92815e-118	-0.476269	0.174	0.609	1.52958e-113	DDAH1
1.00654e-117	-0.689166	0.581	0.918	1.94192e-113	SOD1
1.16159e-117	-0.456971	0.099	0.497	2.24106e-113	TMEM147
1.25891e-117	-0.417508	0.138	0.57	2.42882e-113	TIMM23
1.34949e-117	1.14615	0.841	0.739	2.60358e-113	SQLE
1.40593e-117	-0.421187	0.132	0.551	2.71247e-113	MSRA
1.52379e-117	-0.702645	0.811	0.968	2.93985e-113	ATP5F1E
1.59466e-117	-0.684703	0.586	0.91	3.07657e-113	FAM3C
1.74724e-117	-0.537272	0.265	0.687	3.37095e-113	CHCHD5
1.94799e-117	-0.454078	0.105	0.508	3.75825e-113	DAB2
2.07256e-117	-0.518331	0.087	0.488	3.99859e-113	SULT1B1
2.20392e-117	-0.422019	0.128	0.541	4.25203e-113	CCT2
2.37725e-117	1.1319	0.665	0.423	4.58642e-113	ITGAV
2.58089e-117	-0.443754	0.157	0.583	4.97931e-113	RBKS
2.86259e-117	-0.508539	0.209	0.653	5.52279e-113	NR1H4
2.96529e-117	-0.452675	0.065	0.443	5.72093e-113	C1QBP
3.93011e-117	-0.415771	0.085	0.477	7.58237e-113	IL18
9.18248e-117	-0.42583	0.123	0.537	1.77158e-112	A1CF
1.65265e-116	-0.674819	0.429	0.86	3.18846e-112	SLC15A1
5.10457e-116	-0.545409	0.357	0.796	9.84825e-112	PRDX3
5.51891e-116	-0.447207	0.218	0.668	1.06476e-111	ACP2
7.78203e-116	-0.531145	0.332	0.76	1.50139e-111	CLRN3
1.32878e-115	-0.686063	0.843	0.986	2.56362e-111	COX7C
1.68081e-115	-0.473966	0.165	0.586	3.2428e-111	MRPS25
1.81393e-115	-0.609494	0.385	0.794	3.49962e-111	GOLT1A
2.20192e-115	-0.420679	0.089	0.479	4.24817e-111	SLC36A1
2.29225e-115	-0.559402	0.374	0.785	4.42243e-111	TMEM14C
2.7354e-115	-0.402271	0.104	0.503	5.27741e-111	MRPL11
3.22565e-115	-0.559383	0.367	0.819	6.22325e-111	SEPHS2
5.81154e-115	-0.695528	0.662	0.927	1.12122e-110	GNA11
7.72912e-115	-0.440524	0.15	0.565	1.49118e-110	SLC25A11
8.07834e-115	-0.795389	0.784	0.972	1.55855e-110	PPIB
1.55823e-114	-0.421301	0.157	0.578	3.00629e-110	MFSD1
1.88699e-114	0.866741	0.883	0.864	3.64057e-110	ERBB3
3.56146e-114	-0.561034	0.429	0.818	6.87113e-110	TRAPPC1
3.56248e-114	-0.432258	0.06	0.438	6.87309e-110	AGMAT
5.12653e-114	-0.588658	0.389	0.805	9.89062e-110	PSMA5
8.00534e-114	-0.385861	0.067	0.438	1.54447e-109	SH3BGRL
8.26039e-114	-0.580351	0.415	0.829	1.59368e-109	ACO2
1.1556e-113	-0.468693	0.225	0.643	2.2295e-109	EIF3I
1.73742e-113	-0.485616	0.124	0.529	3.352e-109	EPB41L3
1.83454e-113	-0.684068	0.239	0.661	3.53938e-109	DNASE1
1.88823e-113	1.07454	0.823	0.75	3.64296e-109	PNRC1
3.33926e-113	-0.748842	0.532	0.904	6.44243e-109	ISG15
4.03391e-113	-0.415636	0.133	0.545	7.78262e-109	ESD
5.18742e-113	-0.595502	0.075	0.452	1.00081e-108	GUCA2B
6.59376e-113	-0.516694	0.299	0.736	1.27213e-108	CYP4F12
7.40138e-113	-0.538638	0.401	0.805	1.42795e-108	TMEM167A
1.49836e-112	-0.368076	0.079	0.456	2.89078e-108	MFSD3
3.547e-112	-0.477575	0.273	0.708	6.84322e-108	SELENOT
3.55433e-112	0.82625	0.89	0.874	6.85738e-108	GSN
4.0503e-112	-0.679939	0.852	0.991	7.81424e-108	MT-ND3
4.97696e-112	-0.409055	0.148	0.561	9.60205e-108	GRHPR
7.44999e-112	-0.3934	0.125	0.534	1.43733e-107	TMEM220
1.4653e-111	-0.579898	0.459	0.851	2.827e-107	REEP5
1.5925e-111	-0.618727	0.682	0.943	3.07241e-107	NDUFA6
1.63629e-111	-0.361226	0.068	0.439	3.1569e-107	GGCT
1.70494e-111	-0.461056	0.163	0.57	3.28933e-107	PDCD5
2.22769e-111	-0.478069	0.317	0.754	4.29788e-107	GTF3C6
3.38885e-111	-0.40646	0.155	0.567	6.53811e-107	SORBS3
3.82436e-111	-0.460098	0.237	0.675	7.37834e-107	CDCA3
6.19924e-111	-0.392272	0.118	0.513	1.19602e-106	SLC25A20
1.17023e-110	-0.43186	0.223	0.66	2.25772e-106	SNF8
1.42635e-110	-0.562859	0.156	0.562	2.75186e-106	AKR1C1
2.55383e-110	0.731078	0.384	0.088	4.92711e-106	FRY
2.66024e-110	-0.688601	0.615	0.925	5.1324e-106	TMEM54
3.23841e-110	-0.467981	0.168	0.574	6.24787e-106	RMDN3
3.37184e-110	-0.631789	0.597	0.905	6.50529e-106	PPP1CA
7.63032e-110	-0.714071	0.665	0.929	1.47212e-105	YBX1
7.75783e-110	-0.444486	0.209	0.634	1.49672e-105	GOT1
9.67795e-110	-0.40222	0.152	0.556	1.86717e-105	IDH3B
2.57708e-109	-2.1317	0.558	0.921	4.97196e-105	FABP6
2.83611e-109	-0.478781	0.275	0.711	5.4717e-105	LAP3
3.55683e-109	0.870652	0.796	0.705	6.86219e-105	IGF2BP2
4.5009e-109	-0.54778	0.426	0.826	8.68358e-105	GFER
4.86293e-109	-0.378542	0.087	0.467	9.38205e-105	SEC22C
5.06847e-109	-0.573154	0.268	0.694	9.7786e-105	CIDEC
5.38915e-109	-0.628938	0.811	0.976	1.03973e-104	FAM3B
5.78144e-109	-0.461741	0.031	0.372	1.11541e-104	RBP1
6.1218e-109	-0.578736	0.538	0.89	1.18108e-104	COMTD1
8.13986e-109	1.26206	0.264	0.024	1.57042e-104	MT1X
1.55828e-108	-0.36287	0.079	0.453	3.00638e-104	CRYZ
2.7259e-108	-0.445585	0.218	0.634	5.25908e-104	SNRPC
3.59871e-108	-0.393023	0.11	0.495	6.94299e-104	NBDY
3.72104e-108	0.911841	0.678	0.447	7.179e-104	SEMA4B
3.81885e-108	-0.412404	0.13	0.541	7.36771e-104	CYP2C19
5.34493e-108	-0.590776	0.592	0.911	1.0312e-103	SURF4
7.46703e-108	-0.575406	0.487	0.878	1.44061e-103	BTNL8
1.29799e-107	-0.429999	0.064	0.425	2.50422e-103	USP2
2.20383e-107	-0.431789	0.144	0.544	4.25185e-103	C1QTNF12
2.37672e-107	-0.484982	0.268	0.695	4.58541e-103	CEBPD
2.43085e-107	-0.376	0.118	0.51	4.68984e-103	SAMM50
2.93397e-107	-0.476096	0.134	0.536	5.6605e-103	PBLD
3.90374e-107	-0.396239	0.156	0.567	7.53148e-103	SCRN2
5.33819e-107	-0.591499	0.539	0.874	1.0299e-102	MPC2
5.92325e-107	-0.759284	0.017	0.344	1.14277e-102	LCT
7.30396e-107	-0.483042	0.276	0.693	1.40915e-102	EIF3G
9.20949e-107	-0.463565	0.268	0.693	1.77679e-102	ESRRA
9.43737e-107	-0.479459	0.275	0.705	1.82075e-102	GADD45GIP1
9.49423e-107	-0.472336	0.217	0.637	1.83172e-102	IMMT
1.23619e-106	-0.636593	0.226	0.644	2.38498e-102	EIF4EBP1
1.28502e-106	-0.486708	0.289	0.692	2.47918e-102	DCTN3
1.33578e-106	-0.487862	0.314	0.743	2.57712e-102	MPC1
1.85621e-106	0.873323	0.667	0.428	3.58118e-102	MXI1
2.1426e-106	-0.523351	0.445	0.83	4.13372e-102	PPCS
2.32644e-106	-0.580547	0.396	0.793	4.48839e-102	NDUFB1
2.41068e-106	-0.617398	0.583	0.905	4.65093e-102	ALKBH7
2.82193e-106	-0.477664	0.247	0.667	5.44436e-102	SNU13
2.95672e-106	-0.617544	0.585	0.914	5.70441e-102	EEF1D
1.2186e-105	-0.392572	0.116	0.504	2.35104e-101	ACADM
1.40776e-105	1.09299	0.876	0.932	2.716e-101	MIF
1.61984e-105	-0.476643	0.295	0.715	3.12516e-101	IDH3G
1.81485e-105	-0.566268	0.429	0.825	3.50139e-101	RAB17
2.06179e-105	-0.49138	0.342	0.755	3.9778e-101	RRAS2
2.09846e-105	-0.514158	0.321	0.728	4.04857e-101	ECI1
2.52197e-105	-0.710675	0.207	0.619	4.86563e-101	PMP22
3.24989e-105	-0.431465	0.274	0.711	6.27001e-101	DPH3
3.31591e-105	-0.396174	0.164	0.572	6.39738e-101	ALDH3A2
9.84283e-105	-0.582444	0.455	0.841	1.89898e-100	COMT
1.96998e-104	-0.478859	0.315	0.739	3.80069e-100	DDRGK1
2.02921e-104	-0.753838	0.949	0.995	3.91495e-100	S100A10
3.1516e-104	-0.742525	0.191	0.586	6.08038e-100	CRELD2
3.19536e-104	-0.602621	0.597	0.913	6.1648e-100	TECR
3.55756e-104	-0.451778	0.27	0.697	6.8636e-100	NARS
4.71826e-104	-0.346603	0.071	0.434	9.10293e-100	MRPL3
1.23992e-103	-0.392173	0.105	0.478	2.39217e-99	BOLA3
1.33088e-103	-0.623446	0.705	0.953	2.56767e-99	RPS5
1.50734e-103	-0.571104	0.516	0.867	2.90812e-99	CHPT1
1.67682e-103	1.27637	0.791	0.599	3.23509e-99	IGFBP3
2.06688e-103	-0.378475	0.118	0.495	3.98762e-99	MRPS33
2.3158e-103	-0.402166	0.195	0.608	4.46787e-99	PMVK
2.45044e-103	-0.507653	0.338	0.743	4.72764e-99	SIVA1
2.78077e-103	1.05816	0.902	0.902	5.36494e-99	AL135790.1
2.96461e-103	-0.400302	0.044	0.383	5.71961e-99	MS4A10
3.2343e-103	0.763556	0.945	0.985	6.23994e-99	HLA-A
3.81098e-103	0.786575	0.583	0.232	7.35252e-99	PNCK
5.97353e-103	-0.490275	0.342	0.754	1.15247e-98	MRPL57
7.29113e-103	-0.32277	0.079	0.439	1.40668e-98	NABP2
9.25691e-103	-0.442984	0.241	0.652	1.78594e-98	ACADS
9.58102e-103	-0.375354	0.163	0.563	1.84847e-98	EFR3A
1.02857e-102	-0.466761	0.302	0.713	1.98442e-98	DERA
1.30024e-102	-0.397525	0.056	0.399	2.50854e-98	SLC6A4
1.40205e-102	-0.585486	0.64	0.936	2.70498e-98	CALM3
1.71546e-102	-0.649706	0.811	0.973	3.30964e-98	RPLP2
2.03504e-102	-0.461478	0.299	0.721	3.92621e-98	LYPLA2
2.26873e-102	-0.424664	0.252	0.67	4.37706e-98	MCRIP2
2.79224e-102	-0.545052	0.248	0.65	5.38707e-98	CAV2
3.01921e-102	-0.32104	0.071	0.429	5.82495e-98	MRPL35
3.07742e-102	-0.512765	0.32	0.742	5.93727e-98	PSMD1
3.4309e-102	0.932548	0.885	0.865	6.61923e-98	LMO7
6.75492e-102	-0.572789	0.638	0.915	1.30323e-97	CLTA
1.00492e-101	-0.436206	0.19	0.595	1.93879e-97	DEGS2
1.1129e-101	-0.328002	0.059	0.405	2.14711e-97	CCDC51
1.69576e-101	-0.331775	0.065	0.416	3.27163e-97	DMAC1
1.82798e-101	-0.439708	0.218	0.623	3.52672e-97	ILVBL
2.21645e-101	-0.417619	0.238	0.656	4.2762e-97	PPM1G
2.37746e-101	-0.548664	0.16	0.55	4.58683e-97	ALPG
3.2219e-101	-0.612832	0.667	0.919	6.21601e-97	MAP2K2
3.50734e-101	-0.600289	0.674	0.946	6.76671e-97	CTSZ
3.83644e-101	0.806616	0.32	0.057	7.40163e-97	LGALS1
3.95513e-101	-0.40232	0.035	0.36	7.63063e-97	OTC
4.3122e-101	-0.601131	0.715	0.95	8.31953e-97	RPS4X
5.52831e-101	1.88061	0.674	0.406	1.06658e-96	GDF15
5.55396e-101	-0.569021	0.912	0.993	1.07153e-96	SERF2
6.31779e-101	0.693843	0.459	0.168	1.21889e-96	GRB7
9.09886e-101	-0.375216	0.122	0.503	1.75544e-96	EMC9
9.49996e-101	-0.402313	0.078	0.435	1.83283e-96	ACE2
9.86219e-101	-0.448371	0.234	0.642	1.90271e-96	TOMM5
1.28645e-100	-0.493171	0.349	0.755	2.48194e-96	ERH
1.45189e-100	-0.549165	0.585	0.914	2.80112e-96	ERP29
1.54561e-100	-0.367066	0.143	0.537	2.98195e-96	TBCB
1.59973e-100	-0.982455	0.288	0.671	3.08635e-96	SLPI
2.53274e-100	1.11024	0.751	0.627	4.88642e-96	P4HA2
2.86602e-100	0.854224	0.87	0.909	5.52941e-96	DEK
7.64587e-100	-0.366719	0.106	0.475	1.47512e-95	TSTA3
7.8247e-100	-0.740369	0.194	0.598	1.50962e-95	GSR
8.98606e-100	0.971281	0.841	0.811	1.73368e-95	COL17A1
1.04419e-99	0.856935	0.542	0.246	2.01456e-95	HK2
1.13708e-99	0.637656	0.342	0.073	2.19376e-95	CXCR4
1.19982e-99	-0.348291	0.077	0.43	2.31481e-95	SHMT1
1.86676e-99	-0.428848	0.232	0.647	3.60153e-95	PSMD2
1.87244e-99	-0.389704	0.125	0.501	3.6125e-95	SLC49A4
2.054e-99	-0.446677	0.297	0.707	3.96278e-95	SSBP1
4.0521e-99	-0.45828	0.303	0.717	7.81772e-95	JOSD2
6.14419e-99	-0.318427	0.097	0.46	1.1854e-94	PAXX
7.20221e-99	-0.360305	0.159	0.551	1.38952e-94	FAM136A
7.24014e-99	-0.437785	0.229	0.623	1.39684e-94	TIMM17A
7.80484e-99	-0.433996	0.245	0.653	1.50579e-94	CHCHD3
9.97015e-99	-0.35372	0.132	0.511	1.92354e-94	MRPS11
1.08311e-98	-0.606664	0.744	0.956	2.08965e-94	RPS16
2.20172e-98	-0.472507	0.326	0.738	4.24777e-94	DCAF11
2.26026e-98	0.955538	0.898	0.897	4.36072e-94	FDPS
2.3537e-98	-0.424801	0.243	0.664	4.54099e-94	AP1B1
3.17475e-98	-0.543034	0.326	0.714	6.12505e-94	C9orf16
3.4851e-98	-0.61681	0.392	0.766	6.7238e-94	C12orf57
3.51649e-98	1.14499	0.891	0.892	6.78437e-94	NDRG1
4.34352e-98	-0.522271	0.475	0.851	8.37994e-94	MLF2
6.30224e-98	-0.370813	0.167	0.558	1.21589e-93	SIGMAR1
8.45738e-98	0.921377	0.881	0.893	1.63168e-93	JUND
1.68108e-97	-0.557234	0.564	0.889	3.2433e-93	SAR1B
1.86801e-97	-0.704084	0.988	1	3.60396e-93	LGALS4
3.29317e-97	0.87854	0.546	0.264	6.35351e-93	MUC20
4.01651e-97	-0.605669	0.708	0.951	7.74905e-93	CLTB
5.29124e-97	-0.403523	0.234	0.638	1.02084e-92	MRPL43
5.51545e-97	-0.421598	0.276	0.681	1.0641e-92	EMC7
5.92678e-97	-0.429204	0.249	0.658	1.14345e-92	PSMC4
7.00987e-97	-0.33648	0.062	0.403	1.35241e-92	PARP1
7.52384e-97	-0.425675	0.252	0.649	1.45157e-92	NUDT22
9.66582e-97	-0.318414	0.025	0.336	1.86483e-92	PCDH7
1.05669e-96	-0.514678	0.455	0.826	2.03867e-92	TMEM179B
1.14948e-96	-0.395862	0.195	0.591	2.2177e-92	MRPS35
1.17638e-96	-0.354118	0.027	0.338	2.26959e-92	MPP1
1.26464e-96	-0.374922	0.176	0.575	2.43987e-92	UBE2E3
1.65448e-96	0.848907	0.622	0.38	3.19198e-92	TMEM123
2.00441e-96	-0.399745	0.217	0.618	3.8671e-92	GET3
2.24279e-96	-0.341764	0.092	0.444	4.32701e-92	TMEM126A
2.64268e-96	0.913555	0.798	0.733	5.09852e-92	GPM6A
2.89865e-96	0.488144	0.261	0.033	5.59237e-92	AL121761.1
5.30372e-96	-0.358242	0.156	0.54	1.02325e-91	ARRB2
6.68093e-96	-0.31876	0.093	0.45	1.28895e-91	IDNK
6.95688e-96	-0.378811	0.181	0.572	1.34219e-91	MGMT
8.65242e-96	-0.346286	0.153	0.536	1.66931e-91	GLRX2
8.89008e-96	-0.508103	0.326	0.73	1.71516e-91	PSMB8
9.34428e-96	-0.285551	0.052	0.384	1.80279e-91	COMMD8
1.27847e-95	1.15387	0.679	0.475	2.46656e-91	EFNA1
1.41833e-95	-0.464096	0.369	0.76	2.73639e-91	SNRPG
1.51576e-95	-0.33284	0.137	0.511	2.92436e-91	NUDT5
1.96477e-95	-0.500325	0.36	0.766	3.79063e-91	SELENOH
2.07705e-95	-0.625007	0.68	0.92	4.00725e-91	SEC61B
2.2594e-95	-0.508545	0.348	0.736	4.35905e-91	PSMB2
2.66775e-95	-0.478144	0.343	0.733	5.14689e-91	PSMB5
2.75675e-95	-0.413417	0.307	0.717	5.3186e-91	XPNPEP1
2.97191e-95	-0.435537	0.307	0.704	5.7337e-91	TMEM230
5.76908e-95	-0.516477	0.486	0.85	1.11303e-90	MRPS34
7.56057e-95	-0.544983	0.281	0.667	1.45866e-90	GLUD1
7.61215e-95	1.06085	0.541	0.269	1.46861e-90	ANKRD37
8.19016e-95	0.904943	0.487	0.215	1.58013e-90	TBC1D8
8.19386e-95	-0.496531	0.349	0.741	1.58084e-90	NENF
9.09257e-95	-0.488051	0.344	0.733	1.75423e-90	ATRAID
9.38926e-95	-0.365903	0.191	0.583	1.81147e-90	COQ9
2.52921e-94	-0.525616	0.608	0.917	4.8796e-90	CD99
3.41726e-94	0.899647	0.863	0.854	6.59292e-90	BTN3A2
3.98926e-94	0.827441	0.707	0.569	7.69648e-90	BAIAP2L1
4.18432e-94	-0.314583	0.079	0.421	8.07281e-90	ZNF593
5.08427e-94	-0.493629	0.382	0.761	9.80908e-90	RTRAF
5.96215e-94	-0.429104	0.15	0.519	1.15028e-89	ME1
7.70472e-94	-1.05443	0.702	0.935	1.48647e-89	REG4
8.73292e-94	-0.383623	0.115	0.477	1.68484e-89	AQP7
9.77953e-94	-0.334237	0.098	0.451	1.88677e-89	GPS1
1.2541e-93	-0.351513	0.146	0.527	2.41954e-89	REX1BD
1.255e-93	-0.535182	0.582	0.902	2.42128e-89	ERGIC3
1.32329e-93	-0.534652	0.649	0.928	2.55303e-89	TMEM120A
1.5908e-93	-0.493778	0.548	0.886	3.06912e-89	AP2M1
1.76635e-93	-0.452574	0.282	0.681	3.40782e-89	CENPX
2.53873e-93	-0.41245	0.235	0.64	4.89798e-89	MAN1A1
2.69674e-93	-0.383575	0.202	0.588	5.20282e-89	PHYH
4.19747e-93	0.970884	0.9	0.891	8.09817e-89	ZNF333
5.28826e-93	0.811737	0.899	0.907	1.02026e-88	TPM4
8.18949e-93	-0.293805	0.049	0.371	1.58e-88	ALG3
1.07923e-92	0.885681	0.658	0.441	2.08217e-88	FNDC3B
1.5339e-92	-0.359497	0.182	0.577	2.95935e-88	PA2G4
2.06729e-92	-0.341847	0.183	0.569	3.98841e-88	AGPAT1
2.08257e-92	-0.533583	0.619	0.916	4.0179e-88	HADHB
2.15236e-92	-0.417202	0.234	0.627	4.15255e-88	HOOK1
2.21531e-92	-0.376794	0.236	0.641	4.274e-88	ACOT8
2.54844e-92	0.964444	0.733	0.549	4.91671e-88	MARCKSL1
2.90612e-92	-0.320194	0.113	0.475	5.60678e-88	MRPL4
3.3599e-92	-0.406857	0.228	0.616	6.48226e-88	TMEM82
3.68296e-92	-0.348515	0.153	0.521	7.10554e-88	TXNDC9
4.22937e-92	-0.366825	0.092	0.437	8.15973e-88	TREH
4.27154e-92	-0.377763	0.172	0.55	8.24109e-88	CCT7
4.51765e-92	-0.336623	0.098	0.448	8.7159e-88	SLC52A2
4.85292e-92	-0.504299	0.493	0.848	9.36274e-88	UFC1
5.12089e-92	1.15886	0.604	0.351	9.87974e-88	S100A4
5.7264e-92	-0.552184	0.471	0.839	1.1048e-87	LINC01133
8.96772e-92	-0.494807	0.451	0.814	1.73014e-87	NDUFA11
1.02516e-91	-0.380978	0.145	0.519	1.97784e-87	AC022613.1
1.17145e-91	-0.440759	0.307	0.717	2.26008e-87	PON2
2.37704e-91	-0.668754	0.894	0.996	4.58603e-87	CYSTM1
2.72392e-91	-0.538273	0.565	0.866	5.25525e-87	PSMB1
3.00816e-91	-0.371073	0.168	0.545	5.80365e-87	GNPDA1
3.84512e-91	-0.477907	0.32	0.697	7.41838e-87	ATP5PO
3.90083e-91	-0.377262	0.183	0.565	7.52587e-87	STRADB
7.58949e-91	-0.371528	0.178	0.554	1.46424e-86	MRPS15
9.98179e-91	-0.463104	0.342	0.726	1.92579e-86	IFI35
2.22893e-90	1.06896	0.985	0.976	4.30027e-86	TFF3
2.25799e-90	-0.371442	0.251	0.642	4.35633e-86	PSMD9
2.94156e-90	-0.455305	0.396	0.783	5.67514e-86	RAN
3.41023e-90	-0.30367	0.109	0.462	6.57935e-86	NDUFB8
3.58821e-90	-0.588463	0.647	0.938	6.92273e-86	GDA
3.87207e-90	-0.356592	0.043	0.351	7.47038e-86	SLC4A7
4.46816e-90	-0.330744	0.122	0.48	8.62043e-86	LACTB2
5.32942e-90	-0.413524	0.21	0.605	1.0282e-85	EPSTI1
5.59492e-90	-0.305366	0.121	0.483	1.07943e-85	EI24
5.67268e-90	-0.577099	0.434	0.808	1.09443e-85	OSTC
7.01399e-90	0.709084	0.832	0.814	1.35321e-85	WASF2
7.30409e-90	0.774801	0.464	0.183	1.40918e-85	C17orf67
1.21153e-89	-0.639314	0.722	0.951	2.3374e-85	ASS1
2.1619e-89	-0.406758	0.272	0.658	4.17095e-85	NDUFA5
2.24523e-89	-0.529716	0.495	0.833	4.33172e-85	AP1S1
2.32299e-89	-0.518893	0.507	0.869	4.48174e-85	CIAO2B
3.05686e-89	0.874089	0.699	0.556	5.8976e-85	YPEL3
4.12482e-89	-0.480448	0.254	0.631	7.95802e-85	TESC
4.23044e-89	-0.281237	0.06	0.378	8.16179e-85	UROS
4.41867e-89	-0.492257	0.489	0.834	8.52494e-85	BRK1
4.75974e-89	-0.354257	0.207	0.599	9.18297e-85	CSRP1
5.10899e-89	-0.454062	0.392	0.773	9.85677e-85	ASL
5.83609e-89	-0.333806	0.173	0.551	1.12596e-84	SNX17
6.41427e-89	-0.315777	0.099	0.442	1.2375e-84	UQCC2
6.72447e-89	-0.361154	0.122	0.478	1.29735e-84	GCNT4
6.75081e-89	-0.486197	0.453	0.848	1.30243e-84	PLCB3
7.13006e-89	0.983186	0.963	0.91	1.3756e-84	TFF1
8.31739e-89	-0.408774	0.296	0.688	1.60467e-84	NDUFC2
1.18208e-88	-0.334721	0.05	0.357	2.28058e-84	SEMA6D
1.30769e-88	0.963792	0.876	0.916	2.52294e-84	MSMO1
2.19746e-88	-0.35427	0.13	0.479	4.23955e-84	IDH3A
2.52231e-88	0.899954	0.65	0.461	4.86629e-84	FOXO3
2.58247e-88	-0.356575	0.226	0.619	4.98235e-84	PSMC3
2.81459e-88	-0.279765	0.078	0.411	5.43019e-84	GOT2
3.59112e-88	-0.405953	0.299	0.695	6.92835e-84	SYK
3.93669e-88	0.879291	0.497	0.217	7.59506e-84	ADGRF1
3.96755e-88	-0.419788	0.395	0.788	7.65459e-84	SELENOF
3.98393e-88	-0.28102	0.065	0.381	7.6862e-84	MSRB1
8.06784e-88	-0.511422	0.602	0.929	1.55653e-83	LAMP1
1.05384e-87	-1.0297	0.639	0.924	2.03317e-83	SELENOP
1.30758e-87	-0.282412	0.047	0.353	2.52271e-83	SLC25A15
1.31385e-87	-0.334497	0.175	0.554	2.5348e-83	QARS
1.34727e-87	-0.501697	0.234	0.605	2.59929e-83	MGST1
1.94226e-87	-0.451545	0.435	0.801	3.74721e-83	NEDD8
2.27349e-87	-0.294816	0.164	0.547	4.38624e-83	ANAPC5
3.74781e-87	-0.33255	0.158	0.528	7.23065e-83	RSU1
3.79435e-87	0.855041	0.783	0.688	7.32044e-83	DUSP5
4.64778e-87	-0.241881	0.03	0.322	8.96695e-83	TIMM10
5.14811e-87	0.895688	0.914	0.898	9.93226e-83	SQSTM1
5.91097e-87	-0.503845	0.618	0.92	1.1404e-82	ALDH2
7.0587e-87	-0.324436	0.107	0.446	1.36183e-82	CIB2
7.87527e-87	-0.312217	0.052	0.359	1.51938e-82	ABHD6
8.55144e-87	-0.330069	0.159	0.522	1.64983e-82	TMX2
8.67285e-87	-0.273999	0.068	0.387	1.67325e-82	NDUFAF8
8.72952e-87	-0.453124	0.427	0.798	1.68419e-82	CUTA
9.37957e-87	-0.376691	0.255	0.64	1.8096e-82	PTRHD1
9.46195e-87	-0.381849	0.254	0.639	1.82549e-82	COPS9
1.61474e-86	-0.368356	0.197	0.567	3.11531e-82	PDHA1
1.75974e-86	0.834577	0.943	0.931	3.39507e-82	DST
1.8504e-86	0.969898	0.873	0.888	3.56997e-82	FDFT1
2.64108e-86	-0.297051	0.077	0.4	5.09544e-82	FBXL6
2.72319e-86	-0.411822	0.325	0.714	5.25386e-82	KIF3B
3.07281e-86	-0.475798	0.536	0.883	5.92837e-82	NDFIP1
3.15609e-86	-0.316268	0.121	0.466	6.08905e-82	DGCR6L
3.69965e-86	-0.504431	0.793	0.965	7.13773e-82	RPL7A
4.38482e-86	-0.304313	0.113	0.46	8.45963e-82	LXN
9.31892e-86	-0.36104	0.268	0.671	1.7979e-81	DGKZ
1.01663e-85	-0.259358	0.034	0.323	1.96139e-81	ENDOG
1.49494e-85	-0.387539	0.183	0.545	2.88418e-81	CCND3
1.65223e-85	-0.48669	0.5	0.842	3.18764e-81	PPP2R1A
1.83404e-85	-0.330193	0.159	0.516	3.53841e-81	TMEM205
2.05379e-85	-0.401141	0.237	0.621	3.96238e-81	PHLPP2
2.05828e-85	0.819152	0.797	0.793	3.97105e-81	CEACAM1
3.01629e-85	-0.297125	0.118	0.467	5.81933e-81	COA1
4.55582e-85	-0.282719	0.106	0.442	8.78955e-81	MRPL19
5.46799e-85	-0.359023	0.168	0.528	1.05494e-80	C1orf122
6.14453e-85	-0.715444	0.89	0.99	1.18546e-80	MT-ND2
8.75538e-85	-0.517591	0.387	0.775	1.68918e-80	EIF4G1
1.04319e-84	-0.355288	0.191	0.558	2.01262e-80	RBM42
1.39909e-84	1.54217	0.725	0.6	2.69927e-80	OLFM4
1.48975e-84	-0.334561	0.149	0.505	2.87417e-80	BANF1
1.50838e-84	-0.334541	0.207	0.582	2.91013e-80	MRPL28
1.59427e-84	-0.295827	0.069	0.382	3.07582e-80	MRPL40
1.60827e-84	-0.538494	0.769	0.949	3.10283e-80	ELOB
2.01348e-84	-0.502297	0.391	0.774	3.8846e-80	XPNPEP2
2.98942e-84	-0.530599	0.353	0.731	5.76749e-80	LMO4
3.87619e-84	0.977855	0.676	0.507	7.47833e-80	STOM
3.88987e-84	-0.544877	0.769	0.955	7.50472e-80	BTF3
3.94032e-84	-0.289452	0.122	0.46	7.60205e-80	CDC123
4.26452e-84	-0.320869	0.127	0.47	8.22754e-80	MRPL36
4.3949e-84	-0.313373	0.127	0.466	8.47908e-80	MRPL22
6.64218e-84	-0.419146	0.349	0.726	1.28148e-79	CENPV
7.51282e-84	1.23181	0.708	0.547	1.44945e-79	LAMC2
7.65769e-84	-0.319279	0.203	0.587	1.4774e-79	POLDIP2
9.24866e-84	-0.284463	0.102	0.437	1.78434e-79	GSTZ1
1.43556e-83	-0.445877	0.469	0.84	2.76963e-79	PLEKHJ1
1.51245e-83	0.795543	0.873	0.75	2.91797e-79	ATF3
1.54949e-83	0.796316	0.526	0.276	2.98944e-79	KDM3A
1.64197e-83	-0.294379	0.067	0.377	3.16786e-79	HAAO
1.64432e-83	-0.318265	0.163	0.524	3.17239e-79	TIMMDC1
1.7246e-83	0.839257	0.73	0.637	3.32728e-79	RASSF7
2.07493e-83	-0.493638	0.539	0.866	4.00315e-79	UQCRC2
2.56806e-83	-0.361349	0.168	0.527	4.95455e-79	APEX1
2.75458e-83	-0.253991	0.036	0.321	5.3144e-79	SMIM4
7.68395e-83	-0.314056	0.147	0.502	1.48246e-78	ETFRF1
1.08601e-82	-0.300529	0.17	0.532	2.09524e-78	COMMD1
1.1e-82	-0.50464	0.544	0.883	2.12223e-78	NCOA4
1.42471e-82	-0.388641	0.226	0.593	2.74869e-78	MRPL55
1.50014e-82	-0.338189	0	0.25	2.89422e-78	SLC2A2
1.50353e-82	-0.472056	0.521	0.853	2.90075e-78	PDXK
2.35123e-82	-0.52055	0.453	0.815	4.53622e-78	IFNGR1
2.5042e-82	-0.389092	0.031	0.31	4.83135e-78	KCNJ13
3.17567e-82	-0.37338	0.294	0.68	6.12682e-78	RNF167
3.61163e-82	-0.366206	0.314	0.709	6.96791e-78	RILP
4.8819e-82	-0.274123	0.088	0.408	9.41864e-78	PSMG3
4.99664e-82	0.783063	0.465	0.198	9.64002e-78	ADM
6.39959e-82	-0.479055	0.355	0.718	1.23467e-77	CIDEB
6.46375e-82	-0.336441	0.152	0.509	1.24705e-77	TRIM44
6.81888e-82	-0.33275	0.183	0.55	1.31557e-77	MRPL37
7.13751e-82	-0.329926	0.118	0.451	1.37704e-77	ST6GALNAC4
7.31497e-82	-0.33735	0.19	0.551	1.41128e-77	SUCLA2
7.44691e-82	-0.363482	0.268	0.651	1.43673e-77	C6orf136
9.62682e-82	-0.297792	0.122	0.454	1.8573e-77	MRPL47
1.04709e-81	-0.491252	0.777	0.961	2.02016e-77	SRP14
1.06512e-81	-0.372478	0.257	0.63	2.05494e-77	PSMB4
1.09308e-81	-0.301026	0.118	0.452	2.10888e-77	SCAMP3
1.28073e-81	0.970787	0.872	0.911	2.47091e-77	FXYD3
1.57562e-81	-0.272376	0.067	0.37	3.03984e-77	ITPA
1.6412e-81	-0.433044	0.432	0.799	3.16637e-77	MRPS36
1.76393e-81	-0.476643	0.488	0.822	3.40315e-77	ETFA
1.78234e-81	-0.499964	0.407	0.784	3.43868e-77	DDOST
2.03863e-81	-0.274898	0.101	0.429	3.93314e-77	POLR2G
2.06349e-81	-0.330929	0.176	0.531	3.98109e-77	SLC35C1
2.14154e-81	-0.303866	0.072	0.379	4.13167e-77	TTC36
2.42957e-81	0.77612	0.765	0.672	4.68736e-77	PIAS1
2.48822e-81	-0.345631	0.099	0.419	4.80052e-77	TMEM198
2.66534e-81	-0.290677	0.108	0.435	5.14223e-77	PI4K2B
2.99001e-81	-0.367155	0.288	0.667	5.76862e-77	RTCA
3.41648e-81	-0.427026	0.38	0.753	6.59142e-77	ADRM1
4.64107e-81	-0.273959	0	0.246	8.95401e-77	BST1
4.95352e-81	-0.462356	0.224	0.59	9.55683e-77	GDPD3
6.63075e-81	-0.29884	0.187	0.558	1.27927e-76	ICMT
6.64221e-81	0.82649	0.847	0.844	1.28148e-76	ITGB4
9.76692e-81	0.796012	0.636	0.448	1.88433e-76	TNFRSF21
1.5088e-80	0.942582	0.218	0.025	2.91094e-76	AKAP12
3.01293e-80	-0.371098	0.198	0.559	5.81284e-76	ALG5
3.22651e-80	0.86616	0.751	0.787	6.22491e-76	C19orf33
3.75876e-80	-0.283489	0.153	0.506	7.25177e-76	TUSC2
5.37441e-80	-0.412698	0.318	0.698	1.03688e-75	SF3B5
6.04905e-80	-0.29874	0.127	0.465	1.16704e-75	LRRC66
6.255e-80	-0.334544	0.199	0.565	1.20678e-75	FKBP3
7.4013e-80	0.914637	0.849	0.81	1.42793e-75	KCNQ1OT1
8.90937e-80	-0.332699	0.128	0.457	1.71888e-75	SELENBP1
1.10946e-79	-0.284137	0.119	0.452	2.14049e-75	RANBP1
1.1203e-79	-0.295864	0.114	0.444	2.1614e-75	PSME3
1.46237e-79	-0.232395	0.037	0.315	2.82134e-75	POP5
2.71909e-79	0.929517	0.662	0.499	5.24595e-75	TP53INP2
3.83099e-79	-0.289247	0.16	0.512	7.39113e-75	MRPL13
3.83434e-79	-0.419647	0.478	0.836	7.3976e-75	ZC3H15
4.19116e-79	-0.371674	0.288	0.679	8.086e-75	RNH1
4.49875e-79	-0.296395	0.175	0.539	8.67945e-75	GRTP1
4.8315e-79	-0.461933	0.562	0.884	9.3214e-75	LAMTOR4
4.94215e-79	-0.276482	0.171	0.529	9.53488e-75	CPTP
5.3608e-79	0.852281	0.554	0.333	1.03426e-74	DUSP6
5.7409e-79	-0.40362	0.286	0.655	1.10759e-74	HAX1
1.01463e-78	-0.345591	0.23	0.605	1.95753e-74	ME2
1.37412e-78	0.817642	0.746	0.664	2.6511e-74	NPEPPS
1.5084e-78	-0.308497	0.059	0.348	2.91016e-74	NLRP6
1.51236e-78	-0.367274	0.244	0.622	2.91779e-74	SELENOI
1.61186e-78	0.693666	0.844	0.904	3.10976e-74	H3F3A
1.73278e-78	-0.404047	0.368	0.743	3.34305e-74	SPTSSA
2.24739e-78	-0.660553	0.913	0.991	4.3359e-74	MT-ND1
2.32998e-78	-0.453606	0.371	0.759	4.49523e-74	ZNF664
2.77188e-78	-0.259336	0.045	0.325	5.3478e-74	MON1A
2.78724e-78	0.906189	0.728	0.607	5.37742e-74	DPP6
2.95368e-78	-0.270307	0.114	0.438	5.69854e-74	MRPL32
3.14905e-78	-0.269713	0.09	0.399	6.07547e-74	TACO1
4.13287e-78	-0.410154	0.4	0.782	7.97355e-74	POR
5.75846e-78	-0.298357	0.031	0.299	1.11098e-73	CASP1
5.80027e-78	0.881593	0.8	0.766	1.11905e-73	ACSS2
7.37347e-78	-0.357284	0.257	0.627	1.42256e-73	MSRB2
1.09223e-77	-0.308388	0.144	0.481	2.10723e-73	NSMF
1.11377e-77	-0.30897	0.159	0.502	2.1488e-73	PSMC2
1.34765e-77	-0.378039	0.375	0.756	2.60003e-73	HAGH
1.41216e-77	-0.472207	0.638	0.906	2.72447e-73	RBM47
1.52265e-77	-0.237155	0.04	0.31	2.93765e-73	TMEM177
1.69418e-77	-0.31973	0.222	0.583	3.26858e-73	GLTP
1.72037e-77	-0.449271	0.158	0.493	3.31911e-73	PHGDH
1.91033e-77	-0.466157	0.913	0.991	3.68559e-73	RPLP1
2.38098e-77	-0.334208	0.239	0.616	4.59362e-73	CLPP
3.31658e-77	-0.515269	0.956	0.997	6.39868e-73	MYL6
3.43926e-77	-0.327203	0.04	0.31	6.63537e-73	PNLIPRP2
4.49381e-77	-0.34546	0.299	0.679	8.66992e-73	UFD1
4.83058e-77	-0.287582	0.149	0.493	9.31964e-73	LYN
5.06963e-77	-0.496531	0.7	0.927	9.78085e-73	UQCRB
5.49804e-77	-0.53045	0.717	0.939	1.06074e-72	SSR4
5.60075e-77	-0.361507	0.366	0.741	1.08055e-72	MAPK13
5.85727e-77	-0.286515	0	0.235	1.13004e-72	RGN
5.85972e-77	-0.384463	0.329	0.711	1.13052e-72	PSMA3
6.23867e-77	-0.265139	0.114	0.431	1.20363e-72	DHRS7B
6.79888e-77	-0.548357	0.669	0.925	1.31171e-72	PPP1R16A
6.80133e-77	-0.249139	0.052	0.334	1.31218e-72	LSM10
7.01866e-77	-0.26034	0.066	0.355	1.35411e-72	CROT
7.30401e-77	-0.296772	0.182	0.54	1.40916e-72	DDX1
8.28465e-77	-0.234863	0.033	0.301	1.59836e-72	PDSS1
1.03671e-76	-0.282755	0.165	0.508	2.00013e-72	SNX12
1.0457e-76	-0.535992	0.667	0.921	2.01747e-72	ATP5ME
1.21541e-76	-0.257135	0.079	0.38	2.34489e-72	CIAPIN1
1.41568e-76	-0.294583	0.19	0.552	2.73127e-72	PSMD6
1.55769e-76	1.08766	0.78	0.734	3.00525e-72	HMGCS1
1.6692e-76	-0.505991	0.581	0.876	3.22039e-72	SBDS
1.88691e-76	0.634465	0.302	0.079	3.64042e-72	ATP2B4
2.01661e-76	0.797196	0.805	0.797	3.89065e-72	CXADR
2.39949e-76	-0.299736	0.019	0.272	4.62933e-72	CPS1
2.64564e-76	-0.297142	0.207	0.565	5.10423e-72	ACO1
2.72134e-76	-0.500382	0.639	0.91	5.25028e-72	MGAT4B
2.79518e-76	-0.311692	0.183	0.526	5.39274e-72	KXD1
3.13395e-76	-0.268891	0.036	0.302	6.04634e-72	PRKG2
3.7873e-76	-0.47085	0.54	0.87	7.30683e-72	PIP5K1B
4.19173e-76	-0.504158	0.621	0.902	8.0871e-72	RPL13A
4.82987e-76	0.8869	0.788	0.715	9.31827e-72	LDLR
5.31273e-76	0.906281	0.867	0.92	1.02499e-71	VDAC2
6.91798e-76	-0.446739	0.335	0.694	1.33469e-71	SMPD3
7.20155e-76	-0.251519	0.092	0.402	1.3894e-71	FAR1
8.08951e-76	-0.383527	0.433	0.815	1.56071e-71	EMC10
9.21902e-76	-0.298302	0.165	0.502	1.77863e-71	URM1
1.0268e-75	-0.323515	0.266	0.634	1.98101e-71	SMIM12
1.34652e-75	-0.446987	0.43	0.797	2.59785e-71	SSR3
2.15288e-75	-0.256038	0.089	0.394	4.15356e-71	SLC35D1
2.44366e-75	-0.334355	0.282	0.658	4.71455e-71	AIMP1
2.85278e-75	-0.277333	0.098	0.403	5.50386e-71	TUBAL3
3.48177e-75	-0.264809	0.105	0.415	6.71738e-71	SNX24
4.08897e-75	-0.464802	0.271	0.625	7.88886e-71	C4BPB
4.16236e-75	-0.312635	0.232	0.594	8.03045e-71	BECN1
4.19069e-75	-0.327469	0.23	0.583	8.08509e-71	LEPROTL1
4.60871e-75	-0.322945	0.207	0.556	8.89159e-71	ARL5A
4.92766e-75	0.914406	0.867	0.883	9.50693e-71	ZNF302
4.95691e-75	-0.551134	0.498	0.839	9.56337e-71	DNAJC3
5.15929e-75	-0.252444	0.075	0.373	9.95381e-71	SDAD1
5.30745e-75	-0.4277	0.461	0.818	1.02397e-70	CAPNS1
6.554e-75	-0.275766	0.122	0.436	1.26446e-70	PDCD2
7.39008e-75	-0.43967	0.448	0.816	1.42577e-70	KRT10
8.79487e-75	-0.381346	0.311	0.682	1.69679e-70	PSMD11
1.05004e-74	-0.316535	0.192	0.543	2.02584e-70	SSB
1.08112e-74	-0.484132	0.453	0.791	2.08581e-70	MRPL52
1.28464e-74	-0.338227	0.255	0.62	2.47846e-70	SMIM20
1.43573e-74	-0.303634	0.195	0.551	2.76995e-70	TMEM33
1.64652e-74	-0.277984	0.098	0.405	3.17662e-70	ENDOD1
1.83782e-74	-0.421315	0.424	0.797	3.54571e-70	HNRNPAB
2.17762e-74	-0.260545	0.128	0.457	4.20129e-70	UROD
2.19677e-74	-0.358832	0.239	0.597	4.23822e-70	NDUFAF3
2.20881e-74	-0.332767	0.238	0.602	4.26146e-70	LRRC19
2.91803e-74	-0.241399	0.079	0.372	5.62975e-70	MRPL58
3.07097e-74	-0.537158	0.687	0.933	5.92483e-70	LIMA1
3.44457e-74	0.737198	0.618	0.434	6.64561e-70	KDM5B
3.76071e-74	-0.309923	0.221	0.578	7.25554e-70	TRAPPC4
5.03914e-74	0.804865	0.754	0.721	9.72202e-70	CLSTN1
5.3747e-74	-0.406575	0.452	0.812	1.03694e-69	SERBP1
6.21671e-74	-0.294437	0.145	0.474	1.19939e-69	POP7
6.69879e-74	-0.276834	0.078	0.367	1.2924e-69	UBE2G2
7.02099e-74	-0.570115	0	0.226	1.35456e-69	ADH1C
1.02082e-73	-0.285265	0.166	0.5	1.96948e-69	ABHD14B
1.10603e-73	-0.277271	0.098	0.401	2.13386e-69	ZDHHC24
1.15482e-73	-0.313723	0.224	0.586	2.228e-69	CCDC124
1.45245e-73	0.796763	0.612	0.413	2.80221e-69	EGFR
1.46162e-73	-0.241904	0.101	0.407	2.8199e-69	ISOC1
1.92388e-73	0.66571	0.889	0.938	3.71174e-69	OPTN
1.95113e-73	-0.381224	0.138	0.457	3.76431e-69	PADI2
1.98238e-73	0.936298	0.759	0.632	3.8246e-69	TNFSF15
2.08849e-73	-0.320783	0.22	0.58	4.02933e-69	PGP
2.25892e-73	-0.396038	0.43	0.798	4.35814e-69	C19orf53
2.58997e-73	-0.349838	0.303	0.676	4.99684e-69	PBDC1
2.81837e-73	0.669594	0.873	0.884	5.43749e-69	JUP
3.00016e-73	-0.309734	0.174	0.508	5.78821e-69	FASTK
3.60278e-73	-0.275232	0.075	0.363	6.95084e-69	EVPL
3.6836e-73	-0.422781	0.382	0.75	7.10677e-69	NOL7
3.70577e-73	-0.309245	0.252	0.617	7.14955e-69	POLR2I
4.33023e-73	-0.541325	0.832	0.971	8.35431e-69	RPS12
4.34809e-73	-0.493622	0.685	0.92	8.38876e-69	TMA7
4.72387e-73	-0.492893	0.682	0.917	9.11377e-69	RPL6
6.02909e-73	-0.242106	0.06	0.338	1.16319e-68	RITA1
6.55719e-73	-0.50912	0.691	0.933	1.26508e-68	DYNLT1
6.8416e-73	-0.344886	0.369	0.746	1.31995e-68	ENY2
7.2152e-73	-0.272429	0.128	0.448	1.39203e-68	LETM1
7.56257e-73	-0.243034	0.106	0.416	1.45905e-68	APIP
8.68619e-73	-0.326924	0.271	0.653	1.67583e-68	STAT1
9.13216e-73	-0.28107	0.056	0.333	1.76187e-68	HNF4A-AS1
1.12124e-72	-0.26988	0.128	0.439	2.16321e-68	HRAS
1.14044e-72	-0.267966	0.045	0.311	2.20024e-68	PRKDC
1.31201e-72	-0.410633	0.382	0.747	2.53126e-68	ESPN
1.7081e-72	0.652071	0.896	0.919	3.29544e-68	RIOK3
1.74176e-72	-0.262978	0.118	0.429	3.36037e-68	DHX29
3.42175e-72	-0.448692	0.605	0.892	6.60158e-68	TFG
3.47368e-72	-0.264536	0.163	0.495	6.70177e-68	HIBCH
3.584e-72	-0.291893	0.165	0.503	6.91462e-68	DDX21
3.78771e-72	0.407454	0.256	0.053	7.30763e-68	SLCO4A1
3.84839e-72	-0.365494	0.303	0.667	7.4247e-68	ECI2
4.10565e-72	-0.434379	0.451	0.809	7.92104e-68	NCL
1.32324e-71	0.843067	0.742	0.689	2.55292e-67	ECE1
1.6521e-71	0.792479	0.63	0.505	3.18739e-67	DYNLRB1
1.72011e-71	-0.265502	0.182	0.528	3.31862e-67	MOCS2
2.34369e-71	-0.376101	0.341	0.705	4.52169e-67	ARL1
3.51151e-71	-0.29508	0.242	0.611	6.77475e-67	COASY
5.21589e-71	-0.314218	0.294	0.67	1.0063e-66	KLC4
6.0889e-71	0.648738	0.247	0.049	1.17473e-66	SNCG
8.11452e-71	-0.246877	0.111	0.414	1.56553e-66	EMC8
8.28121e-71	0.76777	0.705	0.633	1.59769e-66	CARHSP1
8.94461e-71	-0.271088	0.168	0.498	1.72568e-66	TP53TG1
9.49351e-71	-0.457087	0.767	0.955	1.83158e-66	HSD17B11
1.07639e-70	-0.285658	0.3	0.683	2.07667e-66	ENOSF1
1.10233e-70	-0.324444	0.203	0.54	2.12672e-66	ILF2
1.14983e-70	-0.323457	0.284	0.652	2.21836e-66	PSMB7
1.18639e-70	-0.256983	0.11	0.416	2.2889e-66	SNRPF
1.28692e-70	-0.23351	0.111	0.417	2.48286e-66	RWDD4
1.49303e-70	-0.270553	0.071	0.349	2.8805e-66	SURF6
1.56309e-70	0.540587	0.257	0.057	3.01567e-66	HAS3
1.74644e-70	0.690405	0.842	0.9	3.36941e-66	SUMO2
1.85863e-70	0.868419	0.508	0.267	3.58585e-66	PLAUR
1.97772e-70	0.68936	0.994	0.998	3.81561e-66	EPCAM
2.13415e-70	-0.235142	0.065	0.337	4.11742e-66	DCTPP1
2.51299e-70	0.925448	0.92	0.947	4.84831e-66	SCD
3.17393e-70	-0.430125	0.628	0.917	6.12346e-66	CHMP2A
3.309e-70	-0.330758	0.133	0.44	6.38406e-66	SHMT2
4.25335e-70	-0.28596	0.157	0.486	8.20598e-66	GCLC
5.53032e-70	-0.255077	0.075	0.358	1.06696e-65	CLCN5
5.7489e-70	-0.290385	0.224	0.572	1.10914e-65	ATG3
5.98749e-70	-0.29331	0.133	0.447	1.15517e-65	CASP16P
6.34094e-70	-0.247912	0.158	0.486	1.22336e-65	AGGF1
6.66791e-70	-0.225008	0.073	0.351	1.28644e-65	BCCIP
7.54092e-70	-0.240943	0.08	0.365	1.45487e-65	SLC2A8
7.74225e-70	-0.484119	0.021	0.256	1.49371e-65	SULT2A1
8.16395e-70	-0.42667	0.45	0.797	1.57507e-65	SDHD
8.95868e-70	-0.204758	0.064	0.337	1.7284e-65	YAE1
1.00763e-69	-0.252803	0.12	0.428	1.94401e-65	PPID
1.02767e-69	0.692566	0.475	0.252	1.98268e-65	GGT7
1.05131e-69	0.750528	0.397	0.165	2.02829e-65	PTPRB
1.17328e-69	-0.34588	0.339	0.71	2.2636e-65	EIF5B
1.83439e-69	0.651857	0.442	0.221	3.53908e-65	HIST1H2BD
1.86689e-69	0.760489	0.905	0.908	3.60179e-65	ANK3
2.3966e-69	0.726399	0.786	0.761	4.62376e-65	SPAG9
2.56951e-69	-0.425743	0.549	0.853	4.95736e-65	FKBP1A
2.76943e-69	-0.321116	0.261	0.612	5.34306e-65	MRPL54
3.03303e-69	-0.363761	0.176	0.5	5.85162e-65	CA2
3.15552e-69	-0.397819	0.501	0.83	6.08795e-65	UBE2L3
3.80546e-69	-0.270563	0.048	0.307	7.34188e-65	SRPRB
3.87666e-69	-0.339943	0.245	0.59	7.47924e-65	GLMP
4.41713e-69	-0.281854	0.207	0.558	8.52197e-65	SLC5A9
4.44574e-69	-0.209837	0.022	0.257	8.57718e-65	NDUFAF4
5.92959e-69	-0.19918	0.02	0.254	1.144e-64	C20orf27
6.18609e-69	-0.433649	0.297	0.663	1.19348e-64	HMOX1
7.72022e-69	0.876426	0.585	0.415	1.48946e-64	FA2H
8.02339e-69	-0.350301	0.311	0.662	1.54795e-64	PSMD7
8.21473e-69	-0.264116	0.157	0.48	1.58487e-64	CS
9.71585e-69	-0.438019	0.513	0.845	1.87448e-64	RPS4Y1
1.11695e-68	-0.492565	0.597	0.87	2.15493e-64	AGR3
1.27903e-68	-0.21473	0.071	0.346	2.46764e-64	CDK5
1.312e-68	-0.284266	0.189	0.525	2.53125e-64	NCLN
1.48842e-68	0.486293	0.254	0.058	2.87161e-64	KRT12
1.55929e-68	-0.267804	0.154	0.474	3.00834e-64	ORMDL1
1.95292e-68	0.840102	0.448	0.222	3.76776e-64	FAM13A-AS1
1.97982e-68	-0.219527	0.028	0.267	3.81967e-64	SDSL
2.15801e-68	0.589842	0.851	0.902	4.16344e-64	TAPBP
2.34877e-68	-0.266765	0.131	0.438	4.53149e-64	GLA
2.36845e-68	0.701215	0.75	0.712	4.56946e-64	PAM
3.01297e-68	0.895463	0.648	0.518	5.81292e-64	TRANK1
4.47444e-68	-0.296833	0.212	0.546	8.63253e-64	ANAPC13
7.36138e-68	-0.357035	0.243	0.588	1.42023e-63	KALRN
8.18497e-68	0.664563	0.761	0.746	1.57913e-63	MAP1LC3B
8.70096e-68	0.238522	0.127	0	1.67868e-63	Metazoa-SRP.20
9.56692e-68	0.738953	0.824	0.83	1.84575e-63	SNX9
1.0162e-67	-0.278073	0.029	0.267	1.96055e-63	ABCC2
1.15714e-67	-0.263549	0.158	0.478	2.23247e-63	SRA1
1.55401e-67	-0.253575	0.053	0.308	2.99816e-63	ABCC13
1.66751e-67	-0.240637	0	0.209	3.21713e-63	ASAH2
1.98896e-67	-0.201627	0.063	0.333	3.83729e-63	ASB13
2.15395e-67	-0.458314	0.718	0.942	4.15561e-63	SELENOS
2.40072e-67	-0.256164	0.144	0.453	4.6317e-63	PEX16
2.82055e-67	-0.365139	0.396	0.746	5.4417e-63	SMIM26
3.70254e-67	-0.44002	0.874	0.989	7.14331e-63	ATP1A1
4.51393e-67	-0.242721	0.016	0.24	8.70873e-63	SULT1E1
5.24599e-67	-0.220572	0.105	0.399	1.01211e-62	BRMS1
5.28882e-67	-0.219601	0.064	0.328	1.02037e-62	CEBPA
5.36449e-67	-0.45493	0.7	0.941	1.03497e-62	RPL35
5.62359e-67	-0.251007	0.166	0.487	1.08496e-62	SNX7
6.82388e-67	-0.225533	0.07	0.339	1.31653e-62	SHLD2
7.21263e-67	-0.32336	0.245	0.582	1.39153e-62	TAF10
7.59984e-67	-0.265301	0.241	0.594	1.46624e-62	PIN1
8.94778e-67	-0.265755	0.134	0.44	1.72629e-62	REPIN1
9.01215e-67	0.836445	0.531	0.325	1.73871e-62	HSPG2
1.02595e-66	-0.311522	0.305	0.656	1.97936e-62	EMC4
1.10046e-66	-0.417376	0.61	0.888	2.12313e-62	ARF5
1.22096e-66	-0.240754	0.103	0.394	2.3556e-62	AP5M1
1.30681e-66	-0.27293	0.183	0.505	2.52122e-62	NAA20
1.43744e-66	0.769823	0.893	0.936	2.77326e-62	SRI
1.7849e-66	-0.238979	0.095	0.377	3.4436e-62	LSM2
1.90216e-66	-0.272231	0.211	0.549	3.66983e-62	SLC25A13
2.22426e-66	-0.356798	0.214	0.551	4.29126e-62	SRP72
2.40045e-66	-0.246971	0.158	0.477	4.63119e-62	CYB561D2
2.78819e-66	-0.257178	0.264	0.622	5.37926e-62	HSPA9
2.82706e-66	-0.310231	0.084	0.356	5.45425e-62	SLC43A2
3.60733e-66	-0.428855	0.659	0.923	6.95963e-62	REEP3
3.64418e-66	0.965968	0.594	0.368	7.03071e-62	DDIT4
4.31112e-66	-0.377357	0.446	0.8	8.31744e-62	POLR2E
4.90363e-66	-0.435971	0.908	0.996	9.46057e-62	CST3
5.11618e-66	-0.265924	0.171	0.49	9.87065e-62	ANXA7
6.42217e-66	0.474975	0.536	0.268	1.23903e-61	CKB
7.08654e-66	-0.252713	0.097	0.378	1.36721e-61	ACSS1
7.54269e-66	0.815638	0.842	0.835	1.45521e-61	ATR
7.96536e-66	-0.301709	0.278	0.628	1.53676e-61	JAGN1
8.97842e-66	-0.28557	0.218	0.561	1.73221e-61	HNRNPM
1.33119e-65	-0.220237	0.044	0.29	2.56827e-61	ADTRP
1.79329e-65	-0.434895	0.579	0.866	3.4598e-61	ANAPC11
1.89211e-65	0.70715	0.769	0.74	3.65046e-61	LLGL2
1.97942e-65	-0.214872	0.058	0.317	3.8189e-61	TOMM40
1.98295e-65	-0.345092	0.296	0.638	3.82571e-61	PNP
2.13663e-65	-0.343217	0.389	0.743	4.12221e-61	CDC37
2.26655e-65	-0.50036	0.855	0.981	4.37285e-61	FAU
2.33849e-65	0.550095	0.471	0.239	4.51165e-61	MIR210HG
3.62818e-65	-0.368104	0.023	0.246	6.99985e-61	DPEP1
5.30343e-65	-0.279057	0.21	0.537	1.02319e-60	CCT4
5.41018e-65	0.784137	0.635	0.472	1.04379e-60	NPC1
5.62185e-65	-0.25847	0.163	0.478	1.08462e-60	TIPRL
5.73236e-65	-0.18928	0.022	0.247	1.10594e-60	PDF
6.25617e-65	-0.227183	0.071	0.335	1.207e-60	KBTBD11
7.08062e-65	-0.301245	0.305	0.656	1.36606e-60	IAH1
7.33823e-65	-0.24147	0.173	0.492	1.41577e-60	HSDL2
8.39331e-65	-0.239023	0.098	0.379	1.61932e-60	YTHDC2
9.24724e-65	0.67538	0.871	0.907	1.78407e-60	RBCK1
9.86048e-65	0.654935	0.899	0.92	1.90238e-60	MYO15B
1.04977e-64	-0.305725	0.282	0.631	2.02533e-60	VPS25
1.66031e-64	-0.246258	0.149	0.453	3.20323e-60	RPL26L1
1.67977e-64	-0.312267	0.315	0.67	3.24078e-60	NDUFA13
1.72336e-64	-0.440631	0.528	0.836	3.32487e-60	EFHD2
1.91907e-64	0.741612	0.855	0.916	3.70246e-60	PRSS8
1.97679e-64	-0.277237	0.149	0.456	3.81382e-60	ZMPSTE24
2.0195e-64	-0.239795	0.105	0.391	3.89623e-60	BRCC3
2.04963e-64	-0.329316	0.221	0.552	3.95435e-60	PLPP5
2.44599e-64	-0.199117	0.032	0.264	4.71905e-60	GON7
3.5807e-64	-0.291736	0.019	0.237	6.90824e-60	HSD3B1
3.72324e-64	0.640513	0.82	0.847	7.18324e-60	UBE2B
3.90022e-64	-0.331978	0.343	0.692	7.5247e-60	NDUFV3
4.37665e-64	-0.242401	0.075	0.343	8.44387e-60	TMEM236
5.01638e-64	-0.504335	0.867	0.976	9.67809e-60	PLS1
5.05832e-64	-0.361492	0.406	0.754	9.75902e-60	SNRPD2
5.24571e-64	0.527439	0.349	0.132	1.01205e-59	FUT11
6.90685e-64	0.712173	0.724	0.645	1.33254e-59	NEDD9
7.12314e-64	-0.355468	0.411	0.756	1.37427e-59	UXT
8.34431e-64	-0.27361	0.261	0.617	1.60987e-59	ECHDC1
1.08119e-63	-0.397748	0.303	0.645	2.08595e-59	DNAJB11
1.16183e-63	-0.234723	0.059	0.308	2.24152e-59	NHP2
1.17598e-63	-0.271156	0.192	0.509	2.26883e-59	ZCRB1
1.24542e-63	-0.370489	0.814	0.972	2.40279e-59	RPS9
1.37371e-63	-0.23023	0.114	0.407	2.6503e-59	PTPN18
1.74119e-63	-0.224181	0.102	0.382	3.35929e-59	TUBG1
1.75608e-63	-0.212907	0.099	0.377	3.38801e-59	FUNDC1
1.83719e-63	-0.309225	0.315	0.654	3.5445e-59	ZDHHC12
1.98143e-63	-0.417581	0.412	0.774	3.82278e-59	NPNT
2.17274e-63	0.445981	0.268	0.073	4.19186e-59	LINC02210
2.46407e-63	-0.238384	0.183	0.508	4.75394e-59	ETF1
2.6206e-63	-0.362565	0.458	0.792	5.05593e-59	ATP6V1F
3.01012e-63	-0.239982	0.032	0.258	5.80743e-59	DHDH
3.04994e-63	-0.332136	0.342	0.692	5.88424e-59	CAT
3.91962e-63	0.79821	0.803	0.79	7.56212e-59	ARHGEF26
3.99174e-63	-0.242336	0	0.196	7.70127e-59	CD36
4.02682e-63	-0.288614	0.128	0.416	7.76895e-59	PREB
4.43515e-63	-0.262399	0.249	0.597	8.55673e-59	COPS6
4.68196e-63	-0.397834	0.378	0.732	9.03291e-59	CISD2
5.1416e-63	-0.988286	0.476	0.776	9.91969e-59	SERPINA1
6.01703e-63	-0.237612	0.269	0.622	1.16087e-58	C15orf40
6.50566e-63	-0.298679	0.324	0.67	1.25514e-58	MVB12A
7.10611e-63	-0.198226	0.045	0.284	1.37098e-58	KIFAP3
7.16448e-63	0.642371	0.467	0.259	1.38224e-58	ABTB1
7.4129e-63	-0.247765	0.21	0.546	1.43017e-58	FUNDC2
7.77748e-63	-0.228448	0.156	0.463	1.50051e-58	RPS6KB2
7.98759e-63	0.626855	0.889	0.892	1.54104e-58	EPS8
8.52597e-63	-0.383667	0.503	0.841	1.64492e-58	CORO2A
8.71714e-63	-0.288942	0.047	0.286	1.6818e-58	EDN2
8.74748e-63	1.03097	0.713	0.57	1.68765e-58	ANGPTL4
8.75118e-63	-0.197557	0.052	0.301	1.68836e-58	GFM1
9.27435e-63	-0.229086	0.18	0.504	1.7893e-58	UBAC1
1.01144e-62	-0.190142	0.056	0.306	1.95137e-58	TMEM126B
1.09699e-62	-0.217217	0.087	0.357	2.11642e-58	IPO8
1.36112e-62	0.541276	0.395	0.176	2.62601e-58	SH3PXD2A
1.53927e-62	-0.184084	0.023	0.243	2.96972e-58	HSPBP1
1.79719e-62	-0.228583	0.067	0.321	3.46731e-58	UBA5
1.80297e-62	-0.307141	0.377	0.739	3.47847e-58	ACP1
1.87613e-62	-0.27192	0.272	0.624	3.61962e-58	LTA4H
1.90304e-62	-0.293155	0.289	0.64	3.67153e-58	MRPS5
2.14519e-62	-0.227471	0.187	0.512	4.13872e-58	RMDN1
3.09111e-62	-0.383215	0.354	0.691	5.96369e-58	PSMB9
3.12029e-62	-0.225802	0.187	0.51	6.01997e-58	DAP3
3.20951e-62	-0.328227	0.37	0.714	6.19211e-58	PSMA4
3.77281e-62	-0.220208	0.018	0.232	7.27888e-58	SFRP5
4.37762e-62	-0.222726	0.164	0.471	8.44575e-58	POP4
4.40331e-62	-0.609263	0.702	0.92	8.49531e-58	TM4SF4
4.62465e-62	-0.294783	0.246	0.582	8.92233e-58	YKT6
4.99707e-62	-0.307818	0.334	0.691	9.64085e-58	BRI3BP
5.08999e-62	0.847807	0.824	0.822	9.82013e-58	ZADH2
5.59608e-62	-0.28397	0.265	0.606	1.07965e-57	IFT20
6.48103e-62	-0.24699	0.204	0.53	1.25039e-57	GAS6
7.57038e-62	-0.276382	0.221	0.55	1.46055e-57	MINPP1
8.08809e-62	-0.330659	0.353	0.704	1.56043e-57	NME3
8.31036e-62	-0.282663	0.247	0.577	1.60332e-57	PGM1
8.33956e-62	-0.199453	0.029	0.252	1.60895e-57	ATIC
8.40462e-62	-0.211619	0.114	0.395	1.6215e-57	LARP4
8.92488e-62	-0.309536	0.077	0.337	1.72188e-57	AL360169.3
1.03327e-61	-0.192403	0.102	0.382	1.99349e-57	BLOC1S2
1.146e-61	-0.524374	0.74	0.953	2.21098e-57	TM4SF5
1.21596e-61	-0.282268	0.238	0.569	2.34595e-57	STRAP
1.27381e-61	-0.329714	0.372	0.721	2.45757e-57	ARL6IP4
1.29702e-61	-0.240247	0.163	0.47	2.50234e-57	DPM2
1.3955e-61	0.859302	0.592	0.435	2.69234e-57	KANSL1
1.51173e-61	-0.372626	0.364	0.72	2.91657e-57	TMEM87B
1.56496e-61	0.715638	0.622	0.499	3.01927e-57	CSNK2A1
1.57025e-61	-0.341883	0.39	0.741	3.02949e-57	EID1
1.72853e-61	-0.32311	0.345	0.693	3.33485e-57	SYPL1
2.17665e-61	0.504397	0.927	0.968	4.19942e-57	SPINT1
2.4979e-61	-0.371375	0.453	0.778	4.8192e-57	VPS29
2.61325e-61	-0.219699	0.091	0.358	5.04173e-57	ZNF428
3.02684e-61	-0.197734	0.118	0.407	5.83968e-57	SPRYD7
3.16311e-61	-0.233534	0.185	0.5	6.10258e-57	COA5
3.24576e-61	0.723855	0.519	0.334	6.26204e-57	LRRK1
3.29251e-61	-0.200252	0.107	0.388	6.35224e-57	RNF121
4.09825e-61	-0.250272	0.18	0.49	7.90674e-57	NSMCE1
4.94603e-61	-0.393749	0.495	0.818	9.54238e-57	TBCA
6.23534e-61	-0.301035	0.268	0.602	1.20298e-56	UGT8
6.32734e-61	-0.303676	0.363	0.717	1.22073e-56	RAB5C
7.12547e-61	-0.224337	0.156	0.457	1.37472e-56	LCMT1
7.38226e-61	-0.26915	0.278	0.625	1.42426e-56	PLA2G12B
7.7477e-61	-0.503161	0.288	0.617	1.49476e-56	MYL9
1.00505e-60	-0.211642	0.125	0.411	1.93904e-56	NUDT16L1
1.06029e-60	-0.228183	0.199	0.522	2.04562e-56	BPHL
1.10711e-60	-0.221676	0.137	0.428	2.13595e-56	GTF3A
1.15517e-60	-0.229852	0.15	0.449	2.22867e-56	DNAJC22
1.31589e-60	0.441984	0.206	0.038	2.53875e-56	RBP3
1.74913e-60	-0.225396	0.149	0.447	3.37459e-56	PHF5A
1.83328e-60	-0.364986	0.465	0.808	3.53695e-56	C1orf43
1.87203e-60	-0.311006	0.354	0.706	3.61171e-56	TPMT
1.87718e-60	-0.412783	0.747	0.953	3.62164e-56	RPL5
1.99582e-60	-0.203751	0.122	0.406	3.85053e-56	C1orf131
2.73996e-60	-0.247571	0.17	0.478	5.28621e-56	GMPPA
2.91441e-60	-0.269801	0.257	0.587	5.62277e-56	RARS
2.99807e-60	-0.24258	0.137	0.424	5.78419e-56	FN3K
3.25189e-60	-0.451301	0.911	0.995	6.27387e-56	MUC13
3.32482e-60	0.590244	0.863	0.883	6.41458e-56	SCARB2
3.72714e-60	-0.209179	0.07	0.319	7.19077e-56	MYL5
3.88345e-60	-0.178319	0.025	0.238	7.49233e-56	SDHAF3
4.21687e-60	-0.345219	0.523	0.854	8.13561e-56	ITPK1
4.29678e-60	-0.290883	0.374	0.739	8.28978e-56	SFPQ
4.60506e-60	-0.232611	0.156	0.454	8.88454e-56	TAF9
4.92552e-60	-0.372605	0.441	0.78	9.50281e-56	UBXN1
5.14695e-60	-0.243679	0.151	0.453	9.93001e-56	OSGIN1
5.62859e-60	1.04954	0.609	0.414	1.08592e-55	TM4SF1
5.91787e-60	-0.309445	0.363	0.712	1.14173e-55	ASAH1
6.03524e-60	-0.195797	0.071	0.322	1.16438e-55	CRLS1
6.13276e-60	-0.306143	0.376	0.73	1.18319e-55	CLPTM1
6.35739e-60	-0.250636	0.22	0.547	1.22653e-55	FAHD1
6.53272e-60	-0.295533	0.284	0.609	1.26036e-55	PDZD11
6.67539e-60	-0.189346	0.094	0.359	1.28788e-55	WDR61
6.87967e-60	-0.202509	0.094	0.359	1.3273e-55	MAIP1
7.03166e-60	-0.303209	0.895	0.98	1.35662e-55	ATP5F1A
7.24418e-60	-0.430969	0.79	0.954	1.39762e-55	ARPC3
8.24126e-60	-0.312058	0.392	0.732	1.58999e-55	GLOD4
8.73378e-60	-0.204394	0.03	0.248	1.68501e-55	MPV17L2
1.23002e-59	-0.317594	0.394	0.739	2.37307e-55	RPS6KA1
1.25017e-59	-0.290526	0.306	0.638	2.41195e-55	DENR
1.33643e-59	-0.319372	0.403	0.752	2.57838e-55	SSNA1
1.38348e-59	-0.36195	0.091	0.345	2.66915e-55	AKR1C2
1.39337e-59	-0.221443	0.109	0.382	2.68823e-55	PEMT
1.41865e-59	0.684045	0.603	0.44	2.737e-55	RIN2
1.48469e-59	-0.2019	0.074	0.326	2.86442e-55	SNAPIN
1.62075e-59	0.648889	0.907	0.939	3.12691e-55	DSP
1.92009e-59	-0.332249	0.843	0.977	3.70444e-55	RPL13
2.36465e-59	-0.234289	0.124	0.405	4.56212e-55	EBAG9
2.84318e-59	-0.153438	0	0.185	5.48534e-55	LYSMD2
3.55946e-59	-0.221114	0.15	0.446	6.86726e-55	PSMD14
4.2181e-59	-0.199907	0.079	0.333	8.13797e-55	DUS1L
5.26655e-59	-0.370535	0.939	0.997	1.01608e-54	TMBIM6
5.70825e-59	-0.21745	0.101	0.366	1.10129e-54	NME2
5.79471e-59	-0.329821	0.301	0.641	1.11797e-54	LRRC59
8.33593e-59	0.681273	0.492	0.3	1.60825e-54	CTTNBP2NL
9.07816e-59	-0.217816	0.144	0.432	1.75145e-54	MRPL48
9.70949e-59	0.579469	0.836	0.866	1.87325e-54	PTPRF
1.03726e-58	-0.256416	0.056	0.29	2.00119e-54	ENC1
1.03923e-58	-0.339708	0.431	0.783	2.00498e-54	ISX
1.12541e-58	-0.360532	0.504	0.813	2.17126e-54	RAP1A
1.1809e-58	0.892073	0.763	0.711	2.2783e-54	CYP51A1
1.32854e-58	-0.223124	0.131	0.414	2.56316e-54	TSSC4
1.44019e-58	-0.421245	0.736	0.94	2.77856e-54	UBL5
1.48489e-58	-0.354964	0.457	0.783	2.86479e-54	XRCC6
1.55427e-58	-0.207846	0.119	0.394	2.99866e-54	C9orf64
1.74334e-58	-0.213455	0.136	0.423	3.36343e-54	VKORC1L1
1.91041e-58	-0.297544	0.34	0.669	3.68576e-54	LYPLA1
2.05659e-58	-0.249562	0.226	0.547	3.96779e-54	UBE2J2
2.43272e-58	-0.246642	0.188	0.499	4.69346e-54	PTS
2.61475e-58	-0.189822	0.072	0.318	5.04463e-54	DPP3
2.66476e-58	-0.307505	0.307	0.649	5.14111e-54	DESI1
3.0053e-58	0.596526	0.886	0.911	5.79813e-54	BTG1
3.10531e-58	-0.242059	0.118	0.394	5.99107e-54	ITPR2
3.31407e-58	-0.228002	0.139	0.422	6.39384e-54	ACER3
3.3667e-58	-0.20144	0.065	0.308	6.49537e-54	EBNA1BP2
4.70714e-58	-0.310162	0.36	0.7	9.08148e-54	HIGD1A
5.06891e-58	-0.234545	0.112	0.383	9.77945e-54	AP001107.9
5.17772e-58	0.523797	0.914	0.962	9.98937e-54	PSAP
6.7142e-58	-0.345688	0.437	0.766	1.29537e-53	MICOS10
6.96792e-58	-0.261582	0.224	0.545	1.34432e-53	EMD
7.01065e-58	0.259087	0.133	0.008	1.35257e-53	CENPM
7.12706e-58	-0.40946	0.702	0.935	1.37502e-53	USH1C
7.60891e-58	0.497803	0.253	0.071	1.46799e-53	S100A2
7.74253e-58	-0.19825	0.058	0.296	1.49377e-53	MCCC2
9.37318e-58	-0.190496	0.044	0.269	1.80837e-53	C7orf50
9.72232e-58	-0.211035	0.118	0.394	1.87573e-53	CYP4V2
1.00265e-57	-0.33277	0.349	0.681	1.93441e-53	TMED3
1.13016e-57	-0.238459	0.156	0.443	2.18043e-53	GALNT12
1.3053e-57	0.590871	0.373	0.167	2.51831e-53	MFGE8
1.31485e-57	-0.210403	0.126	0.405	2.53674e-53	BUD23
1.35979e-57	0.548916	0.902	0.851	2.62345e-53	JUN
1.39504e-57	-0.178351	0.048	0.275	2.69145e-53	PDXP
1.3965e-57	-0.215413	0.073	0.318	2.69426e-53	DPAGT1
1.9591e-57	-0.289892	0.322	0.662	3.77968e-53	NDUFS4
1.99434e-57	-0.227522	0.172	0.472	3.84768e-53	MMP28
2.20355e-57	0.771193	0.875	0.895	4.25131e-53	TMBIM4
2.41652e-57	-0.239995	0.257	0.597	4.6622e-53	ABLIM1
2.69945e-57	-0.499526	0.855	0.984	5.20806e-53	AGPAT2
2.95152e-57	-0.343801	0.496	0.82	5.69436e-53	RPL4
3.2394e-57	-0.201315	0.121	0.396	6.24978e-53	TMEM223
3.39654e-57	0.702311	0.573	0.439	6.55295e-53	RBPJ
3.51087e-57	-0.265233	0.257	0.583	6.77352e-53	VTI1B
3.72839e-57	-0.356552	0.415	0.743	7.19319e-53	EIF5A
4.37875e-57	-0.439032	0.665	0.899	8.44792e-53	BRI3
4.74784e-57	-0.220205	0.131	0.406	9.16001e-53	IRAK1
4.79891e-57	-0.209948	0.14	0.425	9.25854e-53	SCO1
5.95692e-57	-0.394325	0.811	0.964	1.14927e-52	RPL30
6.31633e-57	-0.29125	0.335	0.675	1.21861e-52	WDR34
6.7902e-57	-0.409048	0.756	0.951	1.31003e-52	GUK1
6.97079e-57	-0.324188	0.655	0.904	1.34487e-52	RPS23
7.08755e-57	-0.378573	0.913	0.988	1.3674e-52	VIL1
7.50444e-57	-0.295834	0.295	0.631	1.44783e-52	PLD1
7.74447e-57	0.7627	0.34	0.139	1.49414e-52	CAPN8
7.84224e-57	-0.20685	0.134	0.415	1.513e-52	LARS
8.39472e-57	-0.18644	0.06	0.297	1.61959e-52	FAHD2A
9.01536e-57	-0.403827	0.649	0.91	1.73933e-52	TMEM219
9.26118e-57	-0.21672	0.11	0.375	1.78676e-52	KIF21A
9.3325e-57	-0.276483	0.349	0.682	1.80052e-52	EMC3
9.42241e-57	-0.224486	0.156	0.446	1.81787e-52	ELMOD2
1.065e-56	-0.38387	0.547	0.847	2.0547e-52	EIF3A
1.09007e-56	-0.742945	0.223	0.506	2.10308e-52	S100P
1.29306e-56	-0.385054	0.583	0.865	2.49471e-52	SEM1
1.32965e-56	-0.233909	0.227	0.55	2.56529e-52	MPDU1
1.45191e-56	-0.224314	0.074	0.317	2.80117e-52	POFUT1
2.26127e-56	-0.1866	0.113	0.38	4.36267e-52	NMRAL1
2.41403e-56	-0.190112	0.107	0.37	4.65739e-52	MLST8
3.12136e-56	-0.177808	0.055	0.284	6.02205e-52	ZDHHC14
3.18335e-56	-0.192955	0.094	0.349	6.14164e-52	UCK2
3.30701e-56	-0.285452	0.272	0.599	6.38022e-52	ADSS
3.37852e-56	-0.316247	0.481	0.833	6.51818e-52	DAP
3.43185e-56	-0.186619	0.098	0.36	6.62107e-52	RNF220
3.64295e-56	-0.164705	0.048	0.273	7.02833e-52	CCNQ
3.70235e-56	-0.265332	0.373	0.722	7.14294e-52	OLA1
3.90381e-56	-0.16868	0.041	0.258	7.53163e-52	EIPR1
4.87764e-56	-0.300432	0.353	0.678	9.41043e-52	TTC38
5.83277e-56	0.521222	0.369	0.159	1.12532e-51	AP000769.1
6.74764e-56	-0.188785	0.034	0.244	1.30182e-51	SHTN1
8.27072e-56	0.170805	0.105	0	1.59567e-51	LEMD1
9.47915e-56	-0.468877	0.469	0.768	1.82881e-51	ARRDC4
1.17665e-55	0.826439	0.623	0.505	2.27011e-51	SERPINE2
1.54018e-55	-0.236083	0.217	0.531	2.97148e-51	VDR
1.57322e-55	-0.19653	0.125	0.396	3.03522e-51	ITGAE
2.41851e-55	-0.286076	0.376	0.715	4.66604e-51	ARPC5L
2.47617e-55	-0.312122	0.4	0.739	4.77727e-51	CASP4
2.68559e-55	-0.419014	0.662	0.918	5.18131e-51	AMN
2.82966e-55	-0.187375	0.114	0.38	5.45925e-51	DMAC2L
2.8878e-55	0.576516	0.398	0.196	5.57144e-51	CRIM1
3.87838e-55	-0.34257	0.623	0.894	7.48256e-51	RPS25
4.70602e-55	0.656307	0.627	0.518	9.07932e-51	F11R
5.22118e-55	-0.250827	0.168	0.462	1.00732e-50	TBX10
5.69369e-55	-0.232257	0.222	0.539	1.09848e-50	MFN2
5.79696e-55	-0.224668	0.203	0.511	1.11841e-50	BUB3
6.94666e-55	-0.211955	0.353	0.701	1.34022e-50	ECHDC2
7.50941e-55	-0.520496	0.512	0.815	1.44879e-50	TUBA1C
7.65092e-55	-0.335269	0.554	0.877	1.47609e-50	GIPC2
7.95456e-55	-0.230986	0.21	0.52	1.53467e-50	SNX5
8.42794e-55	-0.233693	0.184	0.485	1.626e-50	MALRD1
9.66075e-55	-0.201598	0.069	0.303	1.86385e-50	AGMO
1.02465e-54	-0.245968	0.303	0.64	1.97686e-50	PSMD13
1.32149e-54	0.818569	0.7	0.692	2.54955e-50	HSD17B12
1.35876e-54	-0.208206	0.11	0.367	2.62146e-50	MOCOS
1.5674e-54	-0.33231	0.505	0.821	3.02399e-50	SNX6
1.65285e-54	-0.340904	0.334	0.654	3.18884e-50	RHOD
1.7039e-54	-0.296525	0.075	0.309	3.28733e-50	CYP2C9
1.74982e-54	-0.229288	0.183	0.479	3.37592e-50	ICK
1.77428e-54	-0.189686	0.041	0.254	3.42313e-50	MAGEF1
1.818e-54	-0.25398	0.284	0.613	3.50747e-50	ISCA2
1.91577e-54	0.64739	0.402	0.205	3.6961e-50	ALS2CL
2.18685e-54	-0.176493	0.092	0.342	4.21909e-50	FLYWCH2
2.1902e-54	-0.212926	0.123	0.386	4.22556e-50	ECSIT
2.32026e-54	0.712124	0.548	0.405	4.47647e-50	CD59
2.43527e-54	-0.193057	0.139	0.418	4.69837e-50	TRIM36
2.63383e-54	0.635663	0.93	0.954	5.08144e-50	FLNB
2.64321e-54	0.690499	0.589	0.478	5.09955e-50	WDR45B
2.8241e-54	-0.256027	0.249	0.571	5.44853e-50	GSPT1
3.01001e-54	-0.198681	0.107	0.364	5.80722e-50	FARSA
3.25356e-54	-0.226467	0.23	0.544	6.2771e-50	NINJ1
3.45904e-54	-0.249391	0.283	0.603	6.67353e-50	RTF2
3.47974e-54	-0.246341	0.21	0.512	6.71347e-50	DDX52
3.71736e-54	-0.214271	0.238	0.556	7.1719e-50	PPA2
4.08681e-54	-0.249034	0.245	0.557	7.88469e-50	TMEM37
4.18364e-54	-0.209877	0.254	0.585	8.07149e-50	SND1
4.92922e-54	-0.389581	0.7	0.922	9.50995e-50	CAPZB
5.546e-54	-0.181918	0.06	0.283	1.06999e-49	IMPACT
6.02706e-54	-0.170831	0.087	0.33	1.1628e-49	MTRES1
6.34801e-54	0.609916	0.569	0.424	1.22472e-49	STAG2
7.76668e-54	-0.171278	0.08	0.323	1.49843e-49	PRR5
8.02233e-54	-0.203042	0.145	0.416	1.54775e-49	AVPI1
8.08979e-54	-0.28482	0.18	0.463	1.56076e-49	XRCC4
8.5464e-54	-0.162042	0.042	0.254	1.64886e-49	MRPL24
1.1564e-53	-0.293663	0.353	0.679	2.23104e-49	PQBP1
1.39819e-53	-0.191335	0.136	0.413	2.69753e-49	IL17RC
1.54833e-53	-0.180054	0.074	0.307	2.98719e-49	GYG1
1.8257e-53	-0.323476	0.358	0.693	3.52232e-49	PRDX4
1.86341e-53	-0.207539	0.163	0.449	3.59507e-49	SMIM19
2.06726e-53	0.552171	0.388	0.182	3.98837e-49	BBC3
2.29453e-53	-0.226518	0.199	0.499	4.42684e-49	CHKA
3.45009e-53	-0.313803	0.413	0.752	6.65625e-49	ACAA2
3.56517e-53	-0.212006	0.12	0.383	6.87829e-49	TRAK2
3.74334e-53	0.678575	0.755	0.723	7.22204e-49	MARCKS
4.11272e-53	-0.229165	0.212	0.507	7.93467e-49	SS18L2
4.53016e-53	-0.188338	0.077	0.314	8.74003e-49	COX10
4.66515e-53	-0.181451	0.119	0.381	9.00048e-49	DRG1
4.67427e-53	-0.230021	0.272	0.6	9.01808e-49	POLR2F
4.8027e-53	-0.208637	0.122	0.385	9.26584e-49	LRPPRC
4.87787e-53	0.631258	0.45	0.254	9.41088e-49	IL2RG
5.16148e-53	-0.472336	0.14	0.396	9.95804e-49	PSAT1
5.17045e-53	-0.38834	0.516	0.845	9.97536e-49	TRAM1
5.17193e-53	0.661643	0.497	0.33	9.9782e-49	KLHL24
5.19674e-53	-0.224747	0.106	0.357	1.00261e-48	HRCT1
8.78123e-53	0.609647	0.739	0.725	1.69416e-48	CDCP1
1.27615e-52	-0.133169	0	0.166	2.46207e-48	C1orf53
1.32768e-52	-0.234506	0.264	0.582	2.5615e-48	PSMD3
1.39191e-52	-0.292821	0.455	0.792	2.68542e-48	KIF1C
1.61221e-52	-0.237638	0.253	0.562	3.11044e-48	HNRNPH2
1.61852e-52	-0.340234	0.549	0.866	3.12261e-48	OAS1
1.69348e-52	-0.358685	0.64	0.905	3.26723e-48	PPA1
1.71885e-52	-0.352892	0.477	0.794	3.31619e-48	RPS2
2.28765e-52	0.351886	0.225	0.058	4.41357e-48	TGFB1
3.22187e-52	-0.224287	0.192	0.482	6.21595e-48	GPT
3.31397e-52	0.689176	0.616	0.5	6.39365e-48	PATJ
3.72652e-52	-0.251449	0.276	0.59	7.18958e-48	PUF60
3.94458e-52	-0.200041	0.039	0.242	7.61028e-48	UGT2B15
4.32007e-52	0.589428	0.836	0.874	8.33472e-48	TOR1AIP2
4.92803e-52	-0.219979	0.064	0.29	9.50765e-48	UGT2B7
4.9758e-52	-0.194161	0.087	0.326	9.59981e-48	TLN2
5.13365e-52	-0.370419	0.836	0.977	9.90436e-48	RPS14
5.18928e-52	0.682681	0.74	0.703	1.00117e-47	LRP1
5.20057e-52	-0.19688	0.158	0.438	1.00335e-47	DDX18
5.50342e-52	0.497242	0.241	0.07	1.06178e-47	GABRE
5.62005e-52	-0.196314	0.175	0.459	1.08428e-47	DNAJC19
6.02026e-52	-0.226567	0.206	0.501	1.16149e-47	UCHL5
6.86836e-52	-0.194034	0.12	0.377	1.32511e-47	LSM6
7.29127e-52	-0.182099	0.093	0.338	1.40671e-47	YBEY
7.41163e-52	0.688616	0.666	0.612	1.42993e-47	PPP2R2A
7.46764e-52	-0.216424	0.163	0.439	1.44073e-47	ENTPD5
7.47137e-52	-0.20136	0.153	0.425	1.44145e-47	PTPMT1
7.62962e-52	-0.196114	0.195	0.494	1.47198e-47	ATP6V1A
8.13007e-52	0.49047	0.315	0.127	1.56853e-47	MPZL2
9.89751e-52	-0.351042	0.499	0.796	1.90953e-47	MZT2B
1.04341e-51	-0.179777	0.163	0.445	2.01305e-47	BCAP29
1.11207e-51	-0.197588	0.129	0.393	2.14551e-47	RSL1D1
1.28779e-51	-0.178831	0.118	0.373	2.48453e-47	BORCS7
1.28978e-51	-0.166233	0.068	0.293	2.48837e-47	CHCHD4
1.32588e-51	-0.264807	0.346	0.678	2.55802e-47	DRAP1
1.38647e-51	-0.215863	0.011	0.187	2.67491e-47	BMP3
1.41831e-51	-0.15742	0.048	0.258	2.73635e-47	IVD
1.49072e-51	-0.228543	0.256	0.568	2.87605e-47	UQCC3
1.61306e-51	-0.320363	0.446	0.768	3.11207e-47	AUP1
1.6228e-51	-0.183729	0.067	0.291	3.13086e-47	IMP4
1.72324e-51	-0.176666	0.053	0.267	3.32466e-47	DDX54
1.79585e-51	-0.161491	0.054	0.268	3.46473e-47	PRPF19
1.86849e-51	-0.220037	0.134	0.394	3.60487e-47	SCAMP5
1.95911e-51	-0.179914	0.083	0.317	3.77971e-47	PFDN6
2.10962e-51	-0.332193	0.478	0.794	4.07009e-47	PCBD1
2.2791e-51	-0.280268	0.391	0.72	4.39707e-47	EIF4E2
2.44334e-51	0.508841	0.338	0.146	4.71394e-47	KRT80
2.58446e-51	-0.322559	0.534	0.844	4.98621e-47	BLOC1S1
2.86424e-51	-0.214132	0.189	0.478	5.52597e-47	SNX2
2.91919e-51	-0.181259	0.091	0.329	5.632e-47	THYN1
3.75091e-51	0.230942	0.096	0	7.23662e-47	LINC01612
3.7665e-51	-0.217795	0.197	0.489	7.26672e-47	TPGS1
3.9191e-51	-0.261679	0.384	0.7	7.56111e-47	VDAC3
4.00569e-51	-0.212291	0.245	0.553	7.72819e-47	KCTD3
4.25769e-51	-0.161189	0.044	0.249	8.21437e-47	ZNF219
4.62498e-51	-0.183263	0.107	0.354	8.92298e-47	C12orf10
4.70166e-51	-0.16529	0.088	0.326	9.07092e-47	COMMD5
4.80642e-51	-0.211425	0.182	0.466	9.27303e-47	TM2D2
5.46941e-51	-0.164399	0.078	0.31	1.05521e-46	ACBD6
5.54302e-51	-0.162692	0	0.161	1.06941e-46	GIMD1
5.77818e-51	-0.31396	0.481	0.824	1.11478e-46	PGRMC2
6.87772e-51	-0.189668	0.148	0.411	1.32692e-46	MRPS14
7.60153e-51	0.39779	0.253	0.081	1.46656e-46	AC087482.1
7.68146e-51	-0.177364	0.075	0.301	1.48198e-46	PANK1
7.72765e-51	-0.226629	0.339	0.679	1.4909e-46	RFK
7.8057e-51	-0.178457	0.134	0.399	1.50595e-46	LSM5
7.82321e-51	0.694782	0.482	0.311	1.50933e-46	MBNL2
8.71379e-51	-0.15141	0.048	0.258	1.68115e-46	PNPLA4
8.97872e-51	-0.222513	0.238	0.542	1.73227e-46	MRPL23
9.71269e-51	-0.403286	0.759	0.953	1.87387e-46	TUBB4B
9.92767e-51	-0.199032	0.159	0.428	1.91535e-46	MRPS22
1.00523e-50	-0.227156	0.257	0.565	1.93939e-46	CASP6
1.07179e-50	-0.170058	0.057	0.272	2.0678e-46	IRF8
1.17583e-50	-0.449519	0.996	1	2.26853e-46	ACTB
1.18204e-50	-0.187363	0.18	0.459	2.2805e-46	THAP4
1.27997e-50	-1.2158	0.035	0.227	2.46944e-46	NTS
1.33313e-50	-0.239596	0.086	0.317	2.57201e-46	REXO2
1.33579e-50	-0.329022	0.478	0.797	2.57714e-46	BAIAP2L2
1.56666e-50	-0.216873	0.238	0.548	3.02256e-46	SOX6
1.67616e-50	-0.302006	0.427	0.742	3.23382e-46	COPZ1
1.68325e-50	-0.263393	0.413	0.757	3.2475e-46	MOB1A
1.69755e-50	-0.190068	0.07	0.29	3.27509e-46	SLC9A3
2.04016e-50	0.681351	0.73	0.717	3.93608e-46	MYO18A
2.23098e-50	-0.206295	0.224	0.525	4.30423e-46	GNG10
2.28328e-50	0.789954	0.728	0.663	4.40513e-46	ERRFI1
2.52779e-50	-0.289775	0.39	0.726	4.87686e-46	AFG3L2
2.70798e-50	-0.181716	0.133	0.393	5.2245e-46	MRPL2
2.78681e-50	-0.172253	0.053	0.263	5.3766e-46	NAA10
3.12499e-50	-0.308473	0.418	0.74	6.02905e-46	DNAJC1
3.24473e-50	-0.378118	0.525	0.808	6.26006e-46	MLEC
3.53427e-50	-0.15323	0.068	0.29	6.81866e-46	SHLD1
3.83906e-50	-0.16623	0.078	0.305	7.40671e-46	GOLGA7B
3.87556e-50	-0.289914	0.522	0.826	7.47712e-46	NPM1
3.93961e-50	-0.152466	0.041	0.243	7.60069e-46	CRTAP
4.09071e-50	-0.164219	0.105	0.355	7.89221e-46	DMAP1
4.23371e-50	-0.206909	0.149	0.412	8.1681e-46	USP14
4.35793e-50	0.608241	0.42	0.24	8.40775e-46	SH3BP2
4.44373e-50	-0.163282	0.06	0.275	8.57329e-46	DCAF13
4.54328e-50	0.561696	0.851	0.908	8.76535e-46	HEPH
5.23682e-50	-0.196825	0.015	0.192	1.01034e-45	LINC00330
5.30461e-50	0.599273	0.779	0.782	1.02342e-45	HOOK2
5.50052e-50	-0.203849	0.206	0.5	1.06122e-45	AK6
6.03727e-50	-0.132639	0	0.158	1.16477e-45	COPRS
6.09461e-50	-0.156476	0.075	0.303	1.17583e-45	RPUSD3
7.76688e-50	-0.275759	0.408	0.739	1.49846e-45	TOMM20
7.76854e-50	-0.253175	0.798	0.958	1.49878e-45	RPL12
8.86421e-50	-0.40189	0.383	0.688	1.71017e-45	ERLEC1
9.43749e-50	-0.182834	0.041	0.24	1.82077e-45	SLC6A9
1.024e-49	-0.253814	0.411	0.739	1.9756e-45	LEAP2
1.0482e-49	-0.19655	0.162	0.435	2.0223e-45	SLC25A46
1.12909e-49	-0.192053	0.178	0.456	2.17836e-45	MANBAL
1.13182e-49	-0.345417	0.601	0.89	2.18362e-45	CMAS
1.25249e-49	-0.214434	0.34	0.67	2.41643e-45	MRFAP1
1.5171e-49	-0.177592	0.091	0.323	2.92694e-45	TFDP1
1.57048e-49	-0.161224	0.068	0.289	3.02992e-45	DDX56
1.82018e-49	-0.211536	0.276	0.583	3.51168e-45	NELFE
2.03641e-49	-0.139044	0.02	0.2	3.92885e-45	FYN
2.07882e-49	-0.224092	0.292	0.605	4.01066e-45	ZBTB8OS
2.2683e-49	-0.279478	0.474	0.808	4.37623e-45	PCYT2
2.44118e-49	-0.203996	0.295	0.625	4.70977e-45	CA13
2.55354e-49	-0.346509	0.594	0.884	4.92654e-45	SCIN
2.93273e-49	-0.192635	0.176	0.455	5.65812e-45	LSM1
3.11729e-49	-0.209692	0.222	0.515	6.01419e-45	METTL5
3.14617e-49	-0.171945	0.117	0.365	6.0699e-45	MTHFS
3.72489e-49	-0.279489	0.371	0.692	7.18642e-45	PSMB10
4.33316e-49	-0.172373	0.099	0.335	8.35996e-45	NIT2
6.41324e-49	-0.176155	0.21	0.505	1.23731e-44	MAT2A
6.53205e-49	-0.148009	0.127	0.388	1.26023e-44	FBXO9
6.56008e-49	-0.193219	0.128	0.379	1.26564e-44	LHPP
8.27896e-49	-0.337676	0.49	0.8	1.59726e-44	CCDC47
8.6077e-49	-0.246238	0.196	0.475	1.66068e-44	LGALSL
9.38452e-49	-0.15725	0.079	0.305	1.81056e-44	YIPF1
1.18013e-48	-0.2869	0.466	0.796	2.27682e-44	HDGF
1.34058e-48	-0.218453	0.246	0.548	2.58638e-44	ATP6V1B2
1.43596e-48	-0.149228	0.065	0.28	2.77039e-44	APOO
1.47372e-48	-0.217131	0.178	0.457	2.84326e-44	TMCC3
1.58612e-48	-0.242492	0.328	0.653	3.0601e-44	SMIM15
1.63456e-48	-0.172833	0.122	0.373	3.15355e-44	RDH14
1.68683e-48	-0.145941	0.038	0.232	3.2544e-44	SMIM30
1.74355e-48	-0.28946	0.392	0.733	3.36383e-44	MT-TC
2.1062e-48	-0.353441	0.577	0.856	4.0635e-44	PLIN3
2.52556e-48	-0.144956	0.025	0.207	4.87256e-44	DHRS4L2
2.69671e-48	-0.144313	0.155	0.421	5.20276e-44	CCS
2.82427e-48	-0.277702	0.407	0.733	5.44887e-44	KIAA2013
3.02498e-48	-0.175627	0.095	0.326	5.8361e-44	SLC35A4
3.92919e-48	-0.222273	0.293	0.609	7.58058e-44	TPRG1L
3.96177e-48	-0.228999	0.319	0.647	7.64345e-44	SNRNP70
4.55884e-48	-0.220516	0.28	0.582	8.79537e-44	DNAJC8
4.69294e-48	-0.170193	0.068	0.28	9.05408e-44	IDE
5.02097e-48	-0.314252	0.408	0.745	9.68695e-44	UGT1A1
5.34072e-48	-0.264535	0.368	0.691	1.03039e-43	SUCLG2
6.21491e-48	-0.368366	0.716	0.928	1.19904e-43	HNRNPA2B1
6.39203e-48	0.629884	0.673	0.593	1.23321e-43	TIMP2
6.45899e-48	-0.1408	0.062	0.273	1.24613e-43	TRMT61B
7.77219e-48	-0.204806	0.04	0.232	1.49949e-43	TRDMT1
7.99878e-48	-0.310001	0.576	0.869	1.54321e-43	TM6SF2
1.03643e-47	-0.158825	0.097	0.33	1.99959e-43	NUDT15
1.11144e-47	0.55351	0.288	0.116	2.1443e-43	ABCC5
1.15087e-47	-0.167545	0.06	0.266	2.22037e-43	SLC25A10
1.19907e-47	-0.307099	0.773	0.956	2.31337e-43	RPS13
1.3371e-47	0.593766	0.728	0.74	2.57967e-43	KIAA1522
1.36653e-47	-0.310356	0.27	0.56	2.63645e-43	SLC28A1
1.36884e-47	-0.279323	0	0.151	2.6409e-43	GSTA2
1.42255e-47	-0.309717	0.432	0.752	2.74452e-43	ISCU
1.55419e-47	-0.202341	0.169	0.442	2.9985e-43	SMC1A
1.58726e-47	-0.369798	0.805	0.957	3.0623e-43	RPS7
1.9256e-47	-0.187414	0.22	0.509	3.71506e-43	AAGAB
1.93645e-47	0.641819	0.795	0.806	3.73599e-43	MYO6
2.06664e-47	-0.182389	0.111	0.348	3.98718e-43	ZNRD2
2.17367e-47	-0.27096	0.351	0.667	4.19366e-43	SNRPB
2.20844e-47	-0.216332	0.202	0.482	4.26075e-43	MAGED2
2.26908e-47	-0.158608	0.129	0.383	4.37774e-43	EIF3B
2.31488e-47	-0.151662	0.043	0.237	4.46611e-43	NOP16
2.51443e-47	-0.171909	0.056	0.257	4.85108e-43	TIMP4
2.58142e-47	0.505571	0.835	0.874	4.98033e-43	SPATS2L
2.73381e-47	0.56889	0.832	0.849	5.27433e-43	PKN2
2.83846e-47	-0.484658	0.862	0.982	5.47624e-43	CALR
3.14831e-47	-0.330196	0.609	0.871	6.07403e-43	HSBP1
3.33663e-47	-0.313347	0.458	0.778	6.43736e-43	OGDH
3.4459e-47	-0.188223	0.103	0.336	6.64817e-43	TPD52L1
3.53929e-47	0.860346	0.489	0.333	6.82835e-43	ITGA2
3.7132e-47	0.531211	0.429	0.254	7.16387e-43	ATP9A
3.87211e-47	-0.173494	0.069	0.28	7.47046e-43	RABGGTA
3.87523e-47	-0.137268	0.051	0.251	7.47648e-43	GAS2L1
3.91716e-47	-0.18462	0.125	0.369	7.55738e-43	TINAG
4.43854e-47	-0.160608	0.081	0.302	8.56327e-43	SCAPER
4.97396e-47	-0.272999	0.802	0.961	9.59626e-43	RPS18
5.57723e-47	-0.177147	0.096	0.324	1.07601e-42	OGG1
5.93034e-47	-0.191407	0.188	0.467	1.14414e-42	AIFM2
7.13945e-47	0.609368	0.872	0.907	1.37741e-42	ITGB1
7.27462e-47	-0.175352	0.095	0.325	1.40349e-42	TSN
7.30519e-47	-0.178565	0.2	0.475	1.40939e-42	SNRPD1
8.10501e-47	-0.178363	0.129	0.377	1.5637e-42	ATP13A1
9.09657e-47	-0.257688	0.382	0.706	1.755e-42	FUT2
9.12236e-47	-0.326179	0.639	0.892	1.75998e-42	ZNHIT1
9.19626e-47	-0.334495	0.625	0.894	1.77424e-42	PPP1CC
9.20821e-47	-0.161788	0.14	0.395	1.77654e-42	NBAS
9.84654e-47	0.65349	0.741	0.755	1.89969e-42	TSC22D1
1.00184e-46	-0.171042	0.16	0.427	1.93284e-42	STIP1
1.03354e-46	-0.109988	0	0.149	1.99402e-42	SNRNP25
1.08618e-46	-0.268945	0.316	0.616	2.09556e-42	NANS
1.0863e-46	-0.170037	0.082	0.301	2.09579e-42	PLCL2
1.10588e-46	0.686761	0.956	0.992	2.13358e-42	TMSB4X
1.30088e-46	0.635859	0.766	0.78	2.50978e-42	UGCG
1.39276e-46	-0.284005	0.345	0.669	2.68705e-42	GCNT1
1.55665e-46	-0.144022	0.09	0.315	3.00325e-42	OXLD1
1.57215e-46	-0.152693	0.03	0.21	3.03315e-42	RAB29
1.65849e-46	-0.395903	0.891	0.995	3.19972e-42	SAT1
1.71451e-46	-0.360603	0.66	0.908	3.30781e-42	MTDH
1.84578e-46	-0.39775	0.815	0.96	3.56106e-42	SELENOW
1.91411e-46	-0.154598	0.057	0.258	3.69289e-42	MAPKAPK3
2.15572e-46	-0.18228	0.102	0.333	4.15903e-42	TRIM47
2.68333e-46	-0.332549	0.687	0.915	5.17694e-42	HIGD2A
2.68436e-46	-0.259584	0.415	0.736	5.17894e-42	LUZP1
2.74211e-46	0.605989	0.761	0.772	5.29035e-42	ANKRD12
2.80382e-46	-0.175615	0.084	0.301	5.40941e-42	CCDC170
2.80395e-46	0.650312	0.608	0.514	5.40966e-42	SMAD3
3.2145e-46	-0.181542	0.162	0.426	6.20174e-42	ZDHHC6
3.56493e-46	-0.184554	0.268	0.578	6.87782e-42	PCYT1A
3.75459e-46	-0.292874	0.473	0.773	7.24374e-42	LAMTOR2
4.29493e-46	-0.134403	0.047	0.242	8.28621e-42	TMEM19
4.50251e-46	-0.245668	0.229	0.501	8.68669e-42	GATM
5.75244e-46	-0.262725	0.426	0.754	1.10982e-41	CAMTA1
5.76131e-46	-0.194454	0.172	0.432	1.11153e-41	RPP25L
6.27567e-46	0.399504	0.271	0.102	1.21076e-41	FOXA3
6.82727e-46	-0.208408	0.31	0.623	1.31719e-41	MAP2K3
7.75196e-46	-0.156991	0	0.146	1.49559e-41	SOAT2
7.93331e-46	-0.329619	0.62	0.878	1.53057e-41	PGLS
8.10567e-46	0.568168	0.806	0.85	1.56383e-41	TNIP1
9.2576e-46	-0.376691	0.707	0.932	1.78607e-41	RNF7
9.31193e-46	-0.174399	0.276	0.591	1.79655e-41	AP3B1
1.17246e-45	-0.153795	0.082	0.298	2.26203e-41	WASHC2A
1.26364e-45	-0.154627	0.116	0.353	2.43795e-41	SNRNP35
1.27406e-45	-0.152596	0.128	0.377	2.45804e-41	CDC40
1.30366e-45	-0.161109	0.048	0.239	2.51516e-41	MRPL12
1.32399e-45	-0.230343	0.299	0.612	2.55436e-41	NT5C
1.33449e-45	-0.150364	0.029	0.207	2.57464e-41	ESPL1
1.36144e-45	-0.284472	0.246	0.533	2.62663e-41	NAALADL1
1.38248e-45	0.39364	0.278	0.108	2.66721e-41	CACNB3
1.38489e-45	-0.189489	0.17	0.433	2.67187e-41	PYROXD1
1.48518e-45	-0.175658	0.049	0.242	2.86536e-41	PRLR
1.51487e-45	-0.18323	0.145	0.395	2.92263e-41	ZNF271P
1.6087e-45	-0.165416	0.17	0.437	3.10367e-41	VPS26B
1.65455e-45	-0.149044	0.115	0.351	3.19212e-41	DLAT
1.77904e-45	-0.156949	0.096	0.322	3.4323e-41	XPA
1.83673e-45	-0.150581	0.032	0.209	3.5436e-41	RRP1B
1.87577e-45	-0.182212	0.141	0.389	3.61893e-41	SMAGP
1.98933e-45	-0.213187	0.026	0.199	3.83802e-41	CXCL11
2.03566e-45	-0.139441	0.043	0.229	3.92739e-41	WDR18
2.07485e-45	-0.262671	0.428	0.746	4.00301e-41	DCXR
2.10913e-45	-0.193024	0.248	0.546	4.06914e-41	HECTD3
2.20758e-45	-0.169655	0.028	0.201	4.25909e-41	SLC5A11
2.38017e-45	-0.24009	0.365	0.688	4.59206e-41	SUMO3
2.53699e-45	0.816084	0.515	0.355	4.89462e-41	SLC5A3
2.59155e-45	-0.160537	0.089	0.309	4.99988e-41	DEF8
3.05211e-45	-0.180307	0.14	0.382	5.88845e-41	VMA21
3.21901e-45	-0.207402	0.209	0.48	6.21044e-41	HINT2
3.32347e-45	-0.157999	0.105	0.338	6.41198e-41	NAGS
4.01971e-45	-0.325171	0.876	0.978	7.75523e-41	RPS28
4.21557e-45	-0.238928	0.334	0.634	8.1331e-41	CCT8
4.5679e-45	-0.292436	0.022	0.189	8.81285e-41	SLC2A5
4.66971e-45	-0.303512	0.515	0.812	9.00926e-41	CDX1
4.74304e-45	-0.168599	0.102	0.33	9.15074e-41	PPARGC1B
4.89168e-45	-0.164749	0.12	0.357	9.43752e-41	C5orf30
4.95821e-45	-0.30956	0.063	0.262	9.56588e-41	C8G
5.34669e-45	0.39327	0.174	0.038	1.03154e-40	CLIC3
5.38578e-45	-0.183151	0.176	0.439	1.03908e-40	DNAJB12
5.46956e-45	-0.21605	0.33	0.642	1.05524e-40	LSM3
5.66637e-45	0.640395	0.588	0.487	1.09321e-40	LPCAT4
5.79723e-45	-0.307979	0.659	0.896	1.11846e-40	RPS11
5.80762e-45	-0.147338	0.098	0.323	1.12046e-40	DCTD
5.82631e-45	-0.236034	0.4	0.719	1.12407e-40	PYM1
6.54038e-45	0.381645	0.137	0.02	1.26184e-40	DHRS9
6.89462e-45	-0.214761	0.283	0.576	1.33018e-40	CLIC5
7.0081e-45	-0.159185	0.088	0.305	1.35207e-40	EXOSC1
7.33685e-45	-0.406382	0.132	0.366	1.4155e-40	TNNC1
7.50416e-45	-0.169919	0.061	0.259	1.44778e-40	HGD
9.49655e-45	0.57694	0.732	0.727	1.83217e-40	SLC50A1
1.22189e-44	0.497272	0.881	0.964	2.35739e-40	BSG
1.33696e-44	-0.149666	0.113	0.345	2.5794e-40	CCDC43
1.58664e-44	-0.572388	0.709	0.906	3.0611e-40	ANXA10
1.63696e-44	-0.134442	0.044	0.23	3.1582e-40	WDR77
1.68082e-44	-0.159657	0.187	0.457	3.24281e-40	CD2BP2
1.70542e-44	-0.160028	0.118	0.353	3.29027e-40	KANSL1-AS1
1.82356e-44	-0.327574	0.67	0.907	3.5182e-40	SAP18
1.83457e-44	-0.16368	0.034	0.211	3.53943e-40	APOM
1.95422e-44	-0.183333	0.206	0.478	3.77028e-40	NFU1
1.97732e-44	-0.15706	0.046	0.23	3.81484e-40	ACOT4
1.98261e-44	-0.153699	0.16	0.417	3.82504e-40	BTBD1
1.98964e-44	-0.168597	0.12	0.355	3.8386e-40	UHRF1BP1L
2.02925e-44	0.389405	0.23	0.074	3.91502e-40	HIF1A-AS3
2.14814e-44	-0.226088	0.364	0.68	4.14441e-40	PSMD4
2.19526e-44	-0.130787	0	0.141	4.23531e-40	LINC00955
2.21175e-44	-0.154228	0.089	0.306	4.26714e-40	DANCR
2.24933e-44	-0.339623	0.513	0.811	4.33964e-40	NABP1
2.33868e-44	-0.252605	0.377	0.683	4.51201e-40	PTMS
2.42229e-44	-0.268522	0.458	0.765	4.67333e-40	RETSAT
2.50387e-44	-0.182916	0.162	0.417	4.83072e-40	API5
2.94153e-44	-0.133245	0.097	0.322	5.67509e-40	PLRG1
3.00769e-44	-0.171247	0.142	0.388	5.80273e-40	MRPL17
3.18029e-44	-0.154868	0.066	0.268	6.13574e-40	TMEM243
3.52921e-44	-0.143727	0.064	0.264	6.8089e-40	GALNT10
3.59005e-44	-0.194212	0.34	0.662	6.92628e-40	C6orf132
3.67606e-44	-0.281593	0.44	0.743	7.09223e-40	COPG1
5.18237e-44	-0.13872	0.032	0.205	9.99834e-40	EDN3
5.68379e-44	-0.165121	0.077	0.283	1.09657e-39	MTIF2
5.75147e-44	-0.15709	0.107	0.333	1.10963e-39	TFAM
5.80902e-44	-0.136671	0.119	0.356	1.12073e-39	DNAJC2
5.89691e-44	0.37931	0.966	0.978	1.13769e-39	YWHAZ
6.20458e-44	-0.34542	0.655	0.908	1.19705e-39	GDI2
6.23708e-44	-0.163918	0.142	0.391	1.20332e-39	WASHC3
6.61238e-44	0.643981	0.611	0.544	1.27573e-39	GBP2
7.09442e-44	-0.155154	0.097	0.318	1.36873e-39	ODC1
7.09766e-44	-0.177473	0.203	0.477	1.36935e-39	RUSC1
9.55528e-44	-0.184643	0.278	0.575	1.8435e-39	TOLLIP
9.94247e-44	-0.178396	0.033	0.205	1.9182e-39	SLC4A4
1.18636e-43	-0.148526	0.065	0.265	2.28884e-39	NSUN2
1.27615e-43	-0.201797	0.283	0.587	2.46208e-39	BLNK
1.31127e-43	0.554754	0.748	0.783	2.52984e-39	JAK1
1.37644e-43	-0.136338	0.021	0.185	2.65557e-39	FAH
1.38533e-43	-0.170282	0.102	0.317	2.67271e-39	FAAH
1.47551e-43	-0.213656	0.271	0.565	2.84669e-39	CC2D1A
1.78992e-43	0.311335	0.187	0.049	3.4533e-39	S100A5
1.79102e-43	-0.19571	0.288	0.59	3.45541e-39	EIF3M
1.8586e-43	0.552452	0.678	0.637	3.58579e-39	SEZ6L2
1.8639e-43	-0.17492	0.172	0.434	3.59603e-39	TSR3
1.93454e-43	-0.172749	0.293	0.605	3.7323e-39	ABCF1
1.97073e-43	-0.227526	0.383	0.691	3.80214e-39	SLC6A20
2.09656e-43	-0.205688	0.332	0.634	4.04489e-39	TRAPPC3
2.17208e-43	0.571599	0.393	0.216	4.1906e-39	PFKFB3
2.28886e-43	-0.158898	0.17	0.428	4.4159e-39	DHX9
2.41433e-43	-0.169463	0.177	0.441	4.65797e-39	RABIF
2.48586e-43	-0.188549	0.281	0.574	4.79596e-39	ATG5
2.54346e-43	-0.182031	0.168	0.42	4.9071e-39	ANO10
2.6281e-43	-0.332496	0.888	0.982	5.0704e-39	RPS8
2.68081e-43	-0.163111	0.1	0.319	5.1721e-39	CTSL
2.69392e-43	-0.135297	0.147	0.399	5.19737e-39	BCKDHB
2.75349e-43	-0.352169	0.724	0.937	5.31231e-39	ATP5MC2
2.85194e-43	-0.176942	0.311	0.613	5.50225e-39	VPS36
2.85718e-43	-0.177765	0.194	0.459	5.51235e-39	ATG4D
2.90156e-43	-0.151204	0.114	0.341	5.59798e-39	PGAP2
2.93561e-43	-0.171895	0.226	0.511	5.66368e-39	CCAR1
2.98042e-43	-0.20252	0.279	0.569	5.75012e-39	CLNS1A
2.99277e-43	-0.173807	0.13	0.366	5.77395e-39	EIF3J
3.11366e-43	-0.137746	0.025	0.189	6.00718e-39	NBN
3.14673e-43	-0.169346	0.222	0.507	6.07099e-39	TPRN
3.24708e-43	-0.142302	0.114	0.342	6.26458e-39	SCRN3
3.53299e-43	-0.124613	0.044	0.227	6.81619e-39	RPUSD1
3.65034e-43	-0.158886	0.166	0.424	7.0426e-39	TPRKB
3.75534e-43	-0.13683	0.033	0.206	7.24517e-39	JMJD8
3.79395e-43	0.3111	0.213	0.064	7.31966e-39	JAML
3.98423e-43	-0.164222	0.183	0.443	7.68677e-39	STARD7
4.31111e-43	-0.175722	0.2	0.467	8.31742e-39	MAGOH
4.38084e-43	-0.275614	0	0.138	8.45195e-39	AFP
4.38084e-43	-0.122359	0	0.138	8.45195e-39	KDM8
4.41506e-43	-0.129597	0.039	0.217	8.51798e-39	ELAC2
4.6612e-43	-0.281321	0.522	0.81	8.99286e-39	SEC11A
4.66853e-43	-0.14796	0.033	0.204	9.007e-39	ACKR4
4.78069e-43	-0.162583	0.117	0.344	9.22338e-39	TMEM25
4.98772e-43	-0.174972	0.081	0.286	9.62281e-39	TAP2
5.40963e-43	-0.30043	0.651	0.893	1.04368e-38	RAB2A
5.42126e-43	-0.200575	0.332	0.642	1.04592e-38	CASP7
5.59151e-43	-0.16545	0.191	0.456	1.07877e-38	DECR2
5.68721e-43	0.622615	0.681	0.659	1.09723e-38	SLC25A23
5.86364e-43	-0.164138	0.132	0.37	1.13127e-38	TTC37
5.96661e-43	-0.154237	0.149	0.4	1.15114e-38	EXOSC4
6.10719e-43	-0.150493	0.101	0.32	1.17826e-38	COPS3
6.28778e-43	-0.28524	0.479	0.779	1.2131e-38	PANK3
6.55633e-43	-0.132748	0.053	0.241	1.26491e-38	GCA
6.62356e-43	-0.163831	0.178	0.435	1.27788e-38	LRRC28
7.00378e-43	-0.135734	0.034	0.206	1.35124e-38	MRPS9
7.07871e-43	-0.321621	0.596	0.855	1.3657e-38	CAPN1
7.54516e-43	-0.18006	0.164	0.419	1.45569e-38	C9orf78
7.86282e-43	-0.157343	0.149	0.399	1.51697e-38	NAE1
8.05272e-43	-0.136725	0.172	0.437	1.55361e-38	QDPR
8.34063e-43	-0.313082	0.574	0.857	1.60916e-38	CAPZA2
8.34125e-43	-0.151645	0.079	0.283	1.60928e-38	PCCB
8.36956e-43	-0.376136	0.512	0.789	1.61474e-38	CCNG1
9.16354e-43	-0.172724	0.337	0.65	1.76792e-38	ENSA
9.41934e-43	-0.231521	0.436	0.755	1.81727e-38	POLR2H
1.03422e-42	-0.149487	0.08	0.285	1.99531e-38	RUVBL2
1.05323e-42	-0.208291	0.296	0.593	2.032e-38	SPG21
1.20469e-42	-0.216394	0.349	0.659	2.3242e-38	APPL1
1.27635e-42	-0.151453	0.061	0.254	2.46247e-38	MFSD2A
1.46639e-42	-0.156295	0.141	0.384	2.8291e-38	GALT
1.46877e-42	-0.144921	0.12	0.353	2.8337e-38	UBE2Q1
1.47119e-42	-0.393764	0.912	0.994	2.83836e-38	RPL28
1.54543e-42	-0.234711	0.373	0.691	2.98159e-38	GSDMD
1.56564e-42	0.369282	0.235	0.081	3.02058e-38	CAPN12
1.73019e-42	-0.128409	0.051	0.238	3.33805e-38	ACAT1
1.83529e-42	-0.371947	0.697	0.929	3.54082e-38	JPT1
1.91086e-42	-0.241848	0.407	0.717	3.68663e-38	BUD31
2.01694e-42	-0.151136	0.025	0.188	3.89128e-38	PID1
2.04969e-42	-0.143048	0.095	0.309	3.95447e-38	PIGC
2.0645e-42	-0.166336	0.128	0.359	3.98305e-38	MALSU1
2.06848e-42	-0.423448	0.799	0.982	3.99072e-38	TM4SF20
2.29042e-42	-0.160839	0.161	0.413	4.41891e-38	ALG2
2.3273e-42	-0.292194	0.539	0.803	4.49006e-38	VPS35
2.40263e-42	-0.148969	0.059	0.248	4.63539e-38	USP5
2.41384e-42	0.239589	0.124	0.016	4.65703e-38	RPL13AP20
2.42263e-42	-0.178269	0.272	0.576	4.67398e-38	VTA1
2.42331e-42	0.421428	0.284	0.12	4.67529e-38	KCNN4
2.80437e-42	-0.137938	0.089	0.301	5.41048e-38	ABCC6
2.84215e-42	-0.133795	0.028	0.194	5.48336e-38	ESCO2
3.21087e-42	-0.218433	0.369	0.675	6.19474e-38	EIF3F
3.24666e-42	-0.156936	0.129	0.362	6.26379e-38	MTFR1
3.28053e-42	-0.145863	0.049	0.231	6.32912e-38	R3HCC1
3.4326e-42	-0.164634	0.341	0.654	6.62251e-38	DDX46
3.59164e-42	-0.10783	0.033	0.203	6.92934e-38	TMEM138
3.63158e-42	-0.143718	0.07	0.266	7.0064e-38	SF3A3
3.91807e-42	-0.143761	0.098	0.314	7.55914e-38	KPNA3
3.98141e-42	-0.1472	0.101	0.318	7.68134e-38	ABCF3
4.27848e-42	-0.204327	0.309	0.616	8.25447e-38	SNX1
4.29234e-42	-0.37626	0.674	0.901	8.28121e-38	LPGAT1
4.3181e-42	-0.158793	0.088	0.298	8.33091e-38	INPP5J
4.38482e-42	0.485416	0.856	0.892	8.45963e-38	BTBD9
4.79433e-42	-0.165811	0.214	0.489	9.2497e-38	UBE2V2
4.91001e-42	-0.304531	0.463	0.775	9.47288e-38	SEC61A1
4.98461e-42	-0.320957	0.672	0.906	9.6168e-38	PFDN5
4.99123e-42	-0.139915	0.133	0.369	9.62958e-38	C22orf39
5.42414e-42	-0.141903	0.049	0.232	1.04648e-37	MRS2
5.59575e-42	-0.135243	0.055	0.242	1.07959e-37	RRP36
5.68876e-42	-0.159433	0.189	0.454	1.09753e-37	CCDC12
6.12655e-42	-0.134345	0.033	0.202	1.18199e-37	TIMM9
6.19167e-42	-0.117704	0	0.134	1.19456e-37	CDK20
7.05832e-42	-0.129911	0.047	0.226	1.36176e-37	C9orf40
7.09937e-42	-0.382467	0.689	0.928	1.36968e-37	MYDGF
7.34561e-42	-0.237697	0.336	0.642	1.41719e-37	CANT1
7.81583e-42	-0.158285	0.099	0.317	1.50791e-37	DBP
8.00438e-42	-0.226226	0.362	0.671	1.54429e-37	SPCS3
8.76354e-42	-0.176941	0.166	0.411	1.69075e-37	ATF5
9.06115e-42	0.471375	0.381	0.214	1.74817e-37	MPZL3
9.46001e-42	-0.202555	0.269	0.556	1.82512e-37	ANKS4B
9.75127e-42	-0.166644	0.248	0.535	1.88131e-37	MRPS18B
1.1718e-41	0.505232	0.922	0.962	2.26075e-37	MYH9
1.19835e-41	-0.250274	0	0.133	2.31198e-37	CUBN
1.22236e-41	-0.126444	0.046	0.227	2.3583e-37	FERMT1
1.34055e-41	-0.13764	0.145	0.389	2.58633e-37	C1GALT1C1
1.455e-41	-0.152271	0.226	0.502	2.80713e-37	MARCH5
1.71295e-41	-0.256364	0.46	0.773	3.30479e-37	CLDN15
1.78669e-41	-0.122337	0.073	0.272	3.44706e-37	DCUN1D5
1.80559e-41	-0.247536	0.554	0.852	3.48353e-37	CEBPG
1.85289e-41	0.515375	0.412	0.25	3.57477e-37	MAFF
1.85807e-41	-0.190033	0.326	0.634	3.58477e-37	RAB18
1.94267e-41	-0.198995	0.311	0.609	3.74799e-37	PSMF1
2.08992e-41	-0.140139	0.083	0.289	4.03208e-37	PCNA
2.13149e-41	-0.124282	0.045	0.223	4.11229e-37	NAT2
2.1624e-41	-0.114245	0.028	0.191	4.17191e-37	POLR3K
2.31182e-41	-0.203486	0.246	0.524	4.4602e-37	SFXN3
2.40749e-41	-0.22753	0.079	0.276	4.64476e-37	DIO3OS
2.57285e-41	-0.140065	0.102	0.317	4.9638e-37	STARD3NL
2.61701e-41	-0.132379	0.083	0.287	5.04899e-37	GYG2P1
2.68405e-41	-0.121137	0.029	0.191	5.17833e-37	PSMG1
2.70538e-41	-0.151824	0.025	0.182	5.2195e-37	VTN
2.83499e-41	-0.291176	0.538	0.836	5.46956e-37	RNF128
2.84772e-41	-0.150921	0.145	0.381	5.4941e-37	NTMT1
2.87074e-41	0.557972	0.9	0.953	5.53851e-37	PGK1
2.9624e-41	-0.132229	0.054	0.237	5.71536e-37	G6PC3
3.23584e-41	-0.140456	0.075	0.273	6.24291e-37	FAM98A
3.58288e-41	0.692697	0.635	0.554	6.91244e-37	LAMA3
4.19205e-41	0.24839	0.141	0.025	8.08773e-37	AP000547.3
4.27148e-41	-0.139098	0.124	0.353	8.24098e-37	ANAPC15
4.34529e-41	-0.178167	0.272	0.558	8.38336e-37	MRPL18
4.37535e-41	0.126182	0.077	0	8.44136e-37	ERVH-1
4.49071e-41	-0.15041	0.083	0.283	8.66393e-37	ACOX2
4.62509e-41	-0.137551	0.04	0.211	8.92319e-37	FBL
4.6644e-41	-0.143996	0.176	0.429	8.99902e-37	SRRT
4.89749e-41	-0.151346	0.201	0.467	9.44873e-37	SLC30A9
5.1569e-41	-0.145228	0.151	0.392	9.9492e-37	SPHK2
5.2408e-41	-0.143854	0.175	0.425	1.01111e-36	CLPTM1L
5.61914e-41	-0.149023	0.114	0.333	1.0841e-36	AGL
6.19595e-41	-0.166838	0.166	0.41	1.19538e-36	STK16
6.38521e-41	-0.168691	0.242	0.518	1.2319e-36	AKAP1
6.8134e-41	-0.132255	0.164	0.415	1.31451e-36	COMMD2
6.85693e-41	0.522303	0.898	0.891	1.32291e-36	KLF6
7.7751e-41	0.589218	0.476	0.335	1.50005e-36	KMT2A
7.86666e-41	-0.141234	0.199	0.465	1.51772e-36	GLRX3
7.88289e-41	-0.311448	0.709	0.936	1.52085e-36	SDF4
7.94915e-41	0.494401	0.808	0.899	1.53363e-36	POLD4
[truncated: 3,441 more rows]

## Sheet: Donor_2-24h
p_val	avg_log2FC	pct.1	pct.2	p_val_adj	gene
0	1.61365	0.888	0.47	0	PLOD2
0	1.34947	0.88	0.445	0	VEGFA
0	-1.17931	0.473	0.842	0	RBM3
0	1.37894	0.871	0.408	0	BNIP3L
0	1.74462	0.94	0.636	0	NDRG1
0	1.52761	0.848	0.448	0	CA9
0	-1.26417	0.68	0.946	0	HSPA8
0	1.99678	0.877	0.316	0	P4HA1
0	-0.964777	0.999	1	0	KRT8
0	-0.976629	0.851	0.967	0	ATP5F1B
0	-0.949917	0.91	0.984	0	SLC25A3
0	1.41791	0.913	0.461	0	EGLN3
0	1.76871	0.939	0.629	0	ERO1A
0	1.8835	0.564	0.084	0	MT1X
0	-0.9794	0.942	0.989	0	PFN1
0	-0.993113	0.997	1	0	KRT19
0	-1.15832	0.791	0.938	0	ATP5F1D
0	-1.52991	0.929	0.998	0	FTL
0	1.24611	0.96	0.804	0	PTTG1IP
4.86486e-304	1.38606	0.857	0.45	9.38577e-300	FAM13A
6.03934e-304	1.14113	0.974	0.922	1.16517e-299	PGK1
6.44168e-283	-1.10103	0.861	0.96	1.24279e-278	ATP5MC3
7.94506e-276	-1.04574	0.774	0.939	1.53284e-271	SELENOW
2.63561e-274	-1.23843	0.287	0.732	5.08488e-270	AKR1B10
1.7791e-267	1.74186	0.822	0.483	3.43242e-263	SLC6A8
1.94358e-267	-1.14942	0.862	0.964	3.74974e-263	SLC25A5
1.82613e-265	-1.11811	0.425	0.811	3.52315e-261	GLYCTK
5.45338e-264	-1.0216	0.596	0.866	1.05212e-259	NDUFB9
1.43611e-261	-1.05238	0.638	0.867	2.77069e-257	EIF3K
4.77059e-261	-1.16203	1	1	9.2039e-257	PHGR1
2.94079e-260	1.02279	0.987	0.956	5.67367e-256	LDHA
1.08344e-259	-1.06326	0.792	0.946	2.09027e-255	ETHE1
2.68914e-258	1.05202	0.867	0.528	5.18816e-254	SLC16A3
2.66674e-257	-1.10788	0.346	0.746	5.14495e-253	ATP5MC1
1.11986e-255	1.1098	0.946	0.793	2.16054e-251	QSOX1
2.73945e-254	-1.03755	0.752	0.927	5.28521e-250	PSME2
7.3301e-245	0.978924	0.686	0.249	1.4142e-240	GABRA2
1.25208e-243	0.880694	0.577	0.142	2.41565e-239	BHLHE40
2.83576e-241	1.82565	0.985	0.95	5.47102e-237	HSP90B1
7.55435e-237	-1.17131	0.389	0.768	1.45746e-232	CBR1
1.62224e-235	-0.905596	0.799	0.937	3.12979e-231	PRDX1
4.97408e-234	-0.956	0.58	0.837	9.5965e-230	CYC1
1.05553e-229	-1.19106	0.549	0.868	2.03643e-225	RARRES1
1.10001e-228	1.02057	0.916	0.789	2.12225e-224	GPI
8.57126e-225	-1.19527	0.716	0.944	1.65365e-220	GUCA2A
8.59008e-225	1.23276	0.717	0.306	1.65728e-220	SLC11A2
1.75085e-222	-0.876967	0.815	0.939	3.37792e-218	COX5A
2.00668e-222	0.946013	0.548	0.147	3.87148e-218	ANKRD37
2.44068e-218	-0.890456	0.48	0.786	4.70881e-214	TUFM
8.31682e-218	-1.08272	0.507	0.813	1.60456e-213	AKR7A3
2.05228e-217	-0.920677	0.689	0.885	3.95947e-213	GSTO1
2.555e-213	-0.86064	0.958	0.995	4.92937e-209	GSTP1
4.65402e-213	1.36616	0.806	0.472	8.979e-209	SOX4
3.61566e-211	1.08415	0.852	0.67	6.97569e-207	C4orf3
5.08482e-209	-0.935914	0.456	0.788	9.81015e-205	FBP1
6.13271e-209	0.920021	0.85	0.628	1.18318e-204	EIF4A2
1.7015e-207	1.76611	0.919	0.801	3.28271e-203	SCD
4.23783e-206	-0.855602	0.492	0.791	8.17604e-202	UQCRFS1
3.8238e-204	0.853094	0.679	0.303	7.37726e-200	MXI1
7.86896e-204	0.747586	0.396	0.055	1.51816e-199	FRY
3.44761e-203	-0.814498	0.689	0.869	6.65148e-199	ATP5PB
2.18815e-202	0.978998	0.782	0.458	4.22159e-198	BNIP3
1.6686e-201	-1.33161	0.323	0.714	3.21922e-197	ALDOB
6.17829e-199	-0.952265	0.931	0.988	1.19198e-194	ASS1
8.05727e-196	-0.672003	0.944	0.984	1.55449e-191	CALM1
4.54755e-193	-0.931798	0.691	0.892	8.77358e-189	AKR1C3
1.49544e-190	-0.766265	0.803	0.934	2.88516e-186	PRELID1
4.21602e-190	0.982513	0.801	0.537	8.13398e-186	SORL1
4.86952e-190	-0.843042	0.603	0.826	9.39476e-186	AURKAIP1
3.63169e-187	1.08335	0.663	0.278	7.00662e-183	ANGPTL4
1.56865e-186	-0.933418	0.846	0.979	3.02639e-182	REG4
1.6024e-186	-0.915522	0.504	0.801	3.09151e-182	GPX1
8.72403e-186	-0.767337	0.728	0.896	1.68313e-181	PSMA7
7.32381e-184	-0.794549	0.697	0.898	1.41298e-179	LAD1
3.01243e-183	-0.875163	0.426	0.743	5.81189e-179	APRT
2.26052e-182	-0.800053	0.609	0.836	4.36122e-178	NAPRT
5.50715e-182	0.917018	0.628	0.265	1.06249e-177	SLC2A1
2.03595e-181	-0.683771	0.92	0.98	3.92797e-177	COX4I1
1.5979e-180	-0.862887	0.581	0.808	3.08283e-176	MRPL41
1.84064e-180	-1.4619	0.293	0.655	3.55115e-176	HPGD
1.87839e-180	-0.829881	0.678	0.878	3.62398e-176	PEBP1
2.21832e-180	-0.83055	0.592	0.81	4.2798e-176	NDUFAB1
2.47938e-179	-0.797139	0.444	0.756	4.78346e-175	NDUFS6
4.66297e-178	-0.787944	0.301	0.654	8.99627e-174	NAXE
2.18934e-177	-0.845543	0.234	0.603	4.22389e-173	CHP2
4.39275e-177	-0.856512	0.975	0.986	8.47493e-173	MT-ATP6
7.48534e-177	0.864249	0.76	0.42	1.44415e-172	ZNF292
4.00529e-176	-0.8688	0.529	0.791	7.72741e-172	DHRS11
4.88479e-173	0.971471	0.877	0.665	9.42423e-169	RNF186
6.99603e-173	0.971823	0.846	0.626	1.34974e-168	TINAGL1
5.49705e-172	0.706523	0.448	0.115	1.06055e-167	PFKFB3
3.62992e-171	-0.807438	0.045	0.39	7.00321e-167	KCNJ13
7.02273e-170	-0.733601	0.652	0.849	1.35489e-165	MDH2
1.34451e-169	-0.869027	0.536	0.828	2.59396e-165	ANXA13
5.84752e-169	0.724172	0.495	0.152	1.12816e-164	KDM3A
1.09022e-168	-0.796146	0.489	0.757	2.10336e-164	NDUFS3
2.49939e-168	-0.772369	0.759	0.9	4.82207e-164	NDUFA4
3.3985e-168	-0.749847	0.371	0.696	6.55673e-164	PLLP
5.03658e-167	-0.747981	0.515	0.797	9.71708e-163	PSMD1
6.59753e-167	-0.739111	0.321	0.656	1.27286e-162	MRPL20
7.01643e-167	0.899419	0.377	0.071	1.35368e-162	PNCK
2.7097e-165	-0.846137	0.508	0.782	5.22783e-161	NQO1
2.7245e-164	0.87637	0.706	0.387	5.25638e-160	LRP1
1.04965e-162	-0.776123	0.447	0.738	2.02509e-158	HSPE1
1.6661e-162	-0.771851	0.442	0.722	3.21442e-158	NDUFS8
1.80241e-161	-0.571891	0.914	0.979	3.47739e-157	HSP90AA1
2.238e-161	-0.750757	0.182	0.541	4.31777e-157	C1QBP
1.65567e-160	1.00627	0.963	0.918	3.19428e-156	ALDOA
4.29439e-160	-0.756404	0.999	1	8.28517e-156	LGALS4
1.27948e-157	0.487308	0.31	0.039	2.4685e-153	ENO2
7.90868e-157	-0.738777	0.372	0.699	1.52582e-152	CCT6A
2.64555e-156	-0.689536	0.759	0.885	5.10406e-152	ATP5F1C
2.22485e-155	-0.649222	0.824	0.935	4.2924e-151	CLTB
4.74408e-155	-0.567842	0.969	0.996	9.15275e-151	CFL1
1.4492e-153	-0.651647	0.75	0.894	2.79594e-149	UQCRC1
4.60734e-153	-0.746294	0.548	0.777	8.88895e-149	NDUFB7
1.38736e-151	-0.725272	0.496	0.75	2.67664e-147	MTCH2
1.94331e-151	-0.841177	0.601	0.85	3.74923e-147	IQGAP2
2.1822e-151	-1.0526	0.107	0.452	4.21011e-147	FGF19
3.17035e-151	1.39437	0.857	0.695	6.11655e-147	PDIA4
6.31605e-151	0.834891	0.867	0.731	1.21856e-146	RBCK1
3.38682e-149	-0.773259	0.596	0.795	6.53419e-145	NDUFB10
4.84266e-149	-0.750204	0.625	0.838	9.34295e-145	TUBA1C
5.12894e-149	-0.714395	0.814	0.926	9.89526e-145	YBX1
5.98632e-149	0.766622	0.692	0.352	1.15494e-144	PTPRR
1.23323e-148	-0.714201	0.857	0.949	2.37928e-144	TXN
6.04244e-148	-0.678722	0.805	0.908	1.16577e-143	COX8A
2.2083e-147	-0.664781	0.205	0.54	4.26047e-143	ACOT7
5.26448e-146	-0.74134	0.584	0.805	1.01568e-141	POLR2L
1.48006e-145	0.731224	0.656	0.337	2.85549e-141	HK2
2.8137e-145	0.831088	0.698	0.399	5.42847e-141	PAG1
7.55632e-145	0.662531	0.96	0.907	1.45784e-140	ENO1
7.83292e-145	-0.834671	0.236	0.576	1.5112e-140	ID3
2.51124e-144	-0.755888	0.778	0.905	4.84493e-140	CHCHD10
1.94777e-143	1.05043	0.932	0.884	3.75783e-139	GPRC5A
2.65287e-143	-0.704737	0.519	0.758	5.11818e-139	PARK7
4.18281e-143	-0.893655	0.329	0.652	8.06989e-139	SMIM24
6.99121e-143	0.535355	0.445	0.137	1.34881e-138	MIR210HG
9.11506e-143	-0.645968	0.303	0.619	1.75857e-138	HMOX2
1.6247e-142	0.66001	0.256	0.025	3.13453e-138	HILPDA
4.26069e-141	-0.692637	0.586	0.799	8.22014e-137	PSMB3
8.03899e-141	-0.814893	0.588	0.827	1.55096e-136	MT-ATP8
1.70185e-140	0.586106	0.99	0.979	3.28339e-136	PKM
3.49195e-140	-0.710808	0.445	0.712	6.73703e-136	DNAJC15
3.66842e-140	-0.664257	0.352	0.651	7.07748e-136	PHB
1.32005e-139	-0.580271	0.999	1	2.54676e-135	ACTB
1.04226e-138	-0.695572	0.424	0.701	2.01084e-134	DNPH1
1.66907e-138	0.82889	0.945	0.901	3.22014e-134	MIF
1.68365e-138	0.908631	0.852	0.644	3.24826e-134	LAMB3
2.42466e-138	-1.05375	0.222	0.56	4.6779e-134	SI
5.92281e-138	-0.721591	0.652	0.816	1.14269e-133	CISD3
7.91383e-137	0.81572	0.506	0.191	1.52682e-132	EFNA1
1.64795e-134	-1.22372	0.144	0.462	3.17939e-130	CA1
5.03543e-134	-0.645603	0.391	0.679	9.71486e-130	NDUFV1
3.27332e-133	-0.685788	0.558	0.771	6.31521e-129	SUCLG1
2.52337e-131	-0.630996	0.668	0.846	4.86834e-127	CYCS
1.2714e-130	0.471198	0.429	0.132	2.45291e-126	TMCC1
3.7731e-130	-0.715585	0.538	0.766	7.27945e-126	TST
6.30892e-130	-0.679906	0.264	0.573	1.21718e-125	PEPD
2.32893e-129	0.716886	0.756	0.493	4.49321e-125	NEDD9
5.01719e-129	-0.888847	0.474	0.747	9.67966e-125	ANXA10
9.42921e-129	0.635211	1	0.997	1.81918e-124	FGF23
9.30065e-128	0.9174	0.792	0.631	1.79437e-123	CEACAM1
3.61512e-127	-0.629262	0.743	0.88	6.97466e-123	ABRACL
4.17193e-127	-0.751957	0.53	0.76	8.0489e-123	DGAT1
1.12053e-126	0.807176	0.635	0.353	2.16183e-122	TRIB3
2.52197e-126	-0.647904	0.459	0.71	4.86565e-122	MICOS13
2.8934e-126	-0.653641	0.176	0.482	5.58223e-122	CASP1
3.54259e-126	0.755845	0.582	0.269	6.83472e-122	C17orf78
3.85176e-126	-1.14543	0.479	0.775	7.4312e-122	CCL20
7.43584e-126	-0.659978	0.584	0.78	1.4346e-121	PSMB6
1.49556e-125	-0.549289	0.111	0.413	2.88538e-121	C2orf88
1.71994e-125	0.719997	0.685	0.398	3.31828e-121	CLMN
4.27556e-125	-0.643451	0.124	0.429	8.24884e-121	KHK
2.1259e-124	-0.631734	0.438	0.705	4.1015e-120	FDX1
2.62964e-124	0.659491	0.999	0.997	5.07335e-120	KAT7
2.81704e-124	0.812596	0.677	0.41	5.43491e-120	P4HA2
6.57254e-124	0.393133	0.291	0.051	1.26804e-119	AQP12B
3.82457e-123	-0.682144	0.332	0.649	7.37874e-119	CTSE
1.16938e-122	0.507206	0.441	0.152	2.25608e-118	ZNF395
3.2331e-122	0.443746	0.33	0.076	6.23763e-118	AP000769.1
3.79442e-122	0.394986	0.308	0.062	7.32057e-118	FUT11
4.0849e-122	-0.668408	0	0.236	7.88099e-118	ADH1C
6.69615e-122	0.547679	0.412	0.13	1.29189e-117	PDK1
8.42787e-121	-0.602803	0.629	0.818	1.62599e-116	UQCRC2
1.10479e-120	-0.646258	0.645	0.819	2.13148e-116	NDUFB2
1.66291e-120	-0.622161	0.531	0.751	3.20824e-116	NDUFS7
1.34377e-119	0.811181	0.708	0.489	2.59253e-115	MKNK2
1.59035e-119	-0.611161	0.328	0.619	3.06826e-115	CCT3
1.66349e-119	-0.565563	0.866	0.957	3.20937e-115	HSP90AB1
1.62007e-118	-0.614515	0.325	0.606	3.1256e-114	TOMM22
8.17554e-118	-0.630713	0.781	0.904	1.57731e-113	TMEM54
3.65596e-117	-0.647483	0.691	0.864	7.05345e-113	RPSA
3.85324e-117	0.747598	0.829	0.624	7.43406e-113	TXNIP
1.05495e-116	-0.715292	0.326	0.604	2.03532e-112	RPL22L1
1.7791e-116	-0.677562	0.607	0.787	3.43243e-112	HEBP1
7.49446e-116	0.657036	0.771	0.553	1.44591e-111	NPEPPS
5.28592e-115	-0.701706	0.755	0.881	1.01981e-110	MTATP6P1
1.12882e-114	0.603745	0.581	0.292	2.17783e-110	TMEM123
1.60609e-113	0.613927	0.769	0.58	3.09862e-109	PFKP
3.94338e-113	-0.61089	0.731	0.849	7.60796e-109	NDUFS5
5.13899e-113	-0.581607	0.274	0.573	9.91465e-109	CCT2
1.64411e-112	-0.607302	0.626	0.799	3.17199e-108	ECHS1
1.83849e-112	-0.38572	0.023	0.263	3.54699e-108	GPD1
2.05205e-112	-0.575278	0.381	0.651	3.95901e-108	EIF3I
1.41325e-111	-0.597728	0.306	0.585	2.72658e-107	PA2G4
1.47054e-111	-0.592791	0.749	0.895	2.83711e-107	S100A16
1.65135e-111	-0.585816	0.762	0.881	3.18595e-107	ATP5MF
7.79071e-111	0.408589	0.308	0.073	1.50306e-106	ST8SIA6
8.81646e-111	-0.487545	0.899	0.967	1.70096e-106	TPM3
2.35278e-110	-0.644292	0.399	0.667	4.53921e-106	SULT1A1
2.94607e-110	-0.530016	0.702	0.868	5.68386e-106	H2AFY
1.3493e-109	-0.834296	0.749	0.882	2.6032e-105	FABP2
1.456e-109	0.740957	0.75	0.546	2.80906e-105	ECE1
2.17339e-109	-0.469742	0.142	0.421	4.19311e-105	HSD17B10
5.34562e-109	0.939447	0.883	0.754	1.03133e-104	IGFBP3
8.30627e-109	-0.602856	0.478	0.71	1.60253e-104	SDHB
1.01892e-108	-0.592275	0.782	0.876	1.96579e-104	UQCR10
1.47013e-108	0.678241	0.643	0.401	2.83632e-104	ALDOC
1.04258e-107	0.355155	0.281	0.058	2.01145e-103	SPAG4
1.30247e-107	-0.72657	0.583	0.814	2.51285e-103	ATP2B1
1.9287e-107	-0.618642	0.67	0.86	3.72103e-103	PHLDA2
2.10196e-107	-0.59738	0.405	0.662	4.05531e-103	CCT5
2.89714e-107	0.695235	0.767	0.565	5.58946e-103	TENT5A
3.12784e-107	-0.665255	0.805	0.926	6.03454e-103	C15orf48
4.10895e-107	-0.556218	0.263	0.537	7.9274e-103	TIMM13
5.50713e-107	-0.550703	0.386	0.655	1.06249e-102	PSMD2
7.96824e-107	-0.509323	0.186	0.469	1.53731e-102	MRPS12
1.90064e-106	-0.545521	0.717	0.846	3.6669e-102	TALDO1
2.20493e-106	0.659608	0.868	0.742	4.25396e-102	BTG1
2.68956e-106	-0.581333	0.601	0.783	5.18896e-102	FIS1
2.89683e-106	-0.669721	0.367	0.618	5.58885e-102	PYCARD
8.72982e-106	-0.551307	0.502	0.728	1.68424e-101	ATP6V0D1
9.82647e-106	-0.547616	0.214	0.497	1.89582e-101	SLC7A7
1.54875e-105	-0.453436	0.89	0.951	2.98801e-101	YWHAB
1.73002e-105	-0.458667	0.108	0.381	3.33772e-101	TOMM40
1.68708e-104	-0.567575	0.799	0.889	3.25488e-100	ATP5MD
2.40231e-104	-0.587113	0.858	0.923	4.63478e-100	UQCRQ
2.79092e-104	0.601579	0.327	0.091	5.38451e-100	FAM13A-AS1
5.73876e-104	0.39672	0.267	0.054	1.10718e-99	HIF1A-AS3
1.19821e-103	-0.515713	0.199	0.478	2.3117e-99	IDH3A
1.20932e-103	-0.611256	0.62	0.82	2.33315e-99	PAPSS2
1.45968e-103	-0.569964	0.496	0.722	2.81616e-99	RTCB
4.19456e-103	-0.605482	0.557	0.747	8.09256e-99	COA3
4.45418e-103	-0.53925	0.265	0.538	8.59345e-99	ANTKMT
1.18781e-102	-0.533333	0.924	0.977	2.29163e-98	RPL19
3.84733e-102	-0.533301	0.309	0.58	7.42265e-98	PSMC5
4.29896e-102	-0.51855	0.731	0.874	8.29398e-98	SLC25A6
6.94568e-102	-0.76735	0.261	0.529	1.34003e-97	SLC26A3
9.54288e-102	-0.742598	0.249	0.534	1.84111e-97	TNNC1
9.72927e-102	-0.538884	0.802	0.919	1.87707e-97	JPT1
1.78572e-101	0.505837	0.514	0.243	3.4452e-97	INSIG2
2.44511e-101	0.597734	0.995	0.981	4.71734e-97	LINC00844
2.45824e-101	1.06648	0.998	0.997	4.74268e-97	MALAT1
2.71949e-101	-0.569788	0.549	0.75	5.24672e-97	EIF6
7.73074e-101	-0.555825	0.839	0.916	1.49149e-96	COX6C
1.83793e-100	0.540031	0.442	0.185	3.54592e-96	PFKFB4
2.56399e-100	-0.564048	0.428	0.679	4.94671e-96	HNRNPM
7.43656e-100	-0.549924	0.269	0.538	1.43473e-95	DUSP23
9.06154e-100	0.571302	0.899	0.787	1.74824e-95	DNM2
9.29635e-100	-0.574023	0.558	0.77	1.79355e-95	CDX1
2.86448e-99	-0.53563	0.734	0.885	5.52645e-95	ARHGAP18
4.97397e-99	0.680161	0.678	0.43	9.59627e-95	MXD1
1.24203e-98	-0.494859	0.179	0.451	2.39626e-94	TESC
1.32421e-98	-0.566236	0.701	0.831	2.5548e-94	ATP5MG
1.32537e-98	-0.55057	0.339	0.591	2.55703e-94	MRPS15
1.34287e-98	-0.685839	0.478	0.717	2.5908e-94	HNF4G
1.81532e-98	-0.548028	0.59	0.783	3.5023e-94	SEC13
2.21703e-98	0.334439	0.283	0.067	4.27732e-94	ANG
5.76633e-98	0.625744	0.51	0.244	1.1125e-93	SERPINE2
5.85449e-98	0.583044	0.995	0.986	1.12951e-93	MT-ND4
1.42306e-97	0.637477	0.933	0.837	2.74551e-93	ZNF333
2.08089e-97	0.62816	0.721	0.5	4.01466e-93	PAM
3.86744e-97	-0.543962	0.338	0.595	7.46145e-93	SLC25A39
7.83725e-97	-0.580761	0.512	0.737	1.51204e-92	BAX
7.97512e-97	1.06846	0.451	0.21	1.53864e-92	NUCB2
7.49237e-96	0.58376	0.772	0.597	1.4455e-91	RASSF7
8.21005e-96	-0.575756	0.622	0.804	1.58397e-91	CYB5A
1.4955e-95	-0.806986	0.268	0.553	2.88528e-91	PI3
2.04144e-95	-0.779582	0.667	0.872	3.93855e-91	ANPEP
5.72811e-95	-0.678903	0.97	0.981	1.10512e-90	MT-ND2
7.1952e-95	-0.556012	0.533	0.722	1.38817e-90	LAMTOR1
1.45481e-94	-0.45805	0.162	0.421	2.80677e-90	PTGES2
3.75117e-94	0.34855	0.285	0.073	7.23714e-90	HIST1H2BD
4.06477e-94	0.596139	0.9	0.82	7.84217e-90	CD164
4.48455e-94	-0.442102	0.948	0.978	8.65203e-90	CALM2
4.91424e-94	0.616844	0.584	0.319	9.48104e-90	EGFR
6.13832e-94	0.5079	0.965	0.93	1.18427e-89	ELF3
2.14422e-93	-0.554104	0.792	0.885	4.13683e-89	ATP5PF
2.27191e-93	-0.462226	0.956	0.985	4.3832e-89	RPL8
2.44289e-93	-0.706428	0.328	0.582	4.71307e-89	CA2
4.62358e-93	0.82824	0.73	0.583	8.92028e-89	PDE9A
6.26635e-93	-0.531607	0.738	0.887	1.20897e-88	RPL10A
7.01861e-93	-0.514228	0.36	0.618	1.3541e-88	BAIAP2L2
7.64075e-93	-0.661228	0.586	0.799	1.47413e-88	ID1
1.01109e-92	-0.521572	0.643	0.819	1.95069e-88	SPCS1
1.13309e-92	-0.478271	0.82	0.919	2.18606e-88	RPL3
1.74506e-92	-0.584486	0.506	0.702	3.36674e-88	SLIRP
1.80346e-92	0.44392	0.413	0.163	3.47941e-88	CDK19
1.92357e-92	0.469188	0.4	0.159	3.71114e-88	YPEL3
2.95796e-92	-0.476556	0.248	0.51	5.70678e-88	SRA1
5.1668e-92	-0.39161	0.932	0.955	9.96831e-88	ATP5F1A
9.50358e-92	0.527594	0.922	0.875	1.83353e-87	SERINC2
1.25212e-91	-0.516913	0.393	0.638	2.41572e-87	LYPLA2
1.28364e-91	0.544775	0.48	0.219	2.47653e-87	PIGZ
2.79045e-91	0.496128	0.435	0.19	5.38361e-87	PMM1
3.08147e-91	-0.429573	0.975	0.993	5.94507e-87	MYL12B
5.17873e-91	0.563505	0.616	0.375	9.99133e-87	FOXO3
6.89281e-91	-0.549255	0.339	0.584	1.32983e-86	MRPL34
8.23861e-91	-0.573269	0.55	0.75	1.58947e-86	RAN
8.75822e-91	0.370439	0.194	0.026	1.68972e-86	DNAH11
1.06564e-90	-0.527178	0.302	0.553	2.05594e-86	BOLA3
1.264e-90	0.593048	0.935	0.879	2.43863e-86	SAT1
1.44206e-90	-0.517849	0.741	0.844	2.78216e-86	POMP
1.59407e-90	0.745036	0.588	0.34	3.07543e-86	UCA1
1.70001e-90	-0.409187	0.132	0.378	3.27982e-86	AIMP2
5.61551e-90	-0.599704	0.692	0.833	1.0834e-85	ALDH1A1
6.21933e-90	-0.552867	0.997	0.996	1.1999e-85	MT-CYB
7.29061e-90	-0.456123	0.21	0.469	1.40658e-85	TSTA3
1.43946e-89	-0.520706	0.352	0.598	2.77715e-85	MRPS35
1.44275e-89	0.589547	0.585	0.347	2.7835e-85	LPIN1
3.01652e-89	-0.447255	0.841	0.952	5.81977e-85	CD9
3.63597e-89	-0.528769	0.267	0.515	7.01489e-85	TMEM147
4.11922e-89	-0.505503	0.508	0.751	7.94722e-85	HSPD1
1.88373e-88	-0.506564	0.299	0.549	3.63428e-84	CCND3
2.34365e-88	-0.504236	0.353	0.598	4.52159e-84	STOML2
4.70126e-88	0.576718	1	0.999	9.07014e-84	MT-RNR2
6.25063e-88	0.576555	0.999	0.996	1.20593e-83	MT-RNR1
2.0763e-87	0.571209	0.518	0.265	4.00581e-83	MBNL2
4.00833e-87	-0.486992	0.875	0.942	7.73327e-83	HNRNPA2B1
5.39543e-87	-0.381149	0.134	0.381	1.04094e-82	TIMM10
6.86862e-87	-0.43205	0.946	0.976	1.32516e-82	CLIC1
1.27128e-86	-0.395043	0.133	0.375	2.45268e-82	ITPA
1.33984e-86	-0.51768	0.8	0.899	2.58495e-82	RPL6
2.35651e-86	-0.524671	0.476	0.687	4.54642e-82	PHB2
3.53429e-86	0.342433	0.163	0.016	6.8187e-82	C1QL1
3.57093e-86	0.786446	0.785	0.605	6.88939e-82	WSB1
3.84376e-86	-0.632475	0.496	0.715	7.41577e-82	NHSL1
5.14127e-86	-0.335397	0.064	0.286	9.91905e-82	PDSS1
5.35656e-86	-0.565024	0.522	0.718	1.03344e-81	CRYL1
5.36106e-86	0.787991	1	0.98	1.03431e-81	TFF3
2.89768e-85	-0.452713	0.279	0.537	5.59049e-81	ALDH3A2
9.18392e-85	1.43075	0.965	0.93	1.77185e-80	HSPA5
1.52545e-84	-0.499928	0.563	0.745	2.94305e-80	SDHC
1.84681e-84	-0.430056	0.188	0.433	3.56305e-80	MRPL4
1.88329e-84	-0.922794	0.833	0.933	3.63344e-80	FABP6
2.48654e-84	0.562462	0.823	0.682	4.79729e-80	MYO15B
4.13925e-84	-0.530234	0.885	0.948	7.98585e-80	LIMA1
4.33111e-84	-0.493945	0.372	0.616	8.35602e-80	PPM1G
4.53114e-84	-0.930115	0.099	0.339	8.74193e-80	CXCL5
5.85983e-84	-0.582059	0.438	0.672	1.13054e-79	MAOA
1.18884e-83	0.539673	0.566	0.336	2.29363e-79	PLOD1
1.23974e-83	-0.408958	0.16	0.403	2.39183e-79	MRPL3
1.37398e-83	0.510801	0.612	0.38	2.65083e-79	CARHSP1
1.38319e-83	-0.481336	0.288	0.526	2.66858e-79	MRPS7
1.50117e-83	0.622278	0.507	0.264	2.89621e-79	PDLIM4
1.69698e-83	1.05253	0.974	0.945	3.27398e-79	NEAT1
1.91994e-83	-0.559192	0.487	0.693	3.70413e-79	COTL1
2.51745e-83	-0.445269	0.215	0.459	4.85691e-79	SLC25A11
2.91596e-83	-0.506141	0.166	0.414	5.62576e-79	LGALS2
3.38022e-83	-0.495881	0.522	0.715	6.52147e-79	NDUFS2
5.70112e-83	0.716912	0.768	0.58	1.09992e-78	DUOX2
6.54622e-83	0.525222	0.646	0.408	1.26296e-78	ZMYND8
7.07741e-83	0.78988	0.785	0.639	1.36544e-78	GFPT1
7.31827e-83	-0.504085	0.688	0.821	1.41191e-78	PSMB1
1.05799e-82	0.559179	0.708	0.526	2.04118e-78	ALDH18A1
1.08432e-82	0.448458	0.378	0.151	2.09197e-78	MPZL2
2.16058e-82	-0.499607	0.516	0.714	4.16841e-78	NDUFB5
3.04431e-82	-0.398976	0.081	0.301	5.87339e-78	HSD11B2
4.93194e-82	-0.584735	0.104	0.334	9.51518e-78	CREB3L3
6.39151e-82	0.55494	0.957	0.889	1.23311e-77	ARID5B
7.79583e-82	-0.433627	0.131	0.372	1.50405e-77	CYP27A1
8.14842e-82	0.550095	0.955	0.927	1.57208e-77	DSG2
1.62084e-81	0.803663	0.837	0.799	3.12709e-77	MSMO1
2.016e-81	-0.369255	0.121	0.351	3.88947e-77	HSPBP1
2.99759e-81	-0.449007	0.856	0.94	5.78325e-77	TUBB4B
4.43095e-81	-0.497734	0.749	0.868	8.54863e-77	SOD1
7.40719e-81	-0.480374	0.522	0.721	1.42907e-76	ASL
9.40879e-81	0.532518	0.961	0.949	1.81524e-76	HLA-A
9.86007e-81	-0.487096	0.536	0.728	1.9023e-76	CDC37
1.19875e-80	-0.442317	0.884	0.946	2.31274e-76	MGST3
1.23486e-80	-0.504853	0.43	0.647	2.38241e-76	TP53I3
1.36667e-80	-0.450646	0.186	0.431	2.63672e-76	NUDT8
1.82195e-80	-0.791861	0.134	0.373	3.51508e-76	CXCL3
4.68314e-80	-0.49452	0.472	0.673	9.03519e-76	PSMB5
8.04452e-80	-0.502168	0.404	0.627	1.55203e-75	PDLIM2
1.08994e-79	-0.505688	0.69	0.813	2.10282e-75	AP2S1
1.43969e-79	-0.502648	0.745	0.886	2.77759e-75	CYBA
1.72821e-79	-0.483115	0.618	0.782	3.33424e-75	PPP2R1A
2.02276e-79	0.734757	0.759	0.637	3.90251e-75	HSD17B12
2.2507e-79	0.558165	0.642	0.427	4.34228e-75	SEMA4B
3.42028e-79	-0.464201	0.675	0.826	6.59874e-75	GMDS
5.38413e-79	0.42803	0.19	0.033	1.03876e-74	LGALS1
5.55642e-79	-0.499563	0.478	0.671	1.072e-74	NDUFB6
5.73753e-79	-0.568068	0.607	0.788	1.10694e-74	EIF4G1
6.3346e-79	0.467536	0.98	0.964	1.22213e-74	TPI1
7.96206e-79	-0.459418	0.695	0.828	1.53612e-74	GSTK1
9.01222e-79	0.923559	0.935	0.902	1.73873e-74	INSIG1
1.05858e-78	-0.501834	0.721	0.835	2.04231e-74	ATP5MPL
1.0591e-78	-0.485467	0.841	0.918	2.04333e-74	HINT1
2.08382e-78	0.504151	0.543	0.308	4.0203e-74	PIM1
2.29172e-78	-0.417252	0.188	0.427	4.42142e-74	AIFM1
4.05796e-78	0.805866	0.682	0.54	7.82903e-74	FADS2
4.27691e-78	-0.537237	0.433	0.648	8.25145e-74	RHOD
5.44776e-78	-0.525508	0.302	0.53	1.05104e-73	REEP6
6.60726e-78	-0.391746	0.167	0.401	1.27474e-73	MRPS25
1.09275e-77	0.562111	0.636	0.421	2.10825e-73	HIST1H2AC
1.10215e-77	-0.454946	0.151	0.388	2.12637e-73	PRKDC
1.73509e-77	0.675556	1	1	3.34751e-73	AC010970.1
2.8795e-77	0.453152	0.519	0.285	5.55541e-73	RBPJ
3.4047e-77	-0.393358	0.128	0.355	6.56869e-73	ERICH4
4.80586e-77	0.601214	0.662	0.475	9.27195e-73	SLC50A1
1.24789e-76	-0.490734	0.689	0.815	2.40754e-72	PPP1CA
2.12656e-76	-0.585052	0.064	0.271	4.10277e-72	CXCL2
2.50257e-76	-0.471215	0.75	0.842	4.82821e-72	ATP5PD
2.52485e-76	-0.443683	0.203	0.436	4.8712e-72	PSME3
2.55006e-76	-0.482209	0.362	0.584	4.91984e-72	TIMM8B
6.77534e-76	0.47298	0.875	0.772	1.30717e-71	RIOK3
1.28881e-75	-0.503822	0.312	0.541	2.48651e-71	DDX52
1.31345e-75	-0.570377	0.55	0.737	2.53403e-71	TUBA1B
1.385e-75	0.402384	0.346	0.137	2.67208e-71	DPYSL2
1.4803e-75	-0.497983	0.78	0.876	2.85595e-71	TXNDC17
1.61389e-75	-0.468179	0.358	0.581	3.11368e-71	CISD1
2.06838e-75	0.651434	0.448	0.234	3.99052e-71	AARS
2.1553e-75	0.464644	0.501	0.275	4.15823e-71	ESYT2
2.53798e-75	-0.384861	0.993	0.998	4.89653e-71	KRT20
3.43837e-75	-0.473157	0.22	0.457	6.63365e-71	DDX21
5.86777e-75	0.17873	0.105	0	1.13207e-70	CXCR4
6.31226e-75	-0.471121	0.535	0.717	1.21782e-70	MDH1
6.4182e-75	-0.525121	0.526	0.703	1.23826e-70	C9orf16
8.68355e-75	0.582919	0.772	0.618	1.67532e-70	TSC22D1
1.07176e-74	0.579199	0.514	0.28	2.06774e-70	ADGRF1
1.32379e-74	-0.597931	0.257	0.512	2.55399e-70	CLCA4
1.44429e-74	0.545247	0.792	0.627	2.78646e-70	TCF7L2
1.86333e-74	0.48655	0.484	0.259	3.59492e-70	GAL3ST1
2.31028e-74	-0.458471	0.513	0.721	4.45723e-70	PLPP2
2.69934e-74	0.5241	0.94	0.854	5.20783e-70	TMBIM4
2.92655e-74	0.416388	0.365	0.153	5.6462e-70	SCARB1
2.93499e-74	0.539964	0.369	0.153	5.66248e-70	STC2
3.79822e-74	0.548489	0.65	0.457	7.32791e-70	HPCAL1
5.35554e-74	-0.320043	0.051	0.242	1.03325e-69	USP2
9.03479e-74	-0.395549	0.179	0.41	1.74308e-69	UQCC2
9.73281e-74	0.496842	0.722	0.568	1.87775e-69	CFDP1
1.61406e-73	-0.381192	0.193	0.422	3.11401e-69	GPS1
2.65153e-73	0.339687	0.279	0.088	5.1156e-69	SNTB1
3.15026e-73	-0.426164	0.353	0.586	6.0778e-69	CCT7
4.41597e-73	-0.482896	0.625	0.782	8.51972e-69	AKR1A1
7.27904e-73	-0.416365	0.161	0.386	1.40435e-68	LETM1
1.09872e-72	-0.406496	0.228	0.454	2.11975e-68	COQ4
1.30092e-72	0.902356	0.489	0.263	2.50986e-68	DUOXA2
2.27332e-72	-0.391601	0.146	0.366	4.38591e-68	NHP2
4.12735e-72	-0.453868	0.232	0.453	7.96289e-68	SELENBP1
6.97475e-72	-0.450236	0.394	0.612	1.34564e-67	RWDD1
7.27315e-72	-0.405031	0.207	0.432	1.40321e-67	MRPL47
7.46339e-72	-0.434415	0.876	0.955	1.43991e-67	IFITM3
9.13345e-72	-0.413779	0.156	0.382	1.76212e-67	DDC
1.32909e-71	-0.459069	0.557	0.734	2.56421e-67	EIF5A
1.45347e-71	0.516893	0.811	0.705	2.80418e-67	PTPRF
1.50263e-71	-0.425952	0.879	0.942	2.89903e-67	COX7A2
2.46015e-71	-0.327115	0.1	0.31	4.74637e-67	SLC27A4
2.80403e-71	-0.428208	0.326	0.548	5.40982e-67	NUDT16
3.0888e-71	-0.42191	0.171	0.403	5.95923e-67	CLDN2
7.75597e-71	-0.46365	0.558	0.718	1.49636e-66	NDUFA12
8.63206e-71	-0.417712	0.228	0.445	1.66538e-66	MRPL11
8.76899e-71	-0.433614	0.861	0.918	1.6918e-66	ATP5F1E
1.15751e-70	-0.477387	0.841	0.911	2.23319e-66	RPL35
1.17513e-70	0.15207	0.099	0	2.26717e-66	Metazoa-SRP.14
1.21309e-70	0.968149	0.684	0.462	2.34042e-66	TFF2
1.50302e-70	-0.458179	0.5	0.699	2.89977e-66	ADRM1
1.93926e-70	-0.446561	0.529	0.708	3.74141e-66	PLEKHJ1
2.03714e-70	0.452038	1	1	3.93025e-66	AL512646.1
2.60361e-70	0.504314	0.747	0.582	5.02314e-66	ANKRD12
3.03021e-70	0.522253	0.83	0.708	5.84618e-66	SCARB2
3.3383e-70	-0.421398	0.261	0.486	6.44058e-66	APEH
4.02922e-70	0.650747	0.753	0.6	7.77357e-66	PNRC1
4.87804e-70	-0.396562	0.861	0.921	9.41121e-66	SRP14
4.89999e-70	-0.299289	0.082	0.281	9.45356e-66	POP5
5.28628e-70	0.487962	0.953	0.927	1.01988e-65	MYH9
6.67252e-70	0.562207	0.79	0.661	1.28733e-65	CLSTN1
7.30529e-70	-0.506679	0.435	0.686	1.40941e-65	SLC10A2
9.12965e-70	-0.377794	0.19	0.415	1.76138e-65	SAMM50
9.69151e-70	-0.325979	0.078	0.276	1.86978e-65	AGMAT
1.10474e-69	-0.45805	0.444	0.637	2.13138e-65	MRPL51
1.18934e-69	-0.426836	0.74	0.872	2.29459e-65	CAPN1
1.38731e-69	-0.475075	0.549	0.729	2.67653e-65	SYNGR2
3.47339e-69	-0.420425	0.321	0.545	6.70122e-65	TIMM17A
5.69446e-69	0.501744	0.914	0.845	1.09863e-64	CDH1
7.53575e-69	0.624049	0.907	0.857	1.45387e-64	FXYD3
8.90685e-69	-0.511258	0.609	0.783	1.7184e-64	PCK2
9.17859e-69	-0.36849	0.144	0.359	1.77083e-64	EBNA1BP2
9.64943e-69	0.286878	0.239	0.069	1.86167e-64	RNASE4
1.05595e-68	0.587372	0.469	0.246	2.03724e-64	SLC5A3
1.37553e-68	-0.45991	0.576	0.734	2.6538e-64	CHPT1
1.42802e-68	-0.44978	0.641	0.777	2.75508e-64	PSMD8
1.43752e-68	-0.530726	0.098	0.299	2.7734e-64	CDKN2B-AS1
1.87721e-68	-0.378289	0.167	0.379	3.62169e-64	TMEM126A
2.63212e-68	-0.447842	0.475	0.668	5.07816e-64	PSMD11
2.88561e-68	-0.445035	0.389	0.603	5.5672e-64	GADD45GIP1
3.89791e-68	-0.440546	0.241	0.461	7.52023e-64	IL18
4.205e-68	-0.393487	0.244	0.471	8.11271e-64	MRPS33
4.35144e-68	0.506817	0.588	0.378	8.39524e-64	FNDC3B
6.95868e-68	-0.378551	0.224	0.446	1.34254e-63	IDH3B
1.14726e-67	-0.425869	0.797	0.873	2.2134e-63	ATP5IF1
1.42169e-67	0.49181	0.876	0.803	2.74287e-63	ITGB4
2.4777e-67	-0.405471	0.84	0.915	4.78023e-63	HADHA
2.56812e-67	-0.356554	0.168	0.384	4.95468e-63	PRADC1
3.98836e-67	0.474093	0.589	0.371	7.69474e-63	RIN2
4.03682e-67	-0.424259	0.344	0.556	7.78824e-63	MRPL27
8.27482e-67	0.551866	0.959	0.884	1.59646e-62	AC244636.2
9.87083e-67	-0.495101	0.289	0.513	1.90438e-62	GOLIM4
1.06914e-66	-0.450094	0.342	0.547	2.06269e-62	MTLN
1.22176e-66	-0.363994	0.198	0.414	2.35714e-62	TIMM23
1.39387e-66	0.483449	0.886	0.838	2.6892e-62	PRSS8
1.90193e-66	0.747848	0.968	0.968	3.66938e-62	CALR
4.17139e-66	-0.404765	0.195	0.411	8.04786e-62	RANBP1
5.16219e-66	-0.439505	0.63	0.774	9.95941e-62	CAPNS1
5.26636e-66	-0.436382	0.685	0.81	1.01604e-61	NDUFC1
7.59292e-66	-0.391392	0.261	0.477	1.4649e-61	POLR2K
8.23016e-66	-0.409788	0.293	0.514	1.58785e-61	TOMM5
8.31966e-66	-0.441886	0.529	0.703	1.60511e-61	RAB5IF
1.1592e-65	0.211159	0.092	0	2.23645e-61	SCN5A
2.37983e-65	-0.378948	0.228	0.441	4.59141e-61	TMX2
3.58784e-65	-0.385745	0.255	0.478	6.92201e-61	FH
3.85476e-65	0.218151	0.138	0.017	7.43699e-61	LRP4
6.56735e-65	-0.41454	0.305	0.52	1.26704e-60	MCRIP2
7.63853e-65	-0.399814	0.292	0.505	1.4737e-60	COA6
1.11818e-64	0.489927	0.556	0.349	2.15731e-60	WDR60
1.21696e-64	-0.359623	0.871	0.947	2.34787e-60	FAU
1.51215e-64	-0.309951	0.126	0.331	2.9174e-60	TMEM220
2.01376e-64	-0.398269	0.257	0.467	3.88515e-60	COA4
2.74896e-64	-0.340148	0.137	0.34	5.30356e-60	GGCT
2.79179e-64	0.470899	0.869	0.812	5.3862e-60	H3F3A
2.90198e-64	-0.453892	0.46	0.638	5.59879e-60	RPS26
3.51481e-64	-0.443149	0.608	0.75	6.78112e-60	MLF2
4.21323e-64	-0.491744	0.525	0.693	8.12858e-60	FUOM
4.79844e-64	-0.425037	0.709	0.84	9.25764e-60	CHP1
6.15585e-64	0.313359	0.298	0.113	1.18765e-59	ANKZF1
7.82645e-64	0.469514	0.871	0.758	1.50996e-59	BTN3A2
9.22929e-64	-0.248431	0.039	0.202	1.78061e-59	GPATCH4
1.04529e-63	0.562994	0.87	0.753	2.01668e-59	KCNQ1OT1
1.53773e-63	0.92756	0.723	0.616	2.96674e-59	LMAN1
2.80193e-63	-0.420248	0.574	0.763	5.40577e-59	MGST1
3.38778e-63	-0.436429	0.407	0.616	6.53604e-59	GGT6
4.9868e-63	-0.398041	0.88	0.948	9.62104e-59	RPS27A
5.37043e-63	-0.456434	0.457	0.639	1.03612e-58	GFER
6.29625e-63	0.554516	0.58	0.398	1.21474e-58	MUC20
9.99342e-63	-0.25343	0.999	1	1.92803e-58	FTH1
1.27878e-62	0.733401	0.141	0.021	2.46715e-58	NUPR1
1.28055e-62	0.365695	0.406	0.199	2.47056e-58	KDM4B
1.42159e-62	-0.432622	0.5	0.685	2.74267e-58	PSMB2
1.47024e-62	0.578576	0.737	0.603	2.83653e-58	SLC40A1
1.81285e-62	-0.404095	0.341	0.542	3.49753e-58	MRPL21
2.05276e-62	-0.436546	0.479	0.659	3.9604e-58	STUB1
2.1643e-62	0.593849	0.835	0.819	4.17559e-58	SEC61G
2.94375e-62	-0.429556	0.475	0.649	5.67938e-58	ACAA1
4.16267e-62	0.597317	0.77	0.672	8.03105e-58	ACSS2
4.46649e-62	-0.345028	0.904	0.947	8.6172e-58	RHOA
4.67285e-62	-0.388185	0.944	0.974	9.01534e-58	RPLP2
5.37781e-62	-0.467297	0.267	0.48	1.03754e-57	EHF
6.07492e-62	-0.407347	0.317	0.523	1.17204e-57	TXNL4A
6.95622e-62	-0.476832	0.799	0.898	1.34206e-57	PKIB
7.44141e-62	-0.882436	0.111	0.3	1.43567e-57	RBP2
8.78119e-62	-0.353189	0.171	0.374	1.69416e-57	DCTPP1
9.81511e-62	-0.326065	0.182	0.394	1.89363e-57	GOT2
1.60449e-61	-0.449078	0.625	0.752	3.09555e-57	LAMTOR4
1.68976e-61	0.668663	0.938	0.924	3.26006e-57	FLNB
1.83619e-61	-0.260529	0.03	0.185	3.54256e-57	PID1
1.96678e-61	0.41817	0.285	0.108	3.79451e-57	PTPRB
2.47907e-61	0.497099	0.531	0.337	4.78288e-57	CD59
2.54334e-61	-0.411571	0.337	0.536	4.90686e-57	ACADS
3.30973e-61	-0.402992	0.75	0.865	6.38546e-57	CLTA
3.75126e-61	-0.418823	0.533	0.719	7.23731e-57	EIF5B
4.73635e-61	-0.40447	0.38	0.585	9.13783e-57	CHCHD3
5.8139e-61	-0.38627	0.874	0.935	1.12168e-56	COX6B1
6.99029e-61	0.408174	0.22	0.065	1.34864e-56	HLA-G
7.92944e-61	0.558969	0.888	0.826	1.52983e-56	COL17A1
8.28442e-61	-0.370516	0.245	0.456	1.59831e-56	EI24
1.09854e-60	0.465057	0.697	0.547	2.11942e-56	NEU1
1.43317e-60	0.820518	0.923	0.904	2.76502e-56	PDIA3
1.59091e-60	0.43973	0.678	0.493	3.06934e-56	NFE2L1
2.35721e-60	-0.717267	0.059	0.232	4.54777e-56	CXCL1
2.47473e-60	0.413954	0.388	0.196	4.7745e-56	FADS1
3.73504e-60	-0.417174	0.277	0.491	7.20602e-56	USP14
3.983e-60	-0.395845	0.98	0.994	7.68441e-56	KRT18
4.65311e-60	0.442973	0.553	0.344	8.97725e-56	KDM5B
5.30192e-60	-0.334821	0.186	0.399	1.0229e-55	ME1
7.19906e-60	0.328515	0.27	0.098	1.38891e-55	NEBL
8.69097e-60	0.306332	0.265	0.094	1.67675e-55	YEATS2
1.02073e-59	-0.438428	0.783	0.875	1.96929e-55	RPL27
1.48944e-59	0.469728	0.246	0.086	2.87357e-55	ARG2
1.87508e-59	-0.400144	0.846	0.904	3.6176e-55	ELOB
1.9925e-59	-0.444592	0.57	0.712	3.84413e-55	MRPL52
2.04562e-59	-0.388932	0.341	0.551	3.94662e-55	DLD
2.26598e-59	0.319238	0.336	0.148	4.37176e-55	PLXNA3
2.32887e-59	0.455659	0.675	0.511	4.49308e-55	SEZ6L2
4.34828e-59	-0.308253	0.986	0.993	8.38914e-55	RPL41
5.19296e-59	-0.400972	0.384	0.578	1.00188e-54	PSMC4
6.31286e-59	0.116671	0.083	0	1.21794e-54	RPL17P50
6.4656e-59	-0.401141	0.371	0.571	1.24741e-54	NDUFAF3
7.91454e-59	0.416526	0.404	0.209	1.52695e-54	SH3PXD2A
1.04856e-58	0.493371	0.917	0.784	2.02299e-54	TFF1
1.14921e-58	-0.38042	0.282	0.486	2.21716e-54	GLRX2
1.2823e-58	-0.412124	0.422	0.615	2.47393e-54	FUCA2
1.29532e-58	-0.464126	0.384	0.583	2.49907e-54	MYO1A
1.99441e-58	-0.446496	0.515	0.666	3.84781e-54	NENF
2.05064e-58	0.342455	0.403	0.204	3.95629e-54	TMEM94
3.94383e-58	0.457361	0.662	0.479	7.60883e-54	BAIAP2L1
5.71161e-58	-0.386328	0.218	0.42	1.10194e-53	SULT1A2
9.94138e-58	-0.389619	0.349	0.544	1.91799e-53	STRAP
1.26954e-57	-0.302269	0.094	0.276	2.44933e-53	SURF6
1.66967e-57	-0.406841	0.633	0.765	3.22128e-53	ARHGDIA
1.83241e-57	0.197998	0.166	0.036	3.53527e-53	AL121761.1
1.87403e-57	-0.42152	0.74	0.832	3.61557e-53	TMA7
2.18185e-57	-0.416401	0.455	0.637	4.20944e-53	YIF1A
2.4278e-57	0.370945	0.369	0.173	4.68396e-53	MYADM
2.54189e-57	0.272121	0.262	0.094	4.90407e-53	GRK3
2.94216e-57	0.150571	0.125	0.016	5.6763e-53	PPP1R3G
2.97123e-57	-0.334485	0.852	0.934	5.7324e-53	RPS7
4.5342e-57	-0.399918	0.774	0.863	8.74782e-53	UQCR11
5.83293e-57	0.465772	0.415	0.218	1.12535e-52	FBXO32
7.32169e-57	0.415611	0.819	0.722	1.41257e-52	WASF2
8.90509e-57	-0.349254	0.908	0.956	1.71806e-52	RPS6
9.31959e-57	-0.385062	0.35	0.543	1.79803e-52	PDHA1
9.56467e-57	-0.394848	0.759	0.877	1.84531e-52	MGLL
1.07777e-56	0.447252	0.555	0.375	2.07934e-52	HCFC1R1
1.86215e-56	0.180227	0.079	0	3.59265e-52	DERL3
1.89491e-56	-0.611998	0.013	0.144	3.65585e-52	NTS
2.08858e-56	-0.301493	0.173	0.371	4.02951e-52	EMC8
3.75045e-56	-0.41197	0.464	0.657	7.23574e-52	NR1H4
4.64021e-56	-0.302952	0.098	0.275	8.95235e-52	CMBL
5.80113e-56	0.267327	0.235	0.078	1.11921e-51	ATP2B4
7.44173e-56	0.465107	0.804	0.727	1.43573e-51	GNAS
7.98665e-56	-0.310374	0.196	0.397	1.54086e-51	GLRX5
1.16412e-55	-0.435698	0.385	0.581	2.24594e-51	OAT
1.4653e-55	-0.387434	0.844	0.909	2.827e-51	TSPO
1.47615e-55	-0.276574	0.125	0.312	2.84793e-51	MFSD3
1.55317e-55	0.386973	0.406	0.213	2.99653e-51	MX2
1.61694e-55	-0.428804	0.534	0.688	3.11956e-51	SNRPG
1.63754e-55	0.284986	0.2	0.058	3.15931e-51	GABRE
2.34432e-55	-0.375884	0.833	0.897	4.52289e-51	UQCRB
3.34601e-55	-0.305895	0.141	0.327	6.45546e-51	CIAPIN1
3.42956e-55	-0.388558	0.414	0.591	6.61665e-51	TXN2
3.82949e-55	-0.594314	0.292	0.493	7.38824e-51	GPX2
4.03404e-55	0.440322	0.568	0.396	7.78287e-51	TMEM125
5.48868e-55	0.472292	1	1	1.05893e-50	EPCAM
8.69782e-55	0.429301	0.92	0.851	1.67807e-50	ANK3
9.16091e-55	0.441113	0.754	0.601	1.76741e-50	DDX17
1.07477e-54	-0.461606	0.921	0.971	2.07355e-50	TPM1
1.97516e-54	-0.32766	0.16	0.349	3.81067e-50	SORBS3
2.40952e-54	0.163454	0.076	0	4.64869e-50	ERO1B
2.99256e-54	-0.383106	0.608	0.763	5.77355e-50	STAP2
3.06772e-54	-0.554858	0.341	0.556	5.91854e-50	UGT2B17
4.45116e-54	-0.275241	0.126	0.309	8.58763e-50	ALG3
4.85231e-54	-0.346488	0.758	0.854	9.36156e-50	GHITM
5.3303e-54	-0.383134	0.325	0.513	1.02838e-49	TRAPPC2L
5.72748e-54	-0.457308	0.521	0.696	1.105e-49	SLC51B
6.54652e-54	-0.376121	0.538	0.7	1.26302e-49	POLR2E
8.3553e-54	-0.381066	0.578	0.73	1.61199e-49	RER1
8.58294e-54	0.400538	0.669	0.501	1.65591e-49	IFNGR2
1.16781e-53	0.341177	0.324	0.146	2.25306e-49	PBXIP1
1.70205e-53	0.645954	0.589	0.394	3.28377e-49	DDIT4
1.81664e-53	0.409388	0.592	0.409	3.50485e-49	FOXP1
2.01852e-53	1.30321	0.625	0.477	3.89434e-49	GDF15
2.03905e-53	-0.418354	0.497	0.667	3.93393e-49	KRTCAP3
2.10948e-53	0.169062	0.15	0.031	4.06981e-49	TGFB1
2.3375e-53	-0.407446	0.385	0.572	4.50974e-49	CMTM6
3.45228e-53	0.41408	0.335	0.161	6.66048e-49	PHGDH
3.59545e-53	-0.369428	0.304	0.494	6.93671e-49	QARS
3.7667e-53	0.445769	0.877	0.836	7.26709e-49	BZW1
3.82783e-53	-0.368975	0.521	0.706	7.38503e-49	GSTM4
3.99574e-53	0.392162	0.62	0.44	7.70898e-49	DARS
4.26811e-53	-0.46155	0.956	0.973	8.23447e-49	MT-ND4L
4.28556e-53	-0.374127	0.298	0.493	8.26813e-49	LACTB2
5.31808e-53	-0.405165	0.521	0.688	1.02602e-48	PSMA5
5.8691e-53	-0.391015	0.379	0.582	1.13232e-48	CLDN15
6.70754e-53	0.812384	0.714	0.603	1.29409e-48	ZFAS1
8.33611e-53	-0.263165	0.09	0.259	1.60829e-48	IRF8
8.36417e-53	-0.370213	0.817	0.887	1.6137e-48	PSME1
8.85889e-53	-0.260967	0.095	0.264	1.70915e-48	MRPL15
9.61742e-53	0.424248	0.753	0.633	1.85549e-48	CDCP1
9.68328e-53	-0.272714	0.117	0.297	1.86819e-48	ZNF593
1.02201e-52	-0.254886	0.068	0.228	1.97176e-48	ATIC
1.10245e-52	-0.502966	0.592	0.753	2.12696e-48	NFKBIA
2.09597e-52	-0.330171	0.279	0.474	4.04375e-48	POLDIP2
3.12542e-52	-0.391049	0.22	0.415	6.02987e-48	UGT1A1
3.59068e-52	-0.371959	0.364	0.551	6.92751e-48	PSMC3
4.3117e-52	-0.247522	0.063	0.218	8.31856e-48	NDUFAF4
4.45763e-52	-0.32366	0.267	0.468	8.6001e-48	NUDT5
4.61266e-52	-0.391077	0.69	0.826	8.8992e-48	CORO2A
5.09418e-52	-0.355408	0.865	0.937	9.8282e-48	TAGLN2
5.83669e-52	0.799367	0.56	0.39	1.12607e-47	SEL1L
6.46215e-52	0.575289	1	0.997	1.24674e-47	TMSB10
7.41245e-52	0.490682	0.96	0.95	1.43008e-47	MUC17
7.90632e-52	-0.293801	0.139	0.314	1.52537e-47	CCDC51
8.5862e-52	0.462845	0.743	0.686	1.65654e-47	PGAM1
1.03536e-51	-0.43993	0.711	0.867	1.99752e-47	TM4SF20
1.3537e-51	-0.381113	0.736	0.835	2.61169e-47	NDUFA6
1.43158e-51	-0.323333	0.992	0.997	2.76196e-47	MYL6
1.48998e-51	-0.283975	0.146	0.331	2.87463e-47	BCCIP
1.63812e-51	-0.322589	0.185	0.37	3.16042e-47	MRPL19
2.02171e-51	0.150142	0.108	0.013	3.90049e-47	FGF11
3.98276e-51	-0.252263	0.225	0.425	7.68394e-47	HSPH1
4.50354e-51	0.475754	0.934	0.923	8.68867e-47	CYP3A5
5.57502e-51	0.157611	0.134	0.025	1.07559e-46	DIRAS2
5.92472e-51	-0.362331	0.286	0.475	1.14306e-46	SNRPF
6.70278e-51	0.449898	0.831	0.72	1.29317e-46	ZADH2
7.0139e-51	-0.272301	0.998	1	1.35319e-46	TSPAN8
9.72576e-51	-0.392802	0.334	0.527	1.87639e-46	TMEM41A
1.05352e-50	-0.363926	0.631	0.773	2.03256e-46	ETFA
1.99258e-50	0.459777	0.866	0.771	3.84428e-46	ARHGEF26
2.08129e-50	0.266571	0.17	0.047	4.01543e-46	AC087482.1
2.24898e-50	0.236041	0.229	0.082	4.33895e-46	ABTB1
2.26154e-50	-0.391725	0.444	0.61	4.3632e-46	CENPX
3.07982e-50	-0.278905	0.131	0.304	5.94189e-46	TMEM223
4.96183e-50	-0.2785	0.857	0.925	9.57287e-46	RPL5
5.16878e-50	-0.370102	0.573	0.729	9.97212e-46	OCIAD1
5.80754e-50	-0.372441	0.429	0.6	1.12045e-45	MRPS5
6.3501e-50	-0.298666	0.107	0.278	1.22513e-45	GFM1
7.10928e-50	-0.367046	0.475	0.647	1.37159e-45	OLA1
7.19287e-50	0.429651	0.782	0.663	1.38772e-45	MYO7B
9.3087e-50	-0.340879	0.722	0.86	1.79593e-45	HSPB1
9.98502e-50	-0.384161	0.557	0.717	1.92641e-45	HDGF
1.27504e-49	-0.465086	0.542	0.718	2.45993e-45	IFNGR1
1.34444e-49	0.204822	0.188	0.056	2.59383e-45	ADAM8
1.48637e-49	0.198207	0.113	0.017	2.86765e-45	AC022210.2
1.69341e-49	0.534885	0.953	0.934	3.2671e-45	CLDN4
1.74721e-49	-0.329273	0.814	0.893	3.37088e-45	CAPZB
1.75548e-49	-0.423635	0.369	0.556	3.38685e-45	SMPD3
1.98654e-49	0.45409	0.721	0.582	3.83263e-45	RTN3
2.00248e-49	0.382333	0.435	0.251	3.86339e-45	KMT2A
2.14947e-49	-0.287874	0.101	0.266	4.14698e-45	NBEAL2
2.22455e-49	0.42205	0.274	0.116	4.29183e-45	RSAD2
2.50367e-49	-0.308053	0.882	0.938	4.83033e-45	CHCHD2
2.51731e-49	0.404699	0.625	0.448	4.85664e-45	INSR
2.68757e-49	-0.279648	0.999	1	5.18513e-45	ACTG1
2.73583e-49	0.243968	0.143	0.032	5.27823e-45	COL5A3
2.82804e-49	-0.371083	0.644	0.789	5.45613e-45	HNRNPAB
3.82754e-49	-0.446767	0.484	0.644	7.38447e-45	CDC42EP5
4.35947e-49	-0.337058	0.287	0.476	8.41074e-45	CCDC124
5.52085e-49	-0.464043	0.805	0.904	1.06514e-44	LCN2
7.56212e-49	-0.380495	0.461	0.624	1.45896e-44	ERH
8.49886e-49	-0.335371	0.33	0.514	1.63969e-44	MRPS16
1.0959e-48	-0.336004	0.28	0.47	2.11433e-44	BANF1
1.18387e-48	0.457306	0.722	0.644	2.28404e-44	C19orf33
1.26933e-48	0.270859	0.293	0.13	2.44892e-44	NIPA1
1.46434e-48	-0.382375	0.583	0.73	2.82516e-44	SERBP1
1.48151e-48	-0.366555	0.664	0.796	2.85828e-44	RALA
1.76541e-48	-0.341713	0.311	0.495	3.40601e-44	SLC25A4
2.01705e-48	-0.285533	0.18	0.359	3.89149e-44	HDDC2
2.53037e-48	0.219327	0.152	0.037	4.88184e-44	PRUNE2
2.55709e-48	-0.319923	0.271	0.457	4.9334e-44	FIBP
3.25326e-48	-0.282494	0.147	0.319	6.27651e-44	TACO1
3.69993e-48	-0.348325	0.375	0.554	7.13827e-44	SNF8
3.72099e-48	0.525487	0.584	0.436	7.17891e-44	SC5D
4.00114e-48	0.377544	0.562	0.39	7.71939e-44	STAG2
4.9741e-48	-0.336994	0.292	0.475	9.59653e-44	SNRPD1
5.005e-48	0.386235	0.427	0.245	9.65614e-44	SLC25A36
5.07256e-48	-0.305452	0.859	0.924	9.78649e-44	RPS5
5.30688e-48	-0.381819	0.577	0.712	1.02386e-43	TMEM106C
6.14906e-48	0.4355	0.532	0.356	1.18634e-43	DDX60
6.25585e-48	-0.328237	0.99	0.996	1.20694e-43	S100A10
6.70667e-48	-0.286784	0.912	0.957	1.29392e-43	ANXA11
7.20041e-48	-0.386391	0.113	0.277	1.38917e-43	GUCA2B
9.79389e-48	0.331725	0.39	0.206	1.88953e-43	ATXN1
1.11246e-47	-0.417505	0.441	0.616	2.14626e-43	PKP2
1.25087e-47	-0.251943	0.071	0.22	2.4133e-43	HMGN3
1.55275e-47	-0.33062	0.367	0.555	2.99572e-43	CCT4
1.55986e-47	-0.323394	0.293	0.481	3.00945e-43	RNF126
1.9709e-47	-0.337337	0.18	0.357	3.80246e-43	GPAT3
2.03116e-47	-0.383308	0.406	0.57	3.91872e-43	NAA38
2.13236e-47	0.374376	0.479	0.298	4.11396e-43	CDH6
2.15917e-47	-0.297319	0.862	0.908	4.1657e-43	UBB
2.72131e-47	-0.336056	0.621	0.758	5.25023e-43	AP2M1
3.35844e-47	-0.3835	0.541	0.698	6.47943e-43	CDS1
3.98021e-47	-0.225282	0.075	0.223	7.67902e-43	ENDOG
4.00431e-47	0.22648	0.116	0.02	7.72552e-43	NIBAN1
4.30431e-47	-0.332837	0.263	0.448	8.30431e-43	NCLN
4.58553e-47	-0.195117	0.06	0.204	8.84687e-43	TMEM177
5.49999e-47	-0.27856	0.136	0.307	1.06111e-42	AHCY
8.29212e-47	-0.335762	0.317	0.5	1.5998e-42	PSMD6
8.42369e-47	0.359672	0.569	0.376	1.62518e-42	ZBTB20
8.94733e-47	0.490794	0.911	0.879	1.72621e-42	APP
9.23728e-47	-0.280764	0.163	0.337	1.78215e-42	SCAMP3
1.02227e-46	-0.308615	0.067	0.214	1.97226e-42	SLC6A19
1.11125e-46	0.117746	0.108	0.016	2.14394e-42	AQP12A
1.1337e-46	-0.353451	0.417	0.586	2.18724e-42	CCDC25
1.1923e-46	-0.289241	0.115	0.28	2.30031e-42	PPARGC1B
1.26534e-46	0.183735	0.151	0.038	2.44121e-42	ARRDC3
1.27325e-46	-0.206755	0.077	0.227	2.45648e-42	THOP1
1.72681e-46	-0.365442	0.64	0.767	3.33153e-42	NDUFB3
2.15634e-46	-0.365961	0.467	0.63	4.16023e-42	AP1M2
2.22061e-46	-0.420513	0.597	0.732	4.28422e-42	PTGR1
2.25819e-46	-0.321968	0.275	0.463	4.35672e-42	ETF1
2.50086e-46	-0.261064	0.125	0.287	4.8249e-42	PSMG3
2.79028e-46	0.411962	0.705	0.555	5.38329e-42	PARP4
3.98358e-46	0.269868	0.187	0.06	7.68552e-42	HERC5
4.34113e-46	0.442127	0.45	0.284	8.37534e-42	GBP2
4.59513e-46	-0.325005	0.199	0.37	8.86539e-42	SPR
4.69588e-46	-0.348453	0.514	0.68	9.05976e-42	GTF3C6
4.84587e-46	0.305558	0.292	0.133	9.34913e-42	LINC01559
5.54284e-46	0.410103	0.543	0.378	1.06938e-41	SMIM14
7.11662e-46	0.293898	0.239	0.097	1.37301e-41	CRELD1
7.97382e-46	-0.342957	0.651	0.795	1.53839e-41	ATP6V0B
8.37058e-46	0.437976	0.902	0.815	1.61494e-41	ATR
8.90056e-46	-0.348504	0.827	0.891	1.71719e-41	COX7B
1.13131e-45	0.482104	0.573	0.403	2.18263e-41	USP53
1.14081e-45	0.157982	0.13	0.027	2.20097e-41	VLDLR
1.98138e-45	0.396207	0.638	0.485	3.82268e-41	SLC35A3
2.12926e-45	0.40321	0.713	0.589	4.10798e-41	CYP2S1
2.21312e-45	0.416192	0.679	0.543	4.26978e-41	PPP2R2A
2.62833e-45	0.37825	0.504	0.33	5.07084e-41	BNIP2
2.96282e-45	0.441097	0.835	0.742	5.71616e-41	GOLGB1
2.97806e-45	-0.298054	0.258	0.44	5.74557e-41	TMEM160
3.26947e-45	-0.276188	0.16	0.329	6.30779e-41	MRPL35
4.07175e-45	0.448864	0.931	0.909	7.85562e-41	CCNI
4.14781e-45	-0.263477	0.063	0.204	8.00238e-41	NLRP6
4.61601e-45	-0.321734	0.82	0.903	8.90566e-41	LMNA
5.08424e-45	-0.327471	0.379	0.561	9.80903e-41	SNU13
5.18361e-45	-0.366742	0.575	0.706	1.00007e-40	VPS29
5.36395e-45	-0.323822	0.292	0.474	1.03487e-40	PSMD14
5.49887e-45	-0.370771	0.374	0.544	1.0609e-40	NT5C
5.77552e-45	0.391707	0.577	0.408	1.11427e-40	PPARD
6.52633e-45	0.36807	0.559	0.387	1.25913e-40	IFNAR1
6.97133e-45	0.247182	0.162	0.046	1.34498e-40	STC1
7.82856e-45	-0.307753	0.381	0.562	1.51036e-40	GOT1
7.91135e-45	-0.294732	0.807	0.903	1.52634e-40	WDR1
7.97645e-45	-0.305012	0.218	0.399	1.5389e-40	STIP1
1.01225e-44	-0.258065	0.15	0.315	1.95294e-40	WDR61
1.05379e-44	-0.429415	0.84	0.914	2.03307e-40	CES2
1.11115e-44	0.369542	0.512	0.336	2.14374e-40	NCOR2
1.2761e-44	-0.30399	0.22	0.39	2.46198e-40	FAM136A
1.35678e-44	-0.342697	0.657	0.769	2.61764e-40	BAG1
1.70279e-44	0.274092	0.301	0.142	3.28519e-40	AUTS2
1.83636e-44	0.802062	0.809	0.771	3.54289e-40	PDIA6
1.90144e-44	0.343537	0.467	0.285	3.66845e-40	OGA
1.92252e-44	0.267197	0.205	0.074	3.70913e-40	NELL1
2.0147e-44	0.471929	0.667	0.536	3.88695e-40	ERP44
3.04876e-44	0.205041	0.192	0.064	5.88198e-40	HIST1H4H
3.92411e-44	0.362839	0.573	0.408	7.57079e-40	RB1CC1
4.29182e-44	0.34764	0.791	0.713	8.28021e-40	UGP2
4.54805e-44	0.302855	0.378	0.208	8.77456e-40	CLIP2
4.77753e-44	0.51403	0.876	0.814	9.21728e-40	ABCB1
4.97991e-44	0.448437	0.808	0.71	9.60773e-40	AKAP9
6.07539e-44	-0.151999	0.015	0.123	1.17213e-39	AL121974.1
6.08498e-44	-0.344025	0.354	0.527	1.17398e-39	PSMD3
1.04745e-43	0.424448	0.528	0.378	2.02085e-39	TM7SF2
1.16936e-43	-0.339128	0.468	0.628	2.25604e-39	MAPK13
1.2074e-43	-0.332861	0.359	0.531	2.32944e-39	PGD
1.56667e-43	-0.328385	0.759	0.838	3.02258e-39	PRSS3
1.59711e-43	-0.337364	0.212	0.394	3.0813e-39	SLC7A9
1.67004e-43	-0.347788	0.819	0.901	3.22201e-39	ACTR3
1.7619e-43	0.383784	0.501	0.334	3.39923e-39	MT-TS1
2.30397e-43	-0.306261	0.754	0.84	4.44505e-39	EEF1D
2.49953e-43	-0.369261	0.426	0.592	4.82234e-39	CEBPD
2.91036e-43	-0.376951	0.322	0.498	5.61496e-39	HADH
3.27066e-43	-0.317213	0.28	0.452	6.31008e-39	LAPTM4B
3.33958e-43	-0.25045	0.093	0.241	6.44304e-39	SLC37A4
3.95672e-43	0.620225	0.489	0.346	7.63371e-39	GAS5
4.57988e-43	0.384236	0.686	0.565	8.83596e-39	MAP1LC3B
4.69974e-43	-0.375094	0.357	0.533	9.06721e-39	HOOK1
4.83527e-43	0.625134	0.634	0.491	9.32869e-39	FOSB
4.93155e-43	-0.25705	0.126	0.285	9.51444e-39	SHMT1
5.46642e-43	0.287304	0.368	0.202	1.05464e-38	GOLPH3L
6.17547e-43	-0.244339	0.114	0.269	1.19143e-38	NDUFAF8
6.76446e-43	-0.338192	0.574	0.716	1.30507e-38	MPC2
8.3311e-43	-0.356782	0.617	0.738	1.60732e-38	UBE2L3
1.05393e-42	-0.372312	0.596	0.722	2.03335e-38	NFE2L2
1.32492e-42	-0.363047	0.364	0.533	2.55617e-38	GSPT1
1.43704e-42	0.414209	0.63	0.483	2.77247e-38	HIST1H1C
1.97839e-42	-0.240856	0.11	0.262	3.81691e-38	FBXL6
2.04111e-42	-0.344175	0.62	0.744	3.93791e-38	BRK1
2.49176e-42	-0.310236	0.27	0.441	4.80734e-38	MFSD1
2.70905e-42	-0.338651	0.367	0.531	5.22657e-38	SNRPC
2.73687e-42	0.359269	0.454	0.284	5.28024e-38	IRF2BP2
2.87666e-42	-0.232681	0.088	0.233	5.54994e-38	UROS
4.47534e-42	-0.363469	0.664	0.775	8.63427e-38	DHRS7
4.49224e-42	0.369939	0.346	0.181	8.66688e-38	ADM
4.90848e-42	-0.367934	0.97	0.981	9.46992e-38	MT-ND3
4.97384e-42	-0.189378	0.052	0.183	9.59603e-38	VARS
5.35681e-42	-0.362684	0.468	0.62	1.03349e-37	SSBP1
5.67678e-42	0.48208	0.51	0.338	1.09522e-37	ITGA2
5.76372e-42	-0.318971	0.316	0.482	1.11199e-37	PUF60
5.84295e-42	-0.310174	0.293	0.467	1.12728e-37	ESD
6.24311e-42	-0.276094	0.219	0.389	1.20448e-37	DHRS4
6.32648e-42	-0.350789	0.508	0.646	1.22057e-37	NDUFA2
7.24971e-42	-0.341356	0.432	0.595	1.39869e-37	PSMD7
8.0303e-42	-0.266124	0.173	0.335	1.54929e-37	MRPL58
8.17122e-42	-0.296329	0.2	0.369	1.57647e-37	ACER3
9.36383e-42	-0.304254	0.16	0.323	1.80656e-37	C3orf85
9.49908e-42	0.548043	0.753	0.667	1.83266e-37	PRDX6
9.65319e-42	0.381572	0.608	0.443	1.86239e-37	PRSS23
9.94904e-42	-0.257591	0.158	0.325	1.91947e-37	UBE2G2
1.01508e-41	0.243907	0.248	0.106	1.9584e-37	ATP9A
1.02882e-41	-0.268319	0.898	0.956	1.98491e-37	ARPC2
1.20997e-41	0.373422	0.622	0.458	2.33439e-37	KMT2C
1.62741e-41	0.493154	0.858	0.8	3.13976e-37	FHL2
1.90912e-41	0.156471	0.093	0.013	3.68327e-37	AC110014.1
1.91478e-41	-0.336818	0.549	0.706	3.69419e-37	GIPC1
1.91988e-41	-0.301777	0.255	0.425	3.70403e-37	SLC35C1
1.93359e-41	-0.237818	0.104	0.255	3.73047e-37	IMP4
1.98235e-41	-0.196543	0.076	0.216	3.82455e-37	SHD
2.11848e-41	-0.267654	0.201	0.366	4.08719e-37	FBXL15
2.19923e-41	-0.244541	0.732	0.85	4.24298e-37	EEF1B2
2.65723e-41	0.416238	0.926	0.916	5.1266e-37	CDH17
2.74538e-41	-0.262035	0.195	0.363	5.29666e-37	RPS6KB2
2.93082e-41	0.406746	0.657	0.502	5.65444e-37	DPP6
3.20321e-41	-0.323847	0.341	0.519	6.17995e-37	NUDC
3.25288e-41	-0.308189	0.429	0.591	6.27578e-37	RNH1
3.76231e-41	-0.309838	0.312	0.478	7.25863e-37	SNX17
4.08348e-41	-0.320846	0.343	0.515	7.87825e-37	RBM42
4.87822e-41	-0.337624	0.567	0.698	9.41154e-37	COMTD1
4.91304e-41	0.378893	0.584	0.427	9.47874e-37	ARFGAP3
6.19783e-41	-0.329583	0.564	0.695	1.19575e-36	NOL7
7.13659e-41	-0.306621	0.748	0.847	1.37686e-36	ALDH2
7.37627e-41	-0.307937	0.165	0.327	1.4231e-36	SLC46A3
8.07483e-41	-0.246545	0.567	0.743	1.55788e-36	RPS2P5
8.78094e-41	-0.310873	0.32	0.494	1.69411e-36	GRTP1
9.04299e-41	-0.301901	0.274	0.445	1.74466e-36	SRPK1
1.34901e-40	-0.16996	0.042	0.161	2.60265e-36	HMBS
1.45307e-40	0.347047	0.557	0.393	2.80341e-36	IRF7
1.72344e-40	-0.24565	0.862	0.936	3.32503e-36	RPS4X
1.88401e-40	0.257586	0.25	0.111	3.63482e-36	GRB10
1.99323e-40	0.283673	0.38	0.213	3.84553e-36	BBX
2.21932e-40	-0.325345	0.329	0.492	4.28173e-36	DNPEP
2.76928e-40	-0.302516	0.236	0.405	5.34277e-36	LYN
3.44964e-40	-0.277359	0.075	0.209	6.65539e-36	AKR1C1
4.90091e-40	0.357442	0.601	0.446	9.45532e-36	RSF1
4.91907e-40	0.101098	0.056	0	9.49035e-36	ALDH1L2
4.98074e-40	-0.313709	0.91	0.951	9.60933e-36	SH3BGRL3
5.17325e-40	-0.309562	0.372	0.542	9.98076e-36	LYPLA1
5.46924e-40	-0.298155	0.341	0.506	1.05518e-35	PLGRKT
5.81232e-40	-0.330181	0.544	0.705	1.12137e-35	INPP1
6.24102e-40	-0.264738	0.167	0.32	1.20408e-35	POLR2G
6.3282e-40	0.422495	0.993	0.985	1.2209e-35	TPT1
6.52366e-40	0.676304	0.359	0.207	1.25861e-35	SPINK1
7.24526e-40	-0.343285	0.506	0.651	1.39783e-35	PRDX3
7.47188e-40	-0.245822	0.072	0.206	1.44155e-35	GRAMD1B
8.21427e-40	0.314413	0.392	0.224	1.58478e-35	ZMYM2
8.65379e-40	0.37416	0.483	0.325	1.66958e-35	SLC1A5
9.58965e-40	-0.354685	0.993	0.994	1.85013e-35	MT-CO3
1.03566e-39	-0.28775	0.197	0.356	1.9981e-35	SLC22A18AS
1.03601e-39	-0.235503	0.09	0.23	1.99876e-35	IFRD2
1.0761e-39	-0.317641	0.412	0.58	2.07611e-35	GPAA1
1.09637e-39	-0.344677	0.347	0.501	2.11522e-35	TAF10
1.2551e-39	-0.292491	0.289	0.456	2.42146e-35	MRPL37
1.3444e-39	0.388307	0.618	0.47	2.59375e-35	MDK
1.411e-39	-0.168732	0.054	0.179	2.72224e-35	SNRNP25
1.44757e-39	-0.284101	0.223	0.382	2.7928e-35	SCRN2
1.84349e-39	0.298456	0.385	0.223	3.55664e-35	NARF
1.85556e-39	-0.236254	0.108	0.254	3.57993e-35	ADTRP
1.99434e-39	0.180267	0.155	0.047	3.84768e-35	HDAC5
2.13479e-39	-0.328707	0.479	0.618	4.11865e-35	GSDMD
2.17853e-39	0.443378	0.851	0.786	4.20304e-35	CD46
2.69349e-39	-0.299071	0.333	0.491	5.19655e-35	NUDT22
2.8075e-39	0.359838	0.881	0.852	5.41651e-35	JUP
3.20711e-39	0.366429	0.52	0.359	6.18747e-35	SCNN1A
3.4696e-39	-0.311377	0.357	0.52	6.69391e-35	ESRRA
3.48136e-39	-0.253269	0.169	0.323	6.71658e-35	APIP
4.11378e-39	0.919885	0.521	0.387	7.93672e-35	HYOU1
4.39261e-39	-0.281161	0.239	0.397	8.47466e-35	MRPS11
5.21741e-39	0.214546	0.215	0.086	1.0066e-34	EEF2K
5.74958e-39	-0.279235	0.651	0.777	1.10927e-34	RPS4Y1
6.91879e-39	-0.303508	0.256	0.422	1.33484e-34	MFSD2A
7.71487e-39	-0.410799	0.54	0.675	1.48843e-34	HIF1A
7.91931e-39	0.555902	0.913	0.884	1.52787e-34	CANX
1.12729e-38	-0.339115	0.249	0.409	2.17488e-34	DPEP1
1.22571e-38	-0.320886	0.426	0.574	2.36475e-34	PSMD13
1.25331e-38	-0.309815	0.459	0.63	2.41801e-34	MAP2K3
1.29066e-38	0.211981	0.192	0.072	2.49007e-34	TNFRSF10D
1.49562e-38	-0.311113	0.828	0.896	2.8855e-34	SLC9A3R1
1.60171e-38	-0.329929	0.436	0.591	3.09018e-34	TCP1
1.61631e-38	0.535497	0.573	0.462	3.11834e-34	LSS
1.64193e-38	0.379819	0.95	0.92	3.16777e-34	MT-ND6
1.70243e-38	-0.231913	0.12	0.266	3.2845e-34	MRPL24
1.75911e-38	0.346415	0.567	0.419	3.39385e-34	TMEM181
1.76064e-38	0.180189	0.128	0.033	3.3968e-34	BTN3A1
1.9115e-38	-0.25692	0.181	0.342	3.68786e-34	BRMS1
1.98741e-38	-0.152029	0.029	0.136	3.83431e-34	BOP1
2.32794e-38	-0.373519	0.323	0.481	4.4913e-34	STARD10
2.3433e-38	0.330438	0.935	0.916	4.52093e-34	PSAP
2.50789e-38	0.178433	0.172	0.059	4.83847e-34	ULK1
2.7592e-38	0.404109	0.448	0.288	5.32332e-34	KANSL1
2.78104e-38	-0.295119	0.394	0.559	5.36546e-34	AP1B1
2.83002e-38	0.520435	0.674	0.555	5.45996e-34	ACSL3
2.83627e-38	0.185369	0.195	0.074	5.47201e-34	ELF3-AS1
2.84666e-38	-0.313058	0.344	0.501	5.49207e-34	SHARPIN
3.82617e-38	0.356518	0.924	0.876	7.38182e-34	DSP
4.81898e-38	0.18844	0.254	0.115	9.29726e-34	ORAI3
4.93676e-38	-0.32843	0.646	0.765	9.52448e-34	SBDS
5.47495e-38	0.286867	0.339	0.186	1.05628e-33	GBE1
5.52872e-38	-0.321223	0.397	0.557	1.06666e-33	DRAP1
5.62059e-38	0.284427	0.388	0.229	1.08438e-33	C6orf223
6.33473e-38	0.34953	0.767	0.646	1.22216e-33	GPM6A
6.35271e-38	0.508756	0.666	0.526	1.22563e-33	LAMC2
6.3823e-38	-0.255246	0.706	0.831	1.23134e-33	RPL4
6.79682e-38	0.251563	0.327	0.172	1.31131e-33	RLF
7.02354e-38	0.263199	0.389	0.23	1.35505e-33	CCNY
7.19131e-38	-0.297074	0.708	0.814	1.38742e-33	VCP
1.12687e-37	-0.32041	0.476	0.621	2.17408e-33	PSMA4
1.19074e-37	-0.255525	0.139	0.286	2.29729e-33	PARP1
1.19762e-37	-0.302409	0.355	0.511	2.31058e-33	TMEM9B
1.28018e-37	-0.26528	0.796	0.885	2.46985e-33	BTF3
1.43914e-37	0.282012	0.957	0.943	2.77652e-33	CAST
1.50204e-37	-0.329156	0.57	0.717	2.89789e-33	PLCB3
1.54043e-37	-0.335037	0.135	0.282	2.97194e-33	TMIGD1
1.6077e-37	0.350535	0.827	0.777	3.10174e-33	HEPH
1.7664e-37	0.470577	0.921	0.904	3.40791e-33	HSD17B2
2.28316e-37	-0.322406	0.457	0.612	4.4049e-33	ADI1
2.72897e-37	-0.217515	0.103	0.242	5.265e-33	NOC2L
2.78392e-37	0.774019	0.704	0.602	5.37102e-33	CEACAM5
2.92163e-37	0.46167	0.825	0.738	5.6367e-33	RNF213
3.47416e-37	0.191458	0.199	0.078	6.7027e-33	QSER1
3.89383e-37	-0.306266	0.475	0.637	7.51236e-33	PLAAT3
3.99152e-37	0.294775	0.401	0.241	7.70084e-33	LAMB2
4.02786e-37	0.392686	0.687	0.556	7.77095e-33	AKAP13
4.19172e-37	-0.294391	0.525	0.67	8.08709e-33	PSMA3
4.91432e-37	-0.338385	0.514	0.649	9.4812e-33	SNRPD2
5.17154e-37	-0.342058	0.594	0.749	9.97746e-33	ABCG2
5.44147e-37	-0.496455	0.26	0.419	1.04982e-32	MTTP
5.62651e-37	-0.327124	0.507	0.64	1.08552e-32	UBE2A
5.69364e-37	0.471773	0.621	0.497	1.09847e-32	KLK1
5.80731e-37	0.725114	0.792	0.716	1.1204e-32	CYP51A1
6.10588e-37	0.294761	0.988	0.984	1.17801e-32	UBC
6.39763e-37	0.327891	0.597	0.449	1.2343e-32	CSNK2A1
7.15841e-37	0.475849	0.532	0.432	1.38107e-32	EBP
7.55557e-37	0.218492	0.184	0.068	1.4577e-32	ARL4C
7.57095e-37	0.287728	0.216	0.091	1.46066e-32	PHLDB2
7.58614e-37	-0.299038	0.651	0.787	1.46359e-32	PIP5K1B
7.99561e-37	-0.29252	0.344	0.497	1.54259e-32	CHCHD5
8.87625e-37	0.22139	0.212	0.089	1.7125e-32	GRB7
9.10644e-37	-0.289214	0.933	0.966	1.75691e-32	CST3
9.52862e-37	-0.221251	0.121	0.265	1.83836e-32	DUS1L
1.18216e-36	0.436219	0.697	0.599	2.28074e-32	SARAF
1.19225e-36	-0.254498	0.181	0.335	2.3002e-32	LSM2
1.25278e-36	0.140868	0.113	0.026	2.41698e-32	PRDM16
1.25468e-36	0.302279	0.371	0.217	2.42066e-32	LIMCH1
1.34434e-36	-0.194	0.083	0.214	2.59364e-32	SLC25A10
1.38388e-36	0.235319	0.163	0.056	2.66992e-32	RN7SL1
1.465e-36	-0.296321	0.356	0.506	2.82642e-32	NDUFA10
1.52462e-36	-0.328385	0.395	0.558	2.94145e-32	IARS2
1.63546e-36	-0.187973	0.061	0.182	3.15529e-32	WDR77
1.84095e-36	-0.33147	0.497	0.63	3.55175e-32	MRPS21
2.03324e-36	0.183211	0.177	0.064	3.92273e-32	TLR3
2.16139e-36	-0.366238	0.614	0.744	4.16996e-32	LMO4
2.30655e-36	0.292025	0.512	0.347	4.45003e-32	CCNG2
2.33056e-36	-0.274318	0.105	0.242	4.49635e-32	MS4A8
2.36133e-36	-0.26997	0.24	0.395	4.55571e-32	DPP3
2.44929e-36	-0.267294	0.144	0.294	4.72541e-32	NR0B2
3.07263e-36	-0.212821	0.081	0.212	5.92802e-32	NOLC1
3.75029e-36	-0.15784	0.041	0.151	7.23543e-32	C20orf27
6.09896e-36	-0.276547	0.319	0.476	1.17667e-31	RHBDD2
6.23447e-36	0.317398	0.433	0.273	1.20282e-31	ZNF217
6.4117e-36	0.276177	0.38	0.226	1.23701e-31	PPP1R13L
6.79848e-36	0.368916	0.538	0.388	1.31163e-31	MSR1
7.82825e-36	0.233861	0.308	0.163	1.5103e-31	TMEM159
8.46807e-36	-0.294188	0.225	0.385	1.63374e-31	ERN2
9.07183e-36	0.386501	0.835	0.776	1.75023e-31	JUND
9.99866e-36	-0.197642	0.095	0.227	1.92904e-31	MRPS28
1.02525e-35	-0.22928	0.907	0.966	1.97802e-31	ANXA4
1.06394e-35	-0.301195	0.725	0.822	2.05265e-31	PPA1
1.06945e-35	-0.28508	0.353	0.516	2.06328e-31	LRRC59
1.12054e-35	0.507015	0.374	0.235	2.16186e-31	DNAJB9
1.16093e-35	-0.317263	0.391	0.538	2.23978e-31	TMEM14B
1.19532e-35	-0.288278	0.262	0.423	2.30614e-31	PAQR8
1.21969e-35	-0.309457	0.745	0.841	2.35315e-31	CTSZ
1.47975e-35	-0.275377	0.251	0.408	2.85488e-31	LSM5
1.49231e-35	0.356416	0.54	0.392	2.87912e-31	TIMP2
1.64507e-35	0.654254	0.999	0.997	3.17383e-31	AD000090.1
1.66363e-35	0.451095	0.322	0.186	3.20964e-31	RUSC1-AS1
1.81548e-35	0.274366	0.234	0.109	3.5026e-31	PHKA2
1.93055e-35	-0.264276	0.256	0.418	3.72461e-31	RSU1
1.98421e-35	-0.309637	0.51	0.658	3.82813e-31	MPC1
2.00622e-35	-0.292926	0.355	0.506	3.87059e-31	SURF1
2.08518e-35	-0.25223	0.179	0.327	4.02293e-31	SIGMAR1
2.11467e-35	0.312762	0.643	0.513	4.07983e-31	IGF2BP2
2.21712e-35	-0.331531	0.533	0.659	4.27748e-31	MRPS36
2.31961e-35	0.349447	0.765	0.663	4.47522e-31	TOR1AIP2
2.60921e-35	-0.292054	0.439	0.584	5.03394e-31	ARPC5L
2.66591e-35	-0.282469	0.359	0.515	5.14335e-31	VPS25
2.67789e-35	-0.339302	0.133	0.271	5.16645e-31	AKR1C2
2.84182e-35	0.422643	0.767	0.698	5.48273e-31	CDA
2.85337e-35	0.347306	0.656	0.517	5.50501e-31	FGF8
2.9432e-35	-0.297217	0.319	0.464	5.67832e-31	TBCB
2.95562e-35	-0.297414	0.403	0.549	5.70227e-31	AK3
2.99945e-35	-0.265711	0.257	0.41	5.78684e-31	NDUFC2
3.11392e-35	0.322195	0.775	0.707	6.00768e-31	PFKL
3.13668e-35	-0.223994	0.123	0.261	6.05159e-31	OR7E14P
3.44154e-35	-0.221863	0.141	0.286	6.63977e-31	SURF2
3.59559e-35	-0.297599	0.402	0.553	6.93698e-31	CIAO2A
3.75283e-35	-0.199658	0.167	0.324	7.24034e-31	ISOC2
4.38556e-35	-0.322534	0.551	0.686	8.46105e-31	SET
4.6299e-35	-0.277914	0.832	0.888	8.93247e-31	CD151
4.66116e-35	0.17111	0.144	0.045	8.99278e-31	AMIGO2
4.85938e-35	0.126858	0.125	0.035	9.37521e-31	FOXA2
5.75866e-35	0.511031	0.819	0.794	1.11102e-30	RPS27
6.21588e-35	0.25412	0.326	0.18	1.19923e-30	GTPBP2
6.28076e-35	-0.241013	0.156	0.299	1.21175e-30	RWDD4
7.13344e-35	0.327903	0.477	0.327	1.37626e-30	GLUL
7.16586e-35	0.355365	0.413	0.265	1.38251e-30	DUSP6
7.24395e-35	0.317852	0.614	0.481	1.39758e-30	TPD52
7.27173e-35	-0.23116	0.154	0.298	1.40294e-30	PAXX
7.3508e-35	-0.315185	0.547	0.664	1.41819e-30	TRAPPC1
7.57244e-35	-0.329414	0.767	0.856	1.46095e-30	PLAC8
8.00376e-35	-0.270461	0.254	0.41	1.54416e-30	PYURF
8.01616e-35	0.275475	0.503	0.346	1.54656e-30	CTDSP2
8.10102e-35	-0.206585	0.122	0.26	1.56293e-30	NABP2
8.69851e-35	-0.248714	0.182	0.332	1.6782e-30	PMM2
8.86215e-35	-0.306572	0.95	0.981	1.70978e-30	MUC13
8.97309e-35	-0.122791	0	0.072	1.73118e-30	AADAC
9.47104e-35	0.325082	0.736	0.632	1.82725e-30	KIAA1522
1.0653e-34	-0.232179	0.157	0.3	2.05529e-30	LMNB2
1.21919e-34	0.338737	0.783	0.68	2.35219e-30	MYO18A
1.24368e-34	0.109401	0.085	0.014	2.39943e-30	RRAGD
1.42896e-34	-0.322025	0.365	0.538	2.75689e-30	EREG
1.66406e-34	0.100148	0.048	0	3.21047e-30	LINC01478
1.67056e-34	0.771663	0.988	0.985	3.22301e-30	AGR2
1.85463e-34	-0.294362	0.664	0.775	3.57814e-30	MGAT4B
2.05883e-34	0.232272	0.249	0.118	3.9721e-30	IGF1R
2.07845e-34	0.335071	0.789	0.721	4.00996e-30	TNIP1
2.47636e-34	0.186485	0.171	0.064	4.77765e-30	APOL1
2.50226e-34	-0.32054	0.327	0.474	4.8276e-30	SULT2B1
2.50536e-34	0.363045	0.759	0.649	4.83358e-30	PARP14
2.51409e-34	-0.243743	0.223	0.372	4.85043e-30	MTX1
2.52447e-34	-0.216262	0.951	0.981	4.87047e-30	RPL28
2.6396e-34	-0.349764	0.332	0.485	5.09257e-30	ASCC3
2.65697e-34	-0.257118	0.173	0.321	5.12609e-30	METTL7B
2.8089e-34	0.143795	0.119	0.032	5.41921e-30	BCO1
3.43826e-34	0.305857	0.473	0.322	6.63343e-30	KCNK6
4.10783e-34	-0.197476	0.107	0.24	7.92525e-30	MSRB1
4.12591e-34	0.341731	0.671	0.543	7.96012e-30	SERINC1
4.43204e-34	-0.286585	0.808	0.887	8.55073e-30	DBI
5.44124e-34	0.334206	0.812	0.727	1.04978e-29	GALNT3
5.52146e-34	0.357594	0.547	0.394	1.06526e-29	PLAUR
5.7572e-34	-0.22409	0.105	0.24	1.11074e-29	MAF
6.51344e-34	0.293713	0.91	0.871	1.25664e-29	SPINT1
6.66638e-34	-0.335793	0.598	0.712	1.28614e-29	AKR7A2
7.04987e-34	-0.3006	0.725	0.798	1.36013e-29	CHMP2A
7.1281e-34	0.333424	0.774	0.683	1.37522e-29	ZFP36L1
7.33801e-34	0.33164	0.811	0.751	1.41572e-29	OPTN
7.6976e-34	-0.298966	0.397	0.538	1.4851e-29	IDH3G
7.74896e-34	-0.323045	0.617	0.725	1.49501e-29	TMEM120A
8.66396e-34	-0.282385	0.283	0.437	1.67154e-29	COQ9
9.28258e-34	-0.316908	0.424	0.562	1.79089e-29	COPS9
9.45544e-34	0.177949	0.197	0.082	1.82424e-29	ARID3A
9.51066e-34	-0.305406	0.514	0.653	1.83489e-29	IFI35
9.71622e-34	-0.260815	0.29	0.446	1.87455e-29	MRPS10
9.92189e-34	-0.297245	0.431	0.594	1.91423e-29	GSTM3
1.00095e-33	-0.21225	0.927	0.966	1.93114e-29	RPS12
1.0143e-33	-0.284691	0.428	0.573	1.95689e-29	MRPS34
1.09421e-33	0.307347	0.485	0.331	2.11105e-29	LRRK1
1.1143e-33	-0.287109	0.487	0.632	2.14982e-29	CCT8
1.20959e-33	0.35547	0.764	0.676	2.33366e-29	ATF4
1.23641e-33	0.176093	0.182	0.072	2.38541e-29	STXBP1
1.25902e-33	0.330673	0.758	0.66	2.42902e-29	ERBB3
1.29204e-33	-0.198902	0.087	0.214	2.49273e-29	LSG1
1.33814e-33	-0.230787	0.174	0.319	2.58167e-29	DEF8
1.49774e-33	0.3235	0.838	0.767	2.8896e-29	CD47
1.98239e-33	-0.159067	0.021	0.111	3.82463e-29	CYP2C18
2.00748e-33	-0.259291	0.249	0.403	3.87303e-29	RMDN1
2.0264e-33	0.246054	0.246	0.121	3.90954e-29	PDK3
2.08365e-33	-0.214181	0.15	0.291	4.01998e-29	TBRG4
2.12175e-33	0.120276	0.083	0.014	4.0935e-29	AP006284.1
2.16347e-33	0.278238	0.359	0.212	4.17398e-29	BRWD3
2.27974e-33	-0.277226	0.274	0.428	4.3983e-29	GAS6
2.36716e-33	0.115992	0.094	0.02	4.56695e-29	ST3GAL4
2.4171e-33	-0.231437	0.193	0.339	4.66332e-29	RBKS
2.45098e-33	0.360832	0.768	0.668	4.72868e-29	CXADR
3.18034e-33	-0.207032	0.12	0.256	6.13584e-29	NBN
3.30219e-33	-0.310103	0.419	0.564	6.37092e-29	MRPL57
3.3197e-33	0.386626	0.574	0.423	6.40469e-29	CNKSR3
3.35333e-33	-0.335802	0.923	0.966	6.46959e-29	PLS1
3.40072e-33	-0.187241	0.07	0.187	6.561e-29	MRPL12
3.78963e-33	0.595574	0.784	0.8	7.31134e-29	SQLE
4.10837e-33	0.122355	0.098	0.022	7.92627e-29	LINC01678
4.36061e-33	-0.167144	0.059	0.171	8.41292e-29	SLC35G1
4.42496e-33	-0.239186	0.27	0.426	8.53708e-29	MRPL18
5.5401e-33	-0.302023	0.597	0.714	1.06885e-28	ZC3H15
5.55267e-33	0.210425	0.195	0.082	1.07128e-28	PSORS1C3
5.69559e-33	-0.255532	0.297	0.45	1.09885e-28	C6orf136
6.07216e-33	0.252522	0.364	0.217	1.1715e-28	CLK3
6.46686e-33	-0.27117	0.254	0.398	1.24765e-28	CDC123
6.64326e-33	-0.271199	0.838	0.913	1.28168e-28	ARPC3
7.28938e-33	0.38482	1	0.999	1.40634e-28	GAPDH
7.96925e-33	-0.294504	0.326	0.471	1.53751e-28	BECN1
8.08515e-33	-0.219616	0.101	0.228	1.55987e-28	CLUH
8.64504e-33	-0.319323	0.464	0.603	1.66789e-28	PDCD5
9.0657e-33	-0.29796	0.683	0.797	1.74905e-28	EIF3A
9.20107e-33	-0.302382	0.76	0.845	1.77516e-28	UQCRH
9.63269e-33	-0.262342	0.288	0.433	1.85843e-28	GRHPR
9.84289e-33	-0.299418	0.5	0.627	1.89899e-28	CNIH1
1.07475e-32	0.189367	0.201	0.087	2.07352e-28	PHF1
1.15366e-32	-0.257669	0.292	0.443	2.22575e-28	CACYBP
1.28924e-32	-0.328832	0.62	0.737	2.48733e-28	SRSF3
1.35813e-32	0.248105	0.292	0.157	2.62024e-28	GGT7
1.41288e-32	-0.274235	0.062	0.173	2.72588e-28	GSTA1
1.41421e-32	-0.312715	0.63	0.736	2.72844e-28	XRCC5
1.50398e-32	-0.278974	0.46	0.612	2.90163e-28	SYPL1
1.60264e-32	-0.168058	0.946	0.981	3.09197e-28	RPLP0
1.64499e-32	-0.275152	0.328	0.48	3.17367e-28	PGP
1.65657e-32	-0.290644	0.748	0.833	3.19602e-28	CMAS
1.67021e-32	0.279096	0.415	0.259	3.22233e-28	CTTNBP2NL
1.72679e-32	-0.267315	0.875	0.929	3.33149e-28	COX5B
1.78119e-32	0.24161	0.942	0.93	3.43645e-28	CTNNA1
1.87597e-32	-0.251443	0.201	0.35	3.61932e-28	NECTIN3
1.88818e-32	0.185038	0.176	0.07	3.64286e-28	IL2RG
1.90437e-32	-0.266305	0.575	0.709	3.6741e-28	MCUR1
1.95118e-32	-0.268572	0.271	0.428	3.7644e-28	CDCA3
1.95568e-32	-0.22862	0.123	0.255	3.7731e-28	FERMT1
1.96196e-32	-0.284986	0.429	0.574	3.7852e-28	TMEM208
1.96794e-32	0.301339	0.72	0.605	3.79674e-28	STAU1
2.13649e-32	-0.268393	0.317	0.466	4.12193e-28	FAHD1
2.16288e-32	-0.347661	0.964	0.97	4.17285e-28	MT-ND1
2.53916e-32	-0.227557	0.881	0.94	4.8988e-28	RPS9
2.71685e-32	-0.296209	0.547	0.67	5.24161e-28	COMT
2.78031e-32	0.272776	0.221	0.104	5.36405e-28	XPOT
2.97254e-32	0.34077	0.542	0.378	5.73493e-28	AC092718.7
3.01139e-32	0.136073	0.104	0.026	5.80987e-28	SMIM2-AS1
3.19648e-32	-0.187134	0.948	0.977	6.16697e-28	RPL11
3.34419e-32	-0.239782	0.273	0.433	6.45194e-28	SLC35B1
3.64458e-32	-0.250216	0.291	0.442	7.03148e-28	UBE2J2
3.65168e-32	-0.258934	0.279	0.422	7.04518e-28	PSMC2
3.84046e-32	-0.252586	0.275	0.424	7.4094e-28	CSRP1
4.11962e-32	-0.278052	0.312	0.463	7.94798e-28	ATG3
4.24297e-32	-0.294661	0.739	0.837	8.18597e-28	RBM47
4.2768e-32	0.336537	0.044	0	8.25123e-28	IGFBP1
4.39858e-32	0.239083	0.361	0.214	8.48619e-28	FEM1C
4.47036e-32	-0.190931	0.073	0.188	8.62467e-28	ELAC2
4.49885e-32	0.200914	0.191	0.081	8.67962e-28	CCDC18-AS1
4.59167e-32	0.272968	0.483	0.329	8.85872e-28	RSBN1L
5.49485e-32	-0.251178	0.172	0.311	1.06012e-27	GPT
6.02822e-32	0.336952	0.681	0.552	1.16303e-27	SIX3
6.19883e-32	-0.192679	0.087	0.208	1.19594e-27	NOP16
6.21962e-32	-0.260754	0.331	0.483	1.19995e-27	PTS
6.35038e-32	0.306516	0.679	0.558	1.22518e-27	BACE2
6.70032e-32	-0.226247	0.943	0.968	1.29269e-27	RPS28
7.3378e-32	0.309306	0.593	0.452	1.41568e-27	AC009315.1
7.3982e-32	-0.264425	0.408	0.553	1.42733e-27	TMEM167A
7.84863e-32	-0.284245	0.386	0.528	1.51424e-27	MSRB2
8.83918e-32	-0.289311	0.444	0.601	1.70534e-27	ISX
9.37805e-32	-0.290537	0.532	0.67	1.80931e-27	SEPTIN9
1.0352e-31	0.358285	0.593	0.472	1.9972e-27	EIF4B
1.03981e-31	-0.279141	0.523	0.653	2.0061e-27	RTRAF
1.11082e-31	-0.186251	0.112	0.239	2.1431e-27	ITGAE
1.19852e-31	0.331675	0.506	0.357	2.31231e-27	XRN1
1.33327e-31	-0.249328	0.258	0.412	2.57227e-27	ACTR1A
1.52878e-31	-0.24875	0.189	0.331	2.94947e-27	LPCAT3
1.59972e-31	0.152015	0.135	0.044	3.08634e-27	HAS3
1.65031e-31	0.337373	0.564	0.429	3.18394e-27	MAGT1
1.66184e-31	0.311239	0.585	0.455	3.20619e-27	SKAP2
2.03607e-31	-0.261123	0.265	0.409	3.92819e-27	GLRX3
2.44568e-31	0.544233	0.705	0.648	4.71845e-27	MVD
2.4866e-31	-0.15742	0.064	0.174	4.7974e-27	SDHAF3
2.67016e-31	0.139986	0.173	0.068	5.15153e-27	WDR54
2.67766e-31	0.272378	0.498	0.347	5.16601e-27	MINDY2
2.77536e-31	0.298693	0.904	0.888	5.35449e-27	TMEM59
2.88379e-31	-0.306411	0.515	0.648	5.5637e-27	SELENOH
2.89723e-31	0.44634	0.747	0.711	5.58962e-27	IDI1
3.18419e-31	0.370232	0.769	0.705	6.14326e-27	SNX9
3.30393e-31	0.379967	0.347	0.217	6.37427e-27	SEC24D
3.4684e-31	0.326388	0.586	0.463	6.69158e-27	DHRS3
3.72172e-31	-0.250844	0.244	0.39	7.18031e-27	MRPS22
3.88848e-31	-0.281133	0.452	0.596	7.50204e-27	ACO2
3.91551e-31	0.203815	0.203	0.089	7.55419e-27	RPS6KA5
4.38647e-31	0.326015	0.676	0.549	8.46281e-27	SSH1
4.57594e-31	0.419169	0.749	0.707	8.82836e-27	SLC51A
4.6984e-31	0.630534	0.571	0.462	9.06463e-27	MANF
4.82895e-31	0.368935	0.911	0.877	9.3165e-27	ITGB1
4.8481e-31	0.312044	0.739	0.635	9.35344e-27	TNRC6B
4.92493e-31	0.326494	0.588	0.455	9.50166e-27	SMAD3
5.27849e-31	-0.312387	0.513	0.662	1.01838e-26	SLC6A20
5.59677e-31	-0.179867	0.081	0.197	1.07978e-26	MRPS9
5.90308e-31	-0.278012	0.599	0.724	1.13888e-26	RNPEP
6.50333e-31	0.105735	0.101	0.025	1.25469e-26	HLA-F-AS1
6.85796e-31	-0.166222	0.036	0.13	1.32311e-26	SRM
7.42112e-31	0.364462	0.713	0.629	1.43176e-26	LRRC1
7.58023e-31	0.278203	0.618	0.493	1.46245e-26	DDR1
8.38117e-31	-0.302991	0.269	0.411	1.61698e-26	ZMPSTE24
8.96348e-31	0.28322	0.905	0.9	1.72932e-26	DSTN
9.63012e-31	-0.220125	0.156	0.292	1.85794e-26	RPS6KA4
1.01499e-30	-0.283426	0.418	0.566	1.95822e-26	HNRNPD
1.02491e-30	-0.202165	0.121	0.25	1.97735e-26	BZW2
1.14906e-30	-0.215031	0.179	0.319	2.21688e-26	MRPS26
1.19166e-30	0.359269	0.511	0.379	2.29908e-26	NSD3
1.20496e-30	-0.188507	0.887	0.946	2.32472e-26	RPL30
1.25455e-30	0.334163	0.755	0.651	2.42041e-26	RHPN2
1.33099e-30	0.238018	0.319	0.184	2.56788e-26	MELTF
1.3875e-30	0.226724	0.304	0.169	2.6769e-26	TMEM263
1.53142e-30	-0.225725	0.25	0.399	2.95457e-26	NADK
1.5358e-30	0.101459	0.082	0.016	2.96302e-26	PCAT6
1.59809e-30	0.346043	0.763	0.719	3.08319e-26	POLD4
1.72679e-30	0.330486	0.65	0.523	3.3315e-26	COL8A1
1.75489e-30	-0.294721	0.35	0.496	3.38571e-26	VDR
1.79377e-30	0.29861	0.656	0.536	3.46071e-26	FNBP1L
1.80345e-30	0.315529	0.713	0.592	3.4794e-26	MYO10
1.80971e-30	-0.270495	0.639	0.757	3.49147e-26	REEP5
1.84971e-30	-0.242696	0.276	0.426	3.56865e-26	DAP3
2.26403e-30	0.317518	0.635	0.492	4.36799e-26	GSTO2
2.75668e-30	-0.242972	0.873	0.911	5.31847e-26	MVP
2.80677e-30	-0.138938	0.053	0.157	5.41511e-26	POLR3K
2.86901e-30	0.310682	0.42	0.278	5.53518e-26	ARMCX3
3.02203e-30	-0.186236	0.112	0.237	5.83039e-26	GYG1
3.28598e-30	-0.358691	0.46	0.609	6.33963e-26	SLPI
3.37966e-30	0.359569	0.563	0.418	6.52038e-26	OCLN
3.55679e-30	-0.162751	0.067	0.176	6.86212e-26	PSMG1
3.5904e-30	-0.314849	0.537	0.665	6.92696e-26	ANKRD9
3.59205e-30	-0.21217	0.143	0.275	6.93015e-26	SDAD1
3.67852e-30	-0.265814	0.276	0.414	7.09697e-26	HRAS
3.94826e-30	-0.285286	0.38	0.517	7.61739e-26	MRPL54
4.26106e-30	0.181492	0.208	0.095	8.22087e-26	DDB2
4.29753e-30	-0.298102	0.757	0.822	8.29123e-26	ATP5ME
4.3178e-30	0.321873	0.604	0.453	8.33034e-26	CCBE1
4.76788e-30	-0.228862	0.2	0.34	9.19866e-26	SLC52A2
5.17325e-30	-0.198081	0.141	0.272	9.98075e-26	ISOC1
6.96541e-30	0.25078	0.324	0.191	1.34384e-25	RMND5A
8.92625e-30	0.262314	0.403	0.26	1.72214e-25	HELZ2
9.34142e-30	-0.248078	0.31	0.452	1.80224e-25	MRPL28
9.35758e-30	-0.241427	0.26	0.4	1.80536e-25	MRPL16
1.06189e-29	-0.110749	0.023	0.107	2.04871e-25	C1orf53
1.1411e-29	-0.211983	0.119	0.242	2.20151e-25	COX10
1.21887e-29	0.237693	0.159	0.063	2.35156e-25	TSPYL2
1.22432e-29	0.335117	0.685	0.588	2.36207e-25	PRR15L
1.42125e-29	-0.197381	0.044	0.142	2.74201e-25	MEP1B
1.43746e-29	-0.244379	0.182	0.317	2.77329e-25	KIF21A
1.60564e-29	-0.188652	0.123	0.247	3.09776e-25	SLC25A20
1.66493e-29	-0.262019	0.341	0.48	3.21215e-25	MRPL13
1.71574e-29	0.262409	0.483	0.342	3.31018e-25	DESI2
1.73042e-29	-0.284523	0.369	0.506	3.33849e-25	NME3
1.76065e-29	0.328485	0.889	0.814	3.39683e-25	AL135790.1
1.84712e-29	0.23254	0.47	0.321	3.56364e-25	SEPTIN10
1.93655e-29	0.321073	0.678	0.555	3.73618e-25	ZNF462
2.12766e-29	0.482944	0.89	0.88	4.1049e-25	FDFT1
2.16847e-29	-0.291119	0.474	0.591	4.18364e-25	VDAC3
2.17977e-29	0.332611	0.46	0.319	4.20542e-25	NPC1
2.25376e-29	-0.241417	0.256	0.402	4.34818e-25	ANAPC5
2.33068e-29	-0.2108	0.189	0.325	4.49657e-25	ARRB2
2.44673e-29	0.271034	0.374	0.233	4.72047e-25	SBF2
2.44901e-29	-0.291553	0.415	0.541	4.72488e-25	PSMB4
2.76229e-29	-0.267486	0.719	0.817	5.32928e-25	PCBP1
2.78244e-29	0.271111	0.511	0.373	5.36816e-25	IFT172
2.8766e-29	0.121	0.103	0.028	5.54983e-25	CDKN1C
3.3248e-29	-0.24886	0.281	0.419	6.41453e-25	TXNDC9
3.74161e-29	-0.223361	0.174	0.304	7.21869e-25	MRPL50
3.76778e-29	-0.232983	0.29	0.432	7.26917e-25	PMVK
3.94306e-29	-0.276341	0.621	0.73	7.60735e-25	NOP10
4.42699e-29	-0.272583	0.555	0.675	8.54098e-25	MLX
4.43645e-29	0.333316	0.537	0.404	8.55924e-25	N4BP2L2
5.55165e-29	0.393828	0.618	0.518	1.07108e-24	MRPS6
5.78927e-29	-0.163204	0.104	0.226	1.11692e-24	DMAC1
6.14111e-29	-0.280142	0.486	0.623	1.1848e-24	ATOX1
6.15578e-29	-0.25917	0.353	0.49	1.18763e-24	GLTP
6.57416e-29	0.358518	0.615	0.499	1.26835e-24	PDCD4
7.07567e-29	-0.257073	0.368	0.511	1.36511e-24	MRPS18C
7.92166e-29	0.183353	0.242	0.122	1.52833e-24	MPZL3
9.99474e-29	-0.246895	0.228	0.367	1.92829e-24	LARP4
1.00536e-28	-0.270176	0.516	0.643	1.93965e-24	PSMB10
1.04951e-28	-0.274171	0.43	0.566	2.02482e-24	PSMD12
1.1297e-28	0.249897	0.242	0.125	2.17953e-24	KLHL24
1.13731e-28	-0.278089	0.645	0.747	2.19421e-24	CIAO2B
1.15927e-28	-0.279904	0.288	0.432	2.23658e-24	AKAP1
1.16494e-28	-0.160393	0.054	0.156	2.24752e-24	ABCE1
1.1956e-28	0.262851	0.648	0.515	2.30667e-24	BROX
1.39844e-28	-0.264098	0.351	0.482	2.69802e-24	PTRHD1
1.53076e-28	0.204202	0.321	0.188	2.9533e-24	TNK2
1.54099e-28	0.292205	0.535	0.401	2.97304e-24	ANKS1B
1.55878e-28	-0.269662	0.697	0.789	3.00736e-24	TMED4
1.69349e-28	0.261131	0.667	0.555	3.26725e-24	AC103702.2
1.72173e-28	0.253658	0.298	0.171	3.32174e-24	CREBRF
1.78868e-28	0.356707	0.902	0.88	3.4509e-24	CTSD
1.80615e-28	0.307876	0.68	0.578	3.4846e-24	SP100
1.92995e-28	0.257124	0.43	0.291	3.72346e-24	DYNLRB1
1.95923e-28	-0.289602	0.569	0.692	3.77994e-24	SEPTIN11
1.96366e-28	0.284671	0.826	0.758	3.7885e-24	MARCKS
2.01537e-28	-0.275144	0.392	0.523	3.88825e-24	RILP
2.029e-28	-0.210821	0.191	0.325	3.91455e-24	NUDT16L1
2.04263e-28	-0.140685	0.054	0.155	3.94086e-24	COPRS
2.33712e-28	-0.273115	0.025	0.107	4.509e-24	DMBT1
2.60279e-28	0.184452	0.224	0.112	5.02157e-24	APTR
2.64702e-28	-0.158891	0.886	0.947	5.1069e-24	RPS13
2.75073e-28	-0.267948	0.554	0.718	5.30699e-24	TM4SF4
2.9714e-28	0.383807	0.825	0.759	5.73272e-24	ASPH
3.1703e-28	-0.177648	0.106	0.224	6.11647e-24	PCCB
3.27492e-28	0.134833	0.1	0.028	6.3183e-24	BEX2
3.32642e-28	-0.204435	0.142	0.265	6.41766e-24	DCUN1D5
3.54751e-28	0.150377	0.237	0.118	6.84421e-24	SATB1
3.6832e-28	-0.271167	0.467	0.592	7.106e-24	DCTN3
3.78802e-28	-0.26016	0.347	0.482	7.30823e-24	CLPP
3.90787e-28	-0.281771	0.264	0.401	7.53946e-24	TKFC
4.09266e-28	0.275826	0.625	0.497	7.89598e-24	PATJ
4.12589e-28	-0.269383	0.387	0.522	7.96008e-24	PSMB7
4.17987e-28	0.240144	0.353	0.22	8.06422e-24	SOS2
4.23321e-28	-0.168699	0.095	0.211	8.16714e-24	CROT
4.53639e-28	0.131644	0.143	0.053	8.75206e-24	FNBP1
4.5705e-28	0.196867	0.24	0.124	8.81786e-24	SH3YL1
4.94606e-28	-0.29931	0.344	0.489	9.54243e-24	PHLPP2
5.24409e-28	-0.263446	0.492	0.624	1.01174e-23	PON2
5.39055e-28	-0.206017	0.148	0.271	1.04e-23	SLC35A4
5.57973e-28	-0.253075	0.455	0.606	1.0765e-23	SRSF7
5.86064e-28	-0.170545	0.165	0.301	1.13069e-23	GSTZ1
5.9405e-28	-0.233211	0.166	0.296	1.1461e-23	EVPL
6.19237e-28	-0.262779	0.36	0.501	1.19469e-23	CNDP2
6.601e-28	-0.288578	0.506	0.639	1.27353e-23	SFPQ
6.99161e-28	-0.294889	0.556	0.651	1.34889e-23	LSM7
6.99338e-28	-0.290004	0.369	0.514	1.34923e-23	AL135905.2
7.21155e-28	-0.221531	0.157	0.283	1.39132e-23	BLVRA
7.42942e-28	-0.232725	0.275	0.414	1.43336e-23	SMIM12
7.95984e-28	0.267093	0.36	0.224	1.53569e-23	MUC20-OT1
8.20693e-28	0.269548	0.515	0.376	1.58336e-23	ZC3HAV1
8.62201e-28	0.236193	0.347	0.216	1.66344e-23	PCMTD1
8.74357e-28	0.176841	0.249	0.131	1.6869e-23	SMIM6
9.00666e-28	0.189192	0.207	0.1	1.73765e-23	PLCXD1
9.47432e-28	-0.208744	0.187	0.316	1.82788e-23	MRPL36
9.5421e-28	-0.192743	0.166	0.297	1.84096e-23	TMEM253
1.13962e-27	0.256324	0.463	0.327	2.19867e-23	RRAS
1.14465e-27	0.334169	0.727	0.637	2.20837e-23	KLF4
1.16329e-27	-0.166402	0.083	0.193	2.24434e-23	NDUFAF2
1.18716e-27	0.445324	0.735	0.667	2.29039e-23	SEMA3B
1.30586e-27	0.219118	0.37	0.234	2.5194e-23	C11orf49
1.39627e-27	0.406008	0.87	0.857	2.69383e-23	GPX4
1.40791e-27	0.291305	0.899	0.864	2.71629e-23	TMC5
1.46643e-27	-0.245864	0.295	0.443	2.82919e-23	PADI2
1.48319e-27	-0.262892	0.424	0.546	2.86152e-23	UFD1
1.51971e-27	-0.270299	0.362	0.495	2.93198e-23	PPA2
1.52695e-27	-0.234768	0.289	0.423	2.94594e-23	MRPL22
1.54617e-27	-0.24902	0.422	0.562	2.98303e-23	RFK
1.58145e-27	-0.251809	0.43	0.57	3.0511e-23	AFG3L2
1.60172e-27	-0.259042	0.313	0.448	3.09021e-23	COASY
1.68265e-27	-0.17671	0.097	0.21	3.24633e-23	DCAF13
1.73679e-27	0.173045	0.205	0.097	3.35078e-23	AL354707.1
1.81912e-27	0.22974	0.293	0.167	3.50963e-23	HOOK3
1.93829e-27	-0.254002	0.394	0.522	3.73954e-23	NDUFA5
2.21262e-27	-0.165546	0.077	0.182	4.26881e-23	C2orf72
2.33481e-27	-0.226629	0.233	0.363	4.50455e-23	UBE2E3
2.46367e-27	-0.176714	0.041	0.13	4.75315e-23	CYP2C19
2.53545e-27	0.272812	0.915	0.875	4.89165e-23	GSN
2.86126e-27	-0.267628	0.529	0.653	5.52022e-23	PSMB8
3.01473e-27	0.27482	0.544	0.41	5.81632e-23	ZNFX1
3.49003e-27	0.29007	0.823	0.769	6.73331e-23	DEK
3.87864e-27	0.269348	0.512	0.372	7.48305e-23	ETV6
3.93198e-27	-0.206492	0.185	0.312	7.58598e-23	DECR2
4.07475e-27	-0.273145	0.695	0.777	7.86142e-23	PPP1CC
4.31319e-27	0.249148	0.443	0.308	8.32144e-23	EGLN1
4.34681e-27	0.190359	0.286	0.162	8.38629e-23	CD276
4.64954e-27	0.124664	0.111	0.035	8.97035e-23	EGFR-AS1
4.66322e-27	-0.234199	0.265	0.404	8.99675e-23	BUD23
5.04201e-27	-0.148448	0.093	0.204	9.72754e-23	RRP36
6.11451e-27	0.261191	0.435	0.297	1.17967e-22	KAT6B
6.20015e-27	-0.146708	0.078	0.183	1.19619e-22	NAA10
6.75069e-27	0.358937	0.651	0.571	1.30241e-22	PRXL2A
6.7619e-27	-0.244631	0.285	0.418	1.30457e-22	CS
6.82716e-27	0.257814	0.52	0.384	1.31716e-22	YIPF4
7.13017e-27	0.25733	0.611	0.491	1.37562e-22	WBP2
7.2624e-27	0.199019	0.251	0.137	1.40113e-22	CNPY3
7.41781e-27	0.277692	0.68	0.592	1.43112e-22	HNF4A
7.67684e-27	-0.245551	0.397	0.529	1.48109e-22	EMC7
8.7324e-27	-0.264651	0.593	0.701	1.68474e-22	XRCC6
8.77883e-27	-0.2578	0.385	0.528	1.6937e-22	BCL2L15
9.30423e-27	-0.164883	0.082	0.187	1.79506e-22	RITA1
9.49931e-27	-0.237328	0.143	0.265	1.8327e-22	CCL28
1.08819e-26	-0.126769	0.93	0.964	2.09945e-22	RPS3
1.09728e-26	-0.24727	0.77	0.846	2.11698e-22	SCP2
1.11099e-26	-0.209044	0.186	0.312	2.14344e-22	ANAPC15
1.14119e-26	-0.236676	0.308	0.456	2.2017e-22	ID2
1.2139e-26	-0.252484	0.522	0.638	2.34197e-22	EMC10
1.23502e-26	0.28154	0.536	0.407	2.38272e-22	SLC24A2
1.63189e-26	-0.235699	0.37	0.504	3.14841e-22	COPS6
1.6688e-26	0.30164	0.547	0.434	3.21961e-22	SLC25A23
1.67437e-26	0.274535	0.845	0.793	3.23035e-22	SPATS2L
1.74803e-26	0.321128	0.618	0.497	3.37246e-22	PIAS1
1.9796e-26	-0.189159	0.054	0.149	3.81925e-22	SLC4A7
1.99678e-26	-0.38418	0.457	0.588	3.85238e-22	SLC5A1
2.00287e-26	0.321898	0.684	0.598	3.86414e-22	LINC01133
2.03387e-26	0.128217	0.11	0.035	3.92395e-22	KMT5C
2.14536e-26	0.141281	0.16	0.067	4.13904e-22	FOXA3
2.18806e-26	0.297538	0.683	0.576	4.22142e-22	PRKCSH
2.30184e-26	-0.244093	0.415	0.542	4.44093e-22	UBE2N
2.54032e-26	0.285736	0.736	0.646	4.90104e-22	APOL6
2.59169e-26	0.256787	0.529	0.399	5.00016e-22	MKRN1
2.63683e-26	-0.207136	0.178	0.305	5.08724e-22	ST6GALNAC4
2.68354e-26	0.165353	0.204	0.098	5.17735e-22	RNF24
3.03663e-26	0.25714	0.543	0.411	5.85856e-22	MED15
3.28e-26	-0.236302	0.237	0.368	6.32811e-22	C1QTNF12
3.28765e-26	0.253087	0.528	0.4	6.34286e-22	KCMF1
3.37641e-26	-0.192137	0.852	0.908	6.51411e-22	RPL7A
3.57208e-26	0.181126	0.257	0.139	6.89161e-22	ZNF654
3.63158e-26	0.599671	0.743	0.714	7.00641e-22	RNASE1
3.72571e-26	-0.24626	0.777	0.859	7.18801e-22	GNB2
3.82063e-26	0.287371	0.454	0.321	7.37114e-22	PLAG1
3.87971e-26	-0.132581	0.695	0.804	7.48513e-22	NPM1
3.93901e-26	-0.120317	0.833	0.904	7.59953e-22	RPS2
4.00815e-26	-0.24723	0.343	0.48	7.73293e-22	UCHL5
4.15416e-26	-0.175882	0.127	0.243	8.01461e-22	WDR18
4.22588e-26	-0.125455	0.032	0.115	8.15298e-22	MCM3
4.4658e-26	-0.277254	0.475	0.598	8.61588e-22	FAM120A
4.47956e-26	0.269509	0.462	0.329	8.64241e-22	FBXO2
4.5868e-26	0.158853	0.244	0.13	8.84932e-22	NMRK1
4.6516e-26	0.176268	0.2	0.097	8.97434e-22	C17orf67
5.16758e-26	0.288138	0.537	0.415	9.96981e-22	SPCS2
5.23025e-26	-0.131017	0.036	0.12	1.00907e-21	LTV1
5.64333e-26	0.153626	0.202	0.097	1.08877e-21	MIB2
5.79024e-26	0.205055	0.246	0.132	1.11711e-21	ZNF165
6.77846e-26	-0.189894	0.171	0.294	1.30777e-21	DHRS7B
6.89816e-26	0.124638	0.095	0.027	1.33086e-21	AC244154.1
6.90673e-26	0.243954	0.387	0.253	1.33252e-21	SUN2
7.25452e-26	-0.267596	0.593	0.702	1.39961e-21	NCOA4
7.41084e-26	0.302413	0.624	0.511	1.42977e-21	ARHGEF12
7.42458e-26	0.415318	0.761	0.718	1.43242e-21	FAM162A
8.0178e-26	-0.219172	0.761	0.86	1.54687e-21	ATP1B3
8.22969e-26	-0.257843	0.482	0.616	1.58775e-21	SLC37A1
9.15171e-26	-0.110727	0.039	0.124	1.76564e-21	ATAD3A
9.24043e-26	0.267037	0.476	0.338	1.78276e-21	BMPR2
9.41435e-26	-0.158927	0.08	0.184	1.81631e-21	IVD
9.43419e-26	-0.258913	0.411	0.539	1.82014e-21	SELENOT
9.48398e-26	0.422179	0.155	0.064	1.82974e-21	MT2A
9.5709e-26	-0.234825	0.774	0.846	1.84651e-21	RAB11A
1.06203e-25	-0.204637	0.227	0.36	2.04898e-21	IRAK1
1.06258e-25	-0.245344	0.408	0.555	2.05003e-21	DDAH1
1.1435e-25	-0.166485	0.026	0.103	2.20616e-21	ENPEP
1.15293e-25	0.283788	0.731	0.629	2.22434e-21	AL359976.1
1.21574e-25	-0.309988	0.677	0.774	2.34553e-21	NCL
1.22063e-25	-0.188011	0.161	0.281	2.35496e-21	RUVBL2
1.25976e-25	-0.234721	0.353	0.483	2.43046e-21	PIN1
1.28117e-25	-0.164237	0.119	0.233	2.47177e-21	MRPL46
1.28574e-25	0.277652	0.704	0.622	2.48057e-21	FUT3
1.31254e-25	0.117158	0.116	0.04	2.53229e-21	TMEM140
1.31612e-25	0.314831	0.465	0.329	2.53919e-21	DIP2B
1.34053e-25	0.295526	0.658	0.548	2.58628e-21	AC046144.1
1.3585e-25	0.253702	0.737	0.648	2.62096e-21	MORF4L1
1.41774e-25	-0.22926	0.261	0.391	2.73524e-21	CPTP
1.48564e-25	0.256133	0.265	0.152	2.86625e-21	SYVN1
1.51763e-25	0.267386	0.268	0.156	2.92797e-21	NTRK2
1.52117e-25	-0.147696	0.067	0.164	2.93478e-21	CHCHD4
1.52826e-25	0.135012	0.082	0.021	2.94848e-21	PPP1R3E
1.54308e-25	0.338532	0.722	0.624	2.97706e-21	ERRFI1
1.56267e-25	0.202539	0.231	0.122	3.01485e-21	PSIP1
1.70248e-25	0.243371	0.345	0.218	3.2846e-21	CKAP4
1.83798e-25	0.2893	0.492	0.359	3.54602e-21	SETD5
2.18038e-25	0.217424	0.274	0.157	4.2066e-21	SLC9A2
2.19114e-25	-0.256942	0.437	0.564	4.22736e-21	EID1
2.22205e-25	-0.256272	0.432	0.558	4.28699e-21	NAPA
2.23019e-25	-0.258429	0.706	0.804	4.3027e-21	TOP1
2.28313e-25	-0.262736	0.703	0.775	4.40485e-21	NDUFB11
2.2883e-25	-0.136747	0.036	0.118	4.41482e-21	GBA3
2.51902e-25	-0.209202	0.212	0.342	4.85994e-21	APEX1
2.89125e-25	-0.17296	0.076	0.176	5.57809e-21	NOP14
2.91253e-25	0.142712	0.16	0.068	5.61915e-21	SLCO4A1
2.9307e-25	-0.122359	0.969	0.986	5.65421e-21	RPS8
2.97564e-25	-0.2068	0.125	0.241	5.74091e-21	HMCN2
3.01505e-25	-0.216887	0.177	0.297	5.81694e-21	ACOT2
3.02207e-25	0.215268	0.333	0.206	5.83049e-21	SOS1
3.38088e-25	0.299447	0.866	0.803	6.52273e-21	BTBD9
3.61195e-25	-0.127425	0.061	0.157	6.96853e-21	SNAPC5
3.61705e-25	-0.266116	0.265	0.397	6.97837e-21	GNAI1
3.68894e-25	-0.191985	0.12	0.232	7.11708e-21	NIFK
3.73967e-25	-0.155519	0.078	0.178	7.21494e-21	TRAP1
3.97971e-25	0.243089	0.387	0.258	7.67805e-21	MIXL1
4.66846e-25	-0.238878	0.288	0.414	9.00685e-21	PDHB
4.791e-25	-0.263961	0.689	0.785	9.24328e-21	HSD17B11
4.8155e-25	-0.254556	0.469	0.587	9.29055e-21	ARL6IP4
5.73023e-25	-0.253125	0.708	0.8	1.10553e-20	CTTN
6.75365e-25	0.31438	0.469	0.346	1.30298e-20	SEC63
6.98419e-25	-0.256515	0.517	0.636	1.34746e-20	KIF1C
7.31068e-25	0.34599	0.632	0.522	1.41045e-20	IRF1
7.32784e-25	-0.192973	0.163	0.282	1.41376e-20	TUBG1
7.61313e-25	-0.22741	0.933	0.959	1.4688e-20	COX7C
7.89043e-25	-0.173337	0.091	0.194	1.5223e-20	COG2
7.91122e-25	-0.232909	0.402	0.527	1.52631e-20	SMIM15
8.14823e-25	-0.276245	0.383	0.526	1.57204e-20	JAG1
8.57686e-25	0.244389	0.174	0.083	1.65473e-20	EPB41L4A-AS1
8.96016e-25	-0.227978	0.348	0.48	1.72868e-20	MPDU1
9.17029e-25	-0.232029	0.314	0.445	1.76922e-20	ILF2
9.58514e-25	-0.172144	0.094	0.2	1.84926e-20	KPNA2
9.75696e-25	0.300386	0.282	0.168	1.88241e-20	VNN1
1.02193e-24	-0.244423	0.666	0.763	1.97161e-20	SNX6
1.04517e-24	0.47171	0.125	0.047	2.01644e-20	CYP1A1
1.04862e-24	-0.237433	0.414	0.54	2.02311e-20	RNF5
1.04956e-24	-0.124755	0.042	0.127	2.02492e-20	PAK1IP1
1.23184e-24	-0.26597	0.382	0.518	2.37659e-20	SLC20A2
1.2947e-24	0.292621	0.593	0.469	2.49787e-20	KIF1B
1.31209e-24	-0.23179	0.391	0.518	2.53141e-20	ECI1
1.32059e-24	-0.122911	0.042	0.125	2.54782e-20	AC067930.5
1.36548e-24	-0.168053	0.113	0.222	2.63442e-20	DDX54
1.38559e-24	-0.111728	0.042	0.128	2.67321e-20	TRMT6
1.44145e-24	0.276765	0.972	0.973	2.78099e-20	SPINT2
1.46184e-24	-0.25464	0.627	0.752	2.82032e-20	BTNL3
1.59259e-24	-0.175912	0.103	0.21	3.07258e-20	FAM98A
1.64454e-24	-0.185185	0.198	0.322	3.17281e-20	MCRS1
1.72953e-24	-0.148014	0.029	0.106	3.33679e-20	AQP3
1.83413e-24	-0.148054	0.091	0.194	3.53859e-20	LSM10
1.87095e-24	0.189973	0.357	0.224	3.60963e-20	SP1
1.91667e-24	0.281311	0.583	0.47	3.69783e-20	ZFAND3
1.93175e-24	-0.24335	0.342	0.47	3.72692e-20	RRAS2
2.07884e-24	0.276146	0.769	0.704	4.01071e-20	JAK1
2.08521e-24	-0.255976	0.413	0.537	4.02299e-20	IMMT
2.24313e-24	-0.221006	0.884	0.937	4.32766e-20	MISP
2.25114e-24	-0.206853	0.172	0.297	4.34312e-20	DDX39A
2.35684e-24	-0.258358	0.505	0.625	4.54705e-20	PRKAR2A
2.58551e-24	-0.212219	0.225	0.347	4.98823e-20	URM1
2.60883e-24	0.281175	0.857	0.801	5.03322e-20	PDGFA
2.69486e-24	-0.136627	0.053	0.141	5.19919e-20	JMJD8
2.69555e-24	-0.179493	0.144	0.258	5.20053e-20	ZNF428
2.71892e-24	0.204173	0.422	0.288	5.2456e-20	INPP5F
2.72177e-24	0.202348	0.278	0.165	5.25111e-20	TMCO4
2.84098e-24	-0.217216	0.283	0.413	5.48111e-20	DHX29
2.84719e-24	0.261514	0.678	0.574	5.49309e-20	EIF2AK2
2.93605e-24	0.328136	0.866	0.808	5.66453e-20	ZNF302
3.02289e-24	-0.214367	0.229	0.352	5.83206e-20	VBP1
3.08565e-24	-0.293205	0.628	0.737	5.95315e-20	STAT3
3.09403e-24	-0.255656	0.342	0.465	5.96931e-20	ANXA7
3.25024e-24	-0.165539	0.082	0.181	6.27069e-20	FASTKD2
3.26905e-24	0.434049	0.899	0.846	6.30699e-20	JUN
3.82838e-24	0.160208	0.172	0.08	7.3861e-20	SYT8
4.01035e-24	-0.206794	0.259	0.384	7.73718e-20	TUSC2
4.06048e-24	-0.184266	0.115	0.222	7.83389e-20	DDX56
4.07575e-24	-0.247708	0.483	0.594	7.86334e-20	RPS19BP1
4.22556e-24	-0.258617	0.505	0.623	8.15237e-20	RAD23A
4.28143e-24	-0.136218	0.067	0.161	8.26015e-20	ADSL
4.41141e-24	0.264424	0.537	0.421	8.51093e-20	F11R
4.63951e-24	0.214968	0.292	0.175	8.95101e-20	CBLB
4.94111e-24	-0.209972	0.159	0.281	9.53288e-20	SLC26A2
4.97408e-24	-0.197341	0.183	0.308	9.5965e-20	AP5M1
5.09409e-24	-0.25071	0.493	0.614	9.82802e-20	OGDH
5.50773e-24	0.212938	0.329	0.203	1.06261e-19	CAV1
5.6028e-24	-0.168872	0.134	0.247	1.08095e-19	CKMT1A
5.79187e-24	-0.176772	0.09	0.191	1.11742e-19	SLC9A3
5.81362e-24	-0.145335	0.101	0.206	1.12162e-19	USP5
6.0372e-24	-0.135645	0.065	0.158	1.16476e-19	LRR1
6.21919e-24	-0.200433	0.252	0.382	1.19987e-19	PSMD9
6.34219e-24	-0.22992	0.372	0.505	1.2236e-19	PSMG2
6.40904e-24	-0.188127	0.153	0.27	1.2365e-19	YTHDC2
6.44635e-24	-0.245837	0.553	0.658	1.2437e-19	PCBD1
6.61011e-24	-0.208427	0.272	0.4	1.27529e-19	LYRM2
6.63093e-24	0.233913	0.932	0.917	1.2793e-19	KTN1
6.70214e-24	0.224893	0.269	0.155	1.29304e-19	TBC1D8
6.7426e-24	0.195713	0.315	0.195	1.30085e-19	CLDN12
7.04063e-24	0.183724	0.374	0.242	1.35835e-19	TSPAN5
7.42735e-24	0.157844	0.17	0.079	1.43296e-19	TCP11L2
7.52959e-24	-0.176572	0.127	0.234	1.45268e-19	ERAL1
7.63527e-24	0.426826	0.543	0.446	1.47307e-19	KLK7
7.90873e-24	0.18647	0.118	0.044	1.52583e-19	RAB3B
8.16566e-24	-0.181957	0.149	0.266	1.5754e-19	MTIF2
8.23878e-24	0.293274	0.649	0.535	1.58951e-19	ZNF688
8.23983e-24	-0.190616	0.16	0.275	1.58971e-19	DHRS1
8.7416e-24	-0.192507	0.132	0.245	1.68652e-19	ATRN
8.99966e-24	-0.22038	0.326	0.454	1.73631e-19	AAGAB
9.94927e-24	-0.19841	0.304	0.439	1.91951e-19	GMPPB
1.0045e-23	0.241669	0.221	0.121	1.93798e-19	LINC02826
1.04147e-23	-0.172676	0.125	0.238	2.0093e-19	ACADM
1.08431e-23	-0.121454	0.047	0.131	2.09196e-19	SLC25A15
1.20423e-23	0.247469	0.331	0.213	2.32332e-19	KDM4C
1.26636e-23	-0.172428	0.088	0.189	2.44319e-19	ATF7IP2
1.28545e-23	-0.17153	0.186	0.31	2.48002e-19	COA1
1.30613e-23	-0.231245	0.514	0.635	2.51991e-19	NARS
1.33524e-23	0.296686	0.641	0.544	2.57607e-19	AGRN
1.38477e-23	-0.2575	0.493	0.608	2.67164e-19	TMEM14C
1.43512e-23	-0.17043	0.033	0.109	2.76877e-19	CFTR
1.4914e-23	-0.247997	0.63	0.724	2.87735e-19	MRPL14
1.66679e-23	-0.117515	0.045	0.13	3.21574e-19	RRP15
1.73404e-23	0.201519	0.364	0.238	3.34548e-19	SUN1
1.73481e-23	-0.220846	0.232	0.352	3.34697e-19	UBAC1
1.8177e-23	-0.175069	0.203	0.326	3.5069e-19	CCDC43
1.85678e-23	-0.201619	0.28	0.408	3.58228e-19	VIPR1
1.86668e-23	-0.144307	0.088	0.188	3.60138e-19	ZNF219
1.915e-23	0.17475	0.148	0.063	3.6946e-19	DHRS9
1.96025e-23	0.175294	0.247	0.137	3.78191e-19	GSE1
2.14809e-23	-0.120125	0.053	0.14	4.14431e-19	TYW3
2.26942e-23	0.273386	0.436	0.312	4.37839e-19	ESRP1
2.33424e-23	0.113765	0.079	0.021	4.50346e-19	LINC02649
2.3584e-23	0.123499	0.113	0.041	4.55006e-19	RFX3
2.40693e-23	-0.270878	0.562	0.665	4.64368e-19	PRELID3B
2.55318e-23	-0.139259	0.072	0.166	4.92586e-19	PTDSS1
2.66814e-23	0.270193	0.406	0.277	5.14764e-19	TSC22D2
2.82091e-23	-0.153343	0.116	0.225	5.44239e-19	E2F4
2.87064e-23	0.21482	0.417	0.291	5.53833e-19	RIT1
3.03442e-23	0.316956	0.561	0.459	5.85431e-19	FA2H
3.13262e-23	0.152444	0.212	0.11	6.04376e-19	PPP1R3B
3.30135e-23	0.218382	0.186	0.094	6.36929e-19	PNPLA3
3.30164e-23	0.238948	0.372	0.25	6.36986e-19	UBE2L6
3.31175e-23	-0.222181	0.421	0.557	6.38936e-19	TUBB2A
3.34399e-23	-0.24785	0.567	0.67	6.45156e-19	MIEN1
3.37488e-23	-0.25135	0.277	0.401	6.51116e-19	RHOU
3.38685e-23	0.268986	0.642	0.542	6.53425e-19	RAD21
3.39e-23	-0.261614	0.244	0.369	6.54033e-19	LRPPRC
3.56842e-23	-0.13325	0.901	0.935	6.88455e-19	RACK1
3.63414e-23	0.203523	0.202	0.104	7.01134e-19	AC079466.1
3.69512e-23	0.162265	0.251	0.142	7.12899e-19	PKN1
4.17108e-23	-0.25209	0.613	0.706	8.04726e-19	PRPF40A
4.38905e-23	0.323911	0.143	0.061	8.46779e-19	IFIT2
4.69397e-23	-0.221399	0.451	0.576	9.05608e-19	MGST2
4.77927e-23	-0.144472	0.093	0.194	9.22065e-19	CSTF2
4.81917e-23	0.282501	0.425	0.305	9.29763e-19	NAP1L1
5.31912e-23	-0.248301	0.545	0.648	1.02622e-18	ATP6V1F
5.38154e-23	-0.183995	0.115	0.219	1.03826e-18	ZDHHC14
5.53752e-23	0.153179	0.124	0.049	1.06835e-18	MIR200CHG
5.66312e-23	-0.189324	0.227	0.35	1.09259e-18	FARSA
5.77356e-23	-0.167501	0.13	0.24	1.11389e-18	SLC6A9
5.90824e-23	-0.249245	0.435	0.548	1.13988e-18	NDUFA8
6.14978e-23	0.213567	0.336	0.214	1.18648e-18	CNGA1
6.41313e-23	-0.122931	0.052	0.138	1.23728e-18	AC022613.1
6.49511e-23	-0.212357	0.353	0.478	1.2531e-18	DPH3
6.88742e-23	0.229742	0.2	0.102	1.32879e-18	AP005901.1
7.5352e-23	0.244147	0.393	0.271	1.45377e-18	SH3BP2
7.60539e-23	-0.187084	0.172	0.289	1.46731e-18	MCCC2
7.72674e-23	0.255312	0.429	0.304	1.49072e-18	PHIP
7.74814e-23	0.296781	0.624	0.516	1.49485e-18	AAK1
8.06698e-23	0.253219	0.369	0.247	1.55636e-18	MICAL3
8.16643e-23	-0.1214	0.047	0.13	1.57555e-18	PDF
8.28091e-23	-0.214326	0.381	0.503	1.59764e-18	COX14
8.63775e-23	-0.116772	0.058	0.145	1.66648e-18	PDXP
9.9096e-23	0.347732	0.597	0.484	1.91186e-18	HELLPAR
9.98242e-23	0.240844	0.512	0.385	1.92591e-18	KDM5A
1.0429e-22	0.297869	0.722	0.636	2.01207e-18	SSR1
1.04818e-22	0.282681	0.548	0.44	2.02226e-18	HNRNPA1
1.06788e-22	0.475393	0.571	0.484	2.06027e-18	TCEA1
1.13017e-22	-0.205839	0.237	0.358	2.18043e-18	AK6
1.13861e-22	0.294528	0.772	0.71	2.19671e-18	ANKRD11
1.19278e-22	-0.215704	0.255	0.372	2.30123e-18	POP4
1.19984e-22	-0.21259	0.394	0.522	2.31484e-18	RNF167
1.20924e-22	0.269339	0.677	0.568	2.33299e-18	MACF1
1.22967e-22	0.305115	0.788	0.726	2.3724e-18	PKN2
1.24324e-22	0.188905	0.309	0.19	2.39858e-18	RNF103
1.26495e-22	0.198894	0.424	0.299	2.44048e-18	ALKBH5
1.28418e-22	-0.21406	0.738	0.807	2.47757e-18	RAB2A
1.31699e-22	0.244568	0.438	0.315	2.54086e-18	IRF2BPL
1.34676e-22	-0.211881	0.29	0.414	2.59831e-18	REX1BD
1.41557e-22	-0.225447	0.696	0.78	2.73106e-18	FKBP1A
1.42861e-22	-0.13209	0.08	0.174	2.75622e-18	SMIM4
1.45391e-22	0.242234	0.473	0.348	2.80503e-18	TTC17
1.46323e-22	0.19961	0.301	0.189	2.823e-18	GLCE
1.49833e-22	-0.225314	0.536	0.655	2.89072e-18	SH3KBP1
1.52339e-22	-0.222084	0.393	0.523	2.93907e-18	XPNPEP1
1.57056e-22	0.1719	0.226	0.124	3.03008e-18	ARAP1
1.5873e-22	0.235646	0.371	0.251	3.06238e-18	AC004386.1
1.60845e-22	-0.167265	0.193	0.313	3.10318e-18	MRPL32
1.61516e-22	0.256747	0.534	0.415	3.11613e-18	RNF149
1.67476e-22	-0.177728	0.207	0.328	3.23112e-18	MRPS23
1.78095e-22	0.118042	0.443	0.309	3.43598e-18	CKB
1.79563e-22	-0.187759	0.283	0.413	3.46431e-18	SLC25A13
1.90292e-22	0.187474	0.337	0.216	3.6713e-18	P2RX4
1.91974e-22	0.154395	0.215	0.116	3.70375e-18	HMBOX1
1.96406e-22	0.262314	0.591	0.479	3.78925e-18	TMC4
1.9696e-22	-0.152807	0.096	0.195	3.79995e-18	TMEM37
2.02425e-22	-0.18091	0.167	0.279	3.90538e-18	HARS
2.19444e-22	-0.233475	0.316	0.441	4.23373e-18	TOMM70
2.2263e-22	0.18052	0.142	0.062	4.29521e-18	BCAT1
2.25517e-22	-0.224678	0.515	0.623	4.3509e-18	NEDD8
2.36751e-22	-0.28787	0.265	0.38	4.56763e-18	RGS2
2.40819e-22	0.240408	0.473	0.353	4.64613e-18	PCM1
2.44524e-22	0.159792	0.228	0.124	4.7176e-18	HIVEP2
2.47772e-22	-0.196092	0.208	0.328	4.78027e-18	DNM1L
2.48104e-22	-0.22981	0.42	0.546	4.78667e-18	PLPP1
2.50374e-22	-0.111372	0.052	0.135	4.83047e-18	MPV17L2
2.66166e-22	-0.141391	0.067	0.156	5.13513e-18	E2F3
2.66427e-22	0.10106	0.124	0.048	5.14018e-18	AC106028.3
2.81334e-22	0.236934	0.385	0.263	5.42777e-18	OLMALINC
2.86038e-22	-0.230668	0.623	0.718	5.51853e-18	SMDT1
3.04292e-22	-0.123685	0.057	0.143	5.8707e-18	AC009065.2
3.11155e-22	-0.297907	0.151	0.262	6.00312e-18	SLC12A2
3.26926e-22	0.191687	0.238	0.135	6.30738e-18	WDR48
3.48474e-22	0.164041	0.218	0.118	6.72311e-18	RPS6KA2
3.92562e-22	-0.299206	0.516	0.629	7.5737e-18	ARRDC4
4.18798e-22	-0.223596	0.735	0.816	8.07987e-18	SAP18
4.40063e-22	-0.235638	0.551	0.656	8.49013e-18	NDUFB1
4.58721e-22	0.163344	0.174	0.086	8.8501e-18	GPT2
4.60008e-22	-0.159233	0.083	0.177	8.87494e-18	DNAJC11
4.69972e-22	0.150531	0.197	0.102	9.06716e-18	CALCOCO1
4.87041e-22	-0.20682	0.256	0.373	9.39648e-18	SF3B4
5.20554e-22	-0.247472	0.525	0.634	1.0043e-17	AP1S1
5.35356e-22	-0.242666	0.415	0.541	1.03286e-17	SEMA4G
5.77348e-22	0.255221	0.646	0.545	1.11388e-17	SLC44A1
5.86293e-22	-0.180518	0.16	0.27	1.13114e-17	NUDT15
6.42595e-22	0.263848	0.592	0.507	1.23976e-17	ARPC1B
6.44548e-22	-0.214874	0.357	0.476	1.24353e-17	TMEM14A
6.62275e-22	0.23825	0.998	0.999	1.27773e-17	MT-CO1
6.69243e-22	0.202713	0.227	0.127	1.29117e-17	CCPG1
6.83479e-22	-0.230617	0.198	0.309	1.31864e-17	MTND2P28
6.95951e-22	0.252601	0.474	0.36	1.3427e-17	FAM114A1
7.08083e-22	-0.140521	0.075	0.166	1.3661e-17	TMEM185B
7.51582e-22	-0.161042	0.11	0.21	1.45003e-17	SLC2A8
8.05617e-22	0.107538	0.154	0.069	1.55428e-17	CYTOR
8.14974e-22	0.147007	0.193	0.099	1.57233e-17	NFIL3
8.55577e-22	-0.256442	0.659	0.729	1.65066e-17	NDUFA3
8.70684e-22	-0.238911	0.453	0.568	1.67981e-17	FUT2
8.98419e-22	-0.220768	0.79	0.859	1.73332e-17	USH1C
9.90702e-22	-0.213317	0.218	0.333	1.91136e-17	NUDT9
9.93545e-22	-0.206496	0.291	0.414	1.91685e-17	ME2
1.05889e-21	-0.17054	0.131	0.238	2.04292e-17	NSUN2
1.11583e-21	-0.143665	0.877	0.929	2.15277e-17	RPS16
1.13421e-21	0.247875	0.729	0.655	2.18824e-17	G3BP2
1.25408e-21	-0.225972	0.728	0.793	2.4195e-17	ERGIC3
1.26614e-21	0.212387	0.375	0.257	2.44276e-17	SEC24A
1.28933e-21	-0.214054	0.412	0.535	2.48751e-17	RPS6KA1
1.41011e-21	-0.167491	0.446	0.589	2.72053e-17	HSPA9
1.44693e-21	0.135571	0.179	0.088	2.79157e-17	ZNF160
1.48926e-21	-0.204653	0.331	0.452	2.87323e-17	DAZAP1
1.51286e-21	-0.202764	0.224	0.343	2.91876e-17	PLEKHS1
1.51976e-21	-0.155631	0.072	0.16	2.93208e-17	GCNT2
1.5789e-21	-0.192547	0.173	0.284	3.04617e-17	CYP2J2
1.72031e-21	-0.162383	0.105	0.203	3.31899e-17	MAOB
1.75685e-21	-0.153549	0.016	0.077	3.38949e-17	SLC34A2
1.76567e-21	0.19079	0.255	0.149	3.40651e-17	OGT
1.76764e-21	0.16181	0.277	0.168	3.41031e-17	AL445524.1
1.76973e-21	0.139149	0.161	0.076	3.41435e-17	GOLGA2P7
1.88717e-21	-0.186652	0.242	0.364	3.64091e-17	RPL7L1
1.96334e-21	0.183236	0.343	0.222	3.78788e-17	PRKAB2
2.00219e-21	0.113459	0.132	0.056	3.86282e-17	CTIF
2.04474e-21	-0.201979	0.322	0.438	3.94493e-17	FAM174C
2.05183e-21	0.122623	0.14	0.061	3.9586e-17	VEGFB
2.1314e-21	-0.195304	0.289	0.412	4.11211e-17	ECHDC1
2.13851e-21	-0.172339	0.154	0.263	4.12582e-17	PWP1
2.1495e-21	-0.181054	0.208	0.324	4.14703e-17	EIF3B
2.22524e-21	-0.327094	0.267	0.39	4.29316e-17	GSR
2.25809e-21	-0.132087	0.941	0.97	4.35653e-17	RPL18
2.37205e-21	0.193564	0.165	0.08	4.57639e-17	METTL7A
2.40365e-21	-0.193605	0.285	0.405	4.63737e-17	SCCPDH
2.4443e-21	0.224152	0.979	0.96	4.7158e-17	MT-ND5
2.56392e-21	-0.228515	0.365	0.479	4.94658e-17	SDHD
2.62784e-21	0.149039	0.231	0.13	5.0699e-17	CBX1
2.6578e-21	-0.204288	0.425	0.552	5.1277e-17	EIF3M
2.77141e-21	0.467089	0.784	0.747	5.34688e-17	HDLBP
2.79072e-21	0.242496	0.497	0.377	5.38413e-17	RPRD2
2.82688e-21	0.337865	0.419	0.308	5.4539e-17	CAPN8
2.89381e-21	-0.163095	0.865	0.923	5.58303e-17	RPL24
3.28068e-21	0.256033	0.519	0.399	6.32942e-17	BRWD1
3.29818e-21	-0.191138	0.151	0.257	6.36318e-17	SLC49A4
3.37866e-21	-0.22516	0.312	0.436	6.51846e-17	CCAR1
3.48337e-21	-0.184431	0.253	0.372	6.72047e-17	SNX7
3.77515e-21	-0.14543	0.088	0.183	7.28339e-17	DNMT1
3.86288e-21	0.199978	0.348	0.232	7.45266e-17	ARID4A
3.86966e-21	-0.216041	0.751	0.829	7.46574e-17	DYNLT1
4.29376e-21	-0.208284	0.408	0.525	8.28396e-17	NDUFV3
4.65829e-21	-0.259143	0.498	0.595	8.98724e-17	DECR1
4.70537e-21	-0.19958	0.28	0.404	9.07807e-17	LRRC66
4.75883e-21	0.195178	0.296	0.188	9.1812e-17	CBR3-AS1
4.97015e-21	-0.150616	0.085	0.176	9.5889e-17	TRMT61B
5.00232e-21	-0.23626	0.316	0.441	9.65098e-17	KALRN
5.15599e-21	-0.193371	0.24	0.354	9.94744e-17	OVCA2
5.23407e-21	-0.1972	0.208	0.323	1.00981e-16	C9orf78
5.26371e-21	0.310568	0.872	0.854	1.01553e-16	VDAC2
5.50078e-21	-0.193055	0.293	0.414	1.06127e-16	DYNC2LI1
5.51926e-21	-0.127753	0.053	0.132	1.06483e-16	ABCG5
6.02369e-21	-0.15947	0.105	0.203	1.16215e-16	EIF2AK4
6.03534e-21	0.224984	0.415	0.296	1.1644e-16	PPM1K
6.16619e-21	0.191389	0.126	0.052	1.18964e-16	CYP3A4
6.2456e-21	0.167799	0.288	0.176	1.20496e-16	CLIC4
6.43101e-21	-0.117513	0.033	0.103	1.24073e-16	B4GALT6
6.65181e-21	0.276234	0.557	0.44	1.28333e-16	CPD
6.76681e-21	-0.192035	0.234	0.348	1.30552e-16	TIMMDC1
6.8467e-21	-0.175033	0.228	0.345	1.32093e-16	MRPL55
6.93773e-21	-0.185812	0.484	0.612	1.3385e-16	UBXN1
7.00554e-21	0.255545	0.495	0.382	1.35158e-16	PJA2
7.12e-21	-0.264831	0.391	0.499	1.37366e-16	SSB
7.54247e-21	0.188559	0.36	0.246	1.45517e-16	SNAPC3
7.6452e-21	0.203681	0.392	0.276	1.47499e-16	PSORS1C1
8.07104e-21	0.236046	0.565	0.453	1.55715e-16	PTEN
8.35647e-21	0.130808	0.151	0.069	1.61221e-16	POU5F1
8.58283e-21	0.215382	0.488	0.366	1.65589e-16	SDC3
9.1427e-21	-0.225523	0.541	0.646	1.7639e-16	AUP1
9.35461e-21	0.118229	0.131	0.056	1.80479e-16	GEM
9.5281e-21	0.124385	0.087	0.028	1.83826e-16	LAMP3
9.69417e-21	-0.178598	0.113	0.211	1.8703e-16	GTPBP4
9.86266e-21	-0.236664	0.745	0.815	1.9028e-16	EIF5
9.97428e-21	0.299676	0.548	0.43	1.92434e-16	IGF2R
1.02171e-20	-0.233814	0.306	0.422	1.97118e-16	SMAGP
1.05482e-20	-0.238157	0.521	0.635	2.03506e-16	PPIC
1.05631e-20	-0.211178	0.639	0.733	2.03794e-16	RPL23
1.09673e-20	-0.158166	0.141	0.248	2.11592e-16	NAA15
1.15707e-20	-0.183822	0.287	0.405	2.23234e-16	KXD1
1.17594e-20	-0.147483	0.065	0.149	2.26874e-16	SEMA6D
1.21872e-20	0.12667	0.151	0.071	2.35127e-16	PHF21A
1.25498e-20	0.255105	0.772	0.712	2.42124e-16	GCC2
1.28128e-20	0.177262	0.31	0.198	2.47198e-16	PARD3
1.37745e-20	-0.222405	0.68	0.765	2.65751e-16	AGR3
1.43544e-20	0.116175	0.127	0.054	2.7694e-16	FAAH2
1.43665e-20	-0.199175	0.213	0.324	2.77172e-16	PTPN18
1.5079e-20	-0.177051	0.206	0.313	2.9092e-16	LSM1
1.52293e-20	-0.20669	0.245	0.363	2.93819e-16	PLA2G12B
1.52923e-20	-0.171713	0.175	0.281	2.95033e-16	TFDP1
1.57863e-20	-0.246189	0.321	0.438	3.04565e-16	GK5
1.60195e-20	-0.217022	0.452	0.577	3.09063e-16	BRI3BP
1.60328e-20	-0.182187	0.261	0.381	3.0932e-16	EIF3J
1.63132e-20	-0.197224	0.444	0.58	3.1473e-16	CLIC5
1.64419e-20	-0.169967	0.139	0.24	3.17214e-16	COMMD8
1.68676e-20	-0.165578	0.162	0.267	3.25427e-16	ATXN10
1.69167e-20	-0.141175	0.116	0.213	3.26374e-16	NCBP2AS2
1.79711e-20	-0.216447	0.387	0.495	3.46717e-16	CHMP1A
1.79911e-20	-0.112604	0.042	0.117	3.47103e-16	PDCD11
1.82569e-20	0.342792	0.66	0.618	3.5223e-16	GALNT1
1.84121e-20	-0.202819	0.277	0.395	3.55225e-16	SUCLA2
2.04557e-20	-0.158387	0.151	0.256	3.94652e-16	UCK2
2.12339e-20	-0.128646	0.071	0.155	4.09665e-16	ALG1
2.19674e-20	0.175848	0.266	0.161	4.23816e-16	CRIM1
2.19815e-20	0.244597	0.462	0.346	4.24088e-16	RERE
2.2425e-20	0.253561	0.482	0.365	4.32646e-16	PHC3
2.28894e-20	-0.245323	0.559	0.662	4.41605e-16	ZYX
2.31831e-20	-0.142977	0.125	0.226	4.47272e-16	DFFA
2.41813e-20	-0.198607	0.255	0.372	4.6653e-16	FASTK
2.44569e-20	-0.10137	0.036	0.106	4.71846e-16	ZNF575
2.47615e-20	0.163578	0.266	0.158	4.77723e-16	ARFGEF3
2.64299e-20	-0.202362	0.222	0.331	5.09911e-16	MFN2
2.65206e-20	-0.139735	0.086	0.176	5.11661e-16	FARSB
2.6578e-20	-0.151411	0.11	0.206	5.12769e-16	FTSJ3
2.83984e-20	-0.239333	0.758	0.825	5.47891e-16	GNA11
2.91935e-20	-0.17175	0.124	0.223	5.6323e-16	WDR43
2.96917e-20	0.288859	0.648	0.558	5.72842e-16	TBX3
2.97506e-20	0.219935	0.486	0.375	5.73979e-16	IRF6
3.04804e-20	-0.10386	0.044	0.118	5.88058e-16	SDSL
3.0646e-20	0.241985	0.411	0.292	5.91253e-16	AGAP1
3.11293e-20	-0.114078	0.061	0.144	6.00578e-16	TWISTNB
3.15093e-20	0.303688	0.107	0.04	6.07909e-16	AKAP12
3.21131e-20	0.19027	0.367	0.255	6.19557e-16	PML
3.21137e-20	0.276032	0.439	0.323	6.1957e-16	OXSR1
3.24308e-20	-0.131324	0.08	0.167	6.25687e-16	WDR12
3.26854e-20	0.239427	0.482	0.379	6.306e-16	WDR45B
3.27778e-20	0.285397	0.628	0.525	6.32381e-16	AL035078.1
3.44323e-20	-0.20887	0.322	0.434	6.64302e-16	CNPPD1
3.64474e-20	0.235006	0.526	0.413	7.0318e-16	RC3H1
3.66963e-20	0.344622	0.53	0.43	7.07982e-16	MET
3.86312e-20	0.153741	0.18	0.093	7.45312e-16	SMIM5
3.89641e-20	0.132858	0.079	0.024	7.51734e-16	IGFL2-AS1
3.96364e-20	0.194543	0.279	0.173	7.64706e-16	LYST
4.01658e-20	0.248687	0.591	0.495	7.74918e-16	AK4
4.18141e-20	-0.503963	0.07	0.155	8.0672e-16	CCL2
4.22097e-20	0.23749	0.691	0.591	8.14351e-16	TES
4.28592e-20	0.186105	0.312	0.201	8.26882e-16	ITGB6
4.58086e-20	-0.228762	0.487	0.594	8.83785e-16	SNRPB
4.65846e-20	-0.178319	0.088	0.179	8.98757e-16	MGAM
4.92685e-20	0.207033	0.414	0.297	9.50538e-16	GPRC5C
4.9757e-20	-0.182833	0.197	0.309	9.59962e-16	FKBP4
5.00736e-20	0.236568	0.776	0.716	9.6607e-16	TAPBP
5.05471e-20	-0.145909	0.096	0.19	9.75205e-16	PUM3
5.11788e-20	-0.114131	0.071	0.156	9.87392e-16	NDUFAF6
5.56074e-20	-0.181058	0.195	0.309	1.07283e-15	ENTPD7
5.65811e-20	0.139195	0.112	0.046	1.09162e-15	FICD
5.8798e-20	-0.132701	0.102	0.199	1.13439e-15	SLC36A1
6.0894e-20	0.109264	0.079	0.024	1.17483e-15	ALPK3
6.14705e-20	-0.166979	0.111	0.206	1.18595e-15	HACD3
6.39128e-20	-0.242541	0.453	0.556	1.23307e-15	RAB1B
6.59174e-20	0.176615	0.36	0.243	1.27175e-15	DLGAP4
6.92791e-20	-0.139554	0.108	0.202	1.3366e-15	ALYREF
6.97029e-20	-0.192792	0.365	0.489	1.34478e-15	EIF3G
7.36783e-20	0.189004	0.291	0.18	1.42147e-15	BBC3
7.69862e-20	0.229453	0.478	0.365	1.4853e-15	NBR1
7.83026e-20	-0.158676	0.095	0.186	1.51069e-15	ZBTB7C
7.84737e-20	-0.184909	0.048	0.124	1.51399e-15	KRT13
7.93234e-20	-0.116567	0.061	0.142	1.53039e-15	DOHH
8.06495e-20	-0.141863	0.96	0.979	1.55597e-15	IFI27
9.24152e-20	0.195881	0.45	0.328	1.78297e-15	HERC4
9.24506e-20	-0.195161	0.731	0.813	1.78365e-15	FAM177A1
9.24853e-20	0.2658	0.736	0.68	1.78432e-15	UBE2B
9.92733e-20	-0.20694	0.476	0.592	1.91528e-15	ASAH1
1.04974e-19	-0.167204	0.195	0.304	2.02526e-15	STARD7
1.07043e-19	-0.268867	0.747	0.816	2.06519e-15	CYBRD1
1.18491e-19	-0.150353	0.113	0.208	2.28604e-15	PPP5C
1.24839e-19	0.141336	0.125	0.054	2.40853e-15	CDK5RAP3
1.28575e-19	-0.167178	0.216	0.331	2.4806e-15	RABGGTB
1.30363e-19	-0.213127	0.367	0.48	2.5151e-15	TMEM98
1.30402e-19	-0.166101	0.201	0.315	2.51585e-15	LUC7L
1.37405e-19	0.183237	0.252	0.152	2.65095e-15	LURAP1L
1.37702e-19	-0.216394	0.54	0.643	2.65668e-15	UFC1
1.42188e-19	-0.170267	0.153	0.254	2.74324e-15	EXOSC4
1.42309e-19	-0.101218	0.05	0.125	2.74557e-15	GCDH
1.43175e-19	0.212476	0.489	0.374	2.76227e-15	ARID4B
1.52356e-19	0.137188	0.213	0.119	2.93941e-15	PC
1.65463e-19	-0.174932	0.209	0.323	3.19227e-15	NINJ1
1.66507e-19	-0.181289	0.172	0.276	3.21243e-15	MRPS30
1.7279e-19	-0.207198	0.324	0.435	3.33363e-15	POLE4
1.73165e-19	0.168081	0.285	0.179	3.34087e-15	RICTOR
1.73587e-19	-0.221382	0.209	0.315	3.34901e-15	XRCC4
1.80941e-19	-0.204097	0.404	0.518	3.49089e-15	WDR34
1.84472e-19	0.642538	0.777	0.787	3.55902e-15	HMGCS1
1.84497e-19	-0.173748	0.263	0.38	3.55951e-15	SNX5
1.84621e-19	0.210342	0.323	0.217	3.5619e-15	CDKN1B
1.96276e-19	-0.24515	0.511	0.608	3.78675e-15	AIG1
2.14012e-19	-0.227174	0.394	0.507	4.12894e-15	PPP1R14B
2.15376e-19	-0.174861	0.211	0.319	4.15524e-15	NAE1
2.22735e-19	0.207735	0.241	0.145	4.29723e-15	MFGE8
2.35248e-19	0.282253	0.568	0.479	4.53864e-15	USO1
2.39258e-19	0.420498	0.751	0.733	4.61601e-15	LDLR
2.46713e-19	0.106779	0.071	0.021	4.75984e-15	HAP1
2.49167e-19	0.120135	0.08	0.026	4.80719e-15	CCDC200
2.591e-19	0.107469	0.15	0.072	4.99882e-15	CLDND1
2.7383e-19	0.254477	0.49	0.38	5.283e-15	IL13RA1
2.81371e-19	-0.218279	0.033	0.099	5.42848e-15	APOB
2.82111e-19	0.265609	0.505	0.394	5.44277e-15	TRIM56
2.86963e-19	-0.145301	0.07	0.152	5.53637e-15	RRP1B
3.16628e-19	-0.173229	0.164	0.267	6.1087e-15	ESF1
3.21805e-19	-0.198092	0.345	0.454	6.20859e-15	ILVBL
3.74457e-19	0.196688	0.338	0.229	7.2244e-15	AHDC1
3.84219e-19	-0.194449	0.494	0.606	7.41273e-15	SAT2
3.91545e-19	0.299158	0.557	0.468	7.55407e-15	DOCK5
4.2159e-19	0.250145	0.717	0.621	8.13374e-15	HP1BP3
4.22727e-19	0.106443	0.089	0.031	8.15567e-15	DICER1-AS1
4.24199e-19	-0.209242	0.365	0.467	8.18408e-15	ATP5PO
4.41611e-19	-0.217318	0.787	0.846	8.52e-15	ROMO1
4.51791e-19	-0.207726	0.384	0.501	8.7164e-15	DNAJC8
4.57657e-19	0.134445	0.157	0.077	8.82958e-15	TULP3
4.69838e-19	-0.104414	0.048	0.121	9.06459e-15	PRKAR1B
4.74465e-19	-0.17623	0.945	0.971	9.15385e-15	TSPAN3
4.75068e-19	0.194871	0.222	0.13	9.16549e-15	MBD5
[truncated: 1,874 more rows]

## Sheet: Donor_2-48h
p_val	avg_log2FC	pct.1	pct.2	p_val_adj	gene
0	-3.73768	0.141	0.932	0	RBP2
0	2.19806	1	1	0	AL512646.1
2.19099e-293	-2.90409	0.363	0.971	4.22708e-289	ALDOB
3.11601e-290	-2.42721	0.381	0.945	6.01173e-286	CBR1
1.95081e-282	-2.50078	0.843	0.999	3.7637e-278	FTL
1.92682e-260	1.83343	0.984	0.802	3.71741e-256	AC244636.2
1.53472e-259	1.64775	0.999	0.981	2.96093e-255	KAT7
3.99586e-258	-2.22485	0.641	0.99	7.7092e-254	GUCA2A
4.5727e-255	-2.54899	0.211	0.88	8.82211e-251	SI
9.14358e-250	1.60388	0.997	0.969	1.76407e-245	LINC00844
2.07076e-249	-2.01732	0.984	1	3.99511e-245	PHGR1
9.45615e-248	-2.10972	0.631	0.966	1.82438e-243	FABP2
4.4535e-247	-1.78968	0.339	0.895	8.59213e-243	GSTM4
4.37583e-242	-1.76582	0.642	0.954	8.44228e-238	ATP5F1D
2.48467e-240	-2.07564	0.36	0.906	4.79368e-236	SMIM24
2.13825e-239	-1.79141	0.4	0.909	4.12533e-235	OAT
2.71966e-235	-1.66248	0.349	0.89	5.24703e-231	PCK2
4.52877e-232	-1.68253	0.243	0.841	8.73735e-228	MAOA
8.88108e-232	-1.71076	0.923	0.99	1.71343e-227	MT-ATP6
1.20367e-228	-1.67933	0.495	0.932	2.32223e-224	PSME2
2.3663e-227	-1.82652	0.341	0.885	4.56531e-223	AKR7A3
4.65144e-226	-1.53621	0.608	0.943	8.97402e-222	HSPA8
3.66037e-225	-1.30405	0.972	1	7.06195e-221	KRT8
2.09947e-223	-1.42266	0.799	0.979	4.05051e-219	COX4I1
5.35219e-219	-1.60387	0.163	0.787	1.0326e-214	PEPD
3.61753e-218	1.57133	0.979	0.85	6.97931e-214	ZNF333
5.30379e-218	-1.69496	0.191	0.806	1.02326e-213	AKR1B10
8.37624e-216	-1.55588	0.35	0.848	1.61603e-211	NDUFB9
2.38844e-215	-1.70098	0.707	0.96	4.60801e-211	ATP5MC3
3.98051e-215	-1.76894	0.108	0.745	7.6796e-211	KHK
7.35374e-215	-1.53039	0.293	0.856	1.41876e-210	MYO1A
3.1546e-208	-2.26756	0.812	1	6.08617e-204	FABP6
1.64146e-205	-1.32439	0.706	0.952	3.16687e-201	ATP5F1B
2.35934e-203	1.49501	0.972	0.868	4.55188e-199	ARID5B
4.87857e-203	-1.58253	0.448	0.873	9.41222e-199	MTATP6P1
7.50834e-203	-1.58143	0.591	0.921	1.44858e-198	PEBP1
2.15178e-201	-1.77927	0.418	0.893	4.15143e-197	SLC5A1
1.14763e-197	1.46001	0.999	0.992	2.21412e-193	FGF23
4.19753e-197	-1.23025	0.803	0.965	8.09829e-193	SLC25A3
2.5223e-193	1.43389	0.968	0.852	4.86628e-189	TMBIM4
5.4736e-192	-1.4045	0.689	0.937	1.05602e-187	COX5A
3.03446e-191	-1.39857	0.244	0.79	5.85439e-187	DNPH1
2.08372e-190	1.36096	0.945	0.832	4.02013e-186	BTBD9
7.44392e-190	-1.68377	0.472	0.921	1.43615e-185	RARRES1
1.72072e-188	-1.3867	0.726	0.959	3.31978e-184	MGST3
1.21743e-187	-1.15682	0.964	0.999	2.3488e-183	KRT19
1.76511e-187	-1.46909	0.417	0.846	3.40542e-183	EIF3K
1.02107e-183	1.62763	0.743	0.232	1.96995e-179	CA9
8.41948e-182	-1.52247	0.735	0.968	1.62437e-177	SLC25A5
1.31427e-181	-1.31747	0.526	0.878	2.53563e-177	HEBP1
1.58699e-181	-1.46282	0.477	0.873	3.06179e-177	DGAT1
8.10023e-181	-1.49474	0.297	0.845	1.56278e-176	SLC10A2
1.30958e-180	-1.27163	0.448	0.859	2.52658e-176	ATP5PB
6.03841e-177	1.36627	0.899	0.637	1.16499e-172	GPM6A
3.16635e-175	-1.54587	0.519	0.873	6.10884e-171	ETHE1
1.16469e-174	-1.05359	0.864	0.972	2.24704e-170	CALM1
1.58864e-174	1.48053	0.93	0.785	3.06496e-170	ZADH2
4.35884e-172	-1.1657	0.259	0.766	8.4095e-168	MTCH2
6.32348e-172	1.67198	0.794	0.364	1.21999e-167	P4HA1
7.47185e-172	-1.27448	0.189	0.725	1.44154e-167	ATP5MC1
8.96804e-172	-1.97329	0.035	0.602	1.7302e-167	GSTA1
4.631e-171	-1.86796	0.156	0.71	8.93458e-167	CDKN2B-AS1
5.57075e-171	-1.24472	0.507	0.871	1.07477e-166	DHRS11
1.13623e-169	-1.44487	0.694	0.945	2.19213e-165	CYBRD1
5.8971e-168	-1.19095	0.213	0.749	1.13773e-163	REEP6
2.04029e-167	-1.21983	0.382	0.82	3.93633e-163	CYC1
6.75718e-167	-1.29685	0.284	0.81	1.30366e-162	SLC7A9
1.53929e-166	1.37114	0.874	0.676	2.96976e-162	EIF4A2
3.16115e-164	1.3572	0.937	0.769	6.09881e-160	ARHGEF26
1.88564e-163	-1.31725	0.444	0.833	3.63797e-159	MRPL41
3.7351e-163	-1.1389	0.266	0.782	7.20613e-159	PAPSS2
7.77413e-163	1.35572	0.943	0.795	1.49986e-158	BTN3A2
8.6918e-163	-1.2153	0.311	0.8	1.67691e-158	FBP1
5.93647e-162	-1.2907	0.551	0.889	1.14532e-157	CYB5A
1.09863e-161	-1.19404	0.355	0.8	2.11959e-157	SUCLG1
3.01723e-161	-1.33199	0.154	0.702	5.82114e-157	MGAM
5.4294e-159	1.34308	0.859	0.531	1.04749e-154	VEGFA
6.34156e-159	-1.23105	0.421	0.858	1.22348e-154	IQGAP2
1.13415e-158	-1.30908	0.416	0.848	2.18812e-154	ALDH1A1
1.50246e-158	-1.09054	0.54	0.873	2.8987e-154	UQCRC1
4.95944e-158	-1.15135	0.975	1	9.56825e-154	LGALS4
2.32272e-157	-1.25784	0.487	0.868	4.48122e-153	GSTO1
7.98945e-157	-1.30214	0.642	0.916	1.54141e-152	CHCHD10
2.29986e-155	-1.48425	0.198	0.714	4.43713e-151	ACE
2.86945e-155	-2.35206	0.036	0.565	5.53604e-151	APOA1
3.79741e-155	-1.34165	0.744	0.952	7.32635e-151	UQCRQ
9.80248e-155	-1.65547	0.282	0.782	1.89119e-150	MTTP
1.46149e-154	-1.0203	0.084	0.63	2.81965e-150	DDC
2.06422e-154	1.29064	0.944	0.808	3.9825e-150	ATR
5.32139e-154	-0.983615	0.681	0.919	1.02666e-149	YWHAB
8.76473e-153	-1.0282	0.168	0.683	1.69098e-148	NAXE
1.71132e-152	2.06573	0.791	0.472	3.30165e-148	SOX4
1.99641e-152	-1.26894	0.637	0.915	3.85168e-148	PRDX1
7.49164e-152	-1.14206	0.219	0.724	1.44536e-147	CHP2
1.49275e-150	-1.14593	0.256	0.755	2.87995e-146	TKFC
2.86254e-150	-0.972073	0.151	0.677	5.52271e-146	CYP27A1
2.19136e-149	-1.09157	0.551	0.888	4.22779e-145	AKR1A1
4.15027e-149	1.55646	0.855	0.615	8.00712e-145	ERO1A
4.83919e-149	-1.23825	0.514	0.888	9.33626e-145	CYBA
3.28347e-148	-1.25649	0.414	0.846	6.3348e-144	AKR1C3
1.87781e-147	-1.09318	0.245	0.717	3.62286e-143	NDUFS6
2.18547e-147	-1.03615	0.261	0.753	4.21643e-143	RBM3
3.36872e-147	-1.4216	0.285	0.785	6.49928e-143	HPGD
6.23238e-147	-1.23833	0.853	0.987	1.20241e-142	GSTP1
1.86952e-145	-1.03932	0.231	0.726	3.60686e-141	NDUFV1
4.14494e-145	-1.31788	0.764	0.992	7.99683e-141	ANPEP
1.3341e-144	1.88652	0.893	0.803	2.57389e-140	ALDOA
3.1133e-144	-1.29642	0.286	0.768	6.00649e-140	ANXA13
1.09345e-141	-1.04465	0.561	0.871	2.10959e-137	ATP5F1C
1.11136e-141	-0.878439	0.895	0.994	2.14414e-137	CFL1
1.19831e-141	-1.04645	0.213	0.707	2.31189e-137	GLYCTK
1.23755e-141	-1.10552	0.478	0.826	2.38761e-137	NDUFB10
2.42347e-141	1.39018	0.924	0.792	4.67559e-137	NDRG1
8.08583e-141	-1.20817	0.187	0.692	1.56e-136	CREB3L3
8.73689e-141	-1.10938	0.156	0.66	1.68561e-136	C3orf85
7.37076e-140	-1.09503	0.388	0.775	1.42204e-135	UQCRFS1
1.86684e-139	-1.01907	0.336	0.767	3.6017e-135	NDUFS3
2.69729e-139	-1.14393	0.493	0.845	5.20389e-135	DHRS7
2.98403e-139	1.81565	0.871	0.814	5.7571e-135	MIF
3.06386e-139	-1.02872	0.418	0.804	5.9111e-135	SPCS1
5.4688e-139	-1.12614	0.173	0.679	1.0551e-134	HADH
7.17241e-139	-1.0979	0.172	0.671	1.38377e-134	SLC26A3
2.56744e-138	-1.11261	0.365	0.792	4.95337e-134	SLC51B
8.16375e-138	-0.951779	0.186	0.69	1.57503e-133	C2orf88
2.64328e-137	-0.934197	0.7	0.923	5.09968e-133	HADHA
4.93613e-137	-1.6404	0.118	0.625	9.52327e-133	CA1
1.27085e-135	-0.995571	0.442	0.83	2.45186e-131	CRYL1
1.27764e-135	-1.05476	0.572	0.89	2.46495e-131	PTGR1
3.28768e-134	-0.837206	0.036	0.513	6.34291e-130	GPD1
1.83812e-133	-0.943411	0.712	0.941	3.54629e-129	SLC9A3R1
3.1163e-133	-0.832638	0.069	0.556	6.01227e-129	SLC46A3
6.11834e-133	-1.09885	0.734	0.936	1.18041e-128	COX6C
6.24226e-133	1.12489	0.962	0.85	1.20432e-128	ANK3
1.77545e-132	-1.14048	0.617	0.881	3.42538e-128	NDUFA4
4.28628e-132	-0.991	0.282	0.726	8.26952e-128	NDUFS8
8.90728e-132	-0.966658	0.194	0.668	1.71848e-127	SLC7A7
1.38216e-131	-1.26251	0.847	0.98	2.6666e-127	PIGR
2.00724e-131	0.70417	0.309	0	3.87256e-127	POLR2J3.1
4.2595e-131	-1.0913	0.507	0.817	8.21786e-127	NDUFB2
5.93042e-131	-1.10288	0.668	0.906	1.14416e-126	COX8A
1.59261e-130	-0.921303	0.399	0.831	3.07262e-126	GMDS
1.75507e-130	-1.17367	0.629	0.932	3.38606e-126	C15orf48
9.53549e-128	-0.880027	0.143	0.622	1.83968e-123	METTL7B
1.63918e-126	-0.851437	0.162	0.646	3.16247e-122	ERICH4
1.86559e-126	0.971648	0.901	0.754	3.59928e-122	HSPA4
2.11291e-126	-1.01036	0.102	0.577	4.07643e-122	MS4A8
1.11479e-124	-1.05843	0.378	0.781	2.15076e-120	NQO1
1.14773e-124	-1.06626	0.401	0.767	2.21432e-120	NDUFAB1
7.64175e-124	1.34022	0.773	0.492	1.47432e-119	TINAGL1
8.97744e-123	-0.918859	0.403	0.793	1.73202e-118	NAPRT
1.06349e-122	-0.942847	0.631	0.899	2.0518e-118	ATP5IF1
3.87927e-121	-1.07746	0.064	0.514	7.48428e-117	ENPEP
8.08979e-121	-0.816603	0.04	0.487	1.56076e-116	GBA3
2.97988e-119	-0.889084	0.821	0.983	5.74907e-115	PFN1
4.12663e-119	-1.09042	0.635	0.901	7.9615e-115	ISG15
5.63444e-119	-1.7602	0.093	0.542	1.08705e-114	APOB
7.75428e-119	-0.948391	0.46	0.818	1.49603e-114	ECHS1
9.70068e-119	1.00976	0.888	0.717	1.87155e-114	MYO18A
1.03124e-117	-1.01088	0.093	0.554	1.98957e-113	SLC6A19
4.57913e-117	-0.903586	0.979	0.994	8.83452e-113	MT-CYB
6.62774e-117	-1.02766	0.569	0.835	1.27869e-112	ATP5MG
2.52407e-116	-0.913505	0.433	0.797	4.86969e-112	MDH2
6.62679e-116	-0.822384	0.049	0.485	1.27851e-111	MEP1B
1.56765e-115	-0.897151	0.525	0.831	3.02446e-111	GHITM
6.78293e-115	0.98718	0.432	0.072	1.30863e-110	FRY
7.60542e-115	1.10766	0.807	0.55	1.46731e-110	BNIP3L
9.20304e-115	-0.83145	0.296	0.717	1.77554e-110	TUFM
1.17935e-114	-0.979916	0.43	0.795	2.27533e-110	SULT1A1
5.5112e-114	-1.03689	0.691	0.958	1.06328e-109	TM4SF20
8.12163e-114	1.01502	0.843	0.552	1.56691e-109	EGLN3
8.83732e-114	-0.946659	0.426	0.772	1.70498e-109	NDUFS7
9.31154e-114	-0.914766	0.554	0.841	1.79648e-109	PSMA7
7.2685e-113	-0.744227	0.15	0.595	1.40231e-108	TIMM13
1.16213e-112	-1.04079	0.267	0.692	2.2421e-108	DPEP1
4.84327e-112	-0.816396	0.18	0.625	9.34413e-108	SULT1A2
7.69438e-112	-1.002	0.349	0.76	1.48448e-107	ATP2B1
1.24394e-111	-0.922976	0.426	0.793	2.39994e-107	TST
2.98641e-110	-0.855219	0.17	0.604	5.76169e-106	NUDT8
3.28517e-110	0.769817	0.393	0.058	6.33808e-106	ENO2
7.95604e-110	1.47954	0.699	0.325	1.53496e-105	UCA1
1.13716e-109	1.09996	0.826	0.629	2.19393e-105	AC046144.1
1.69767e-109	-0.885195	0.763	0.947	3.27531e-105	SELENOW
1.73423e-109	-0.616879	0.077	0.512	3.34584e-105	AIFM1
2.79925e-109	-0.932957	0.301	0.708	5.40059e-105	C9orf16
5.20214e-109	-0.788776	0.554	0.87	1.00365e-104	H2AFY
9.33466e-109	-1.43869	0.279	0.707	1.80094e-104	SERPINA1
1.26382e-108	-0.899176	0.657	0.899	2.43828e-104	PRELID1
1.31164e-108	-0.948536	0.507	0.864	2.53055e-104	ABCG2
2.36986e-108	1.47907	0.995	0.976	4.57216e-104	NEAT1
3.94586e-108	-0.894014	0.235	0.656	7.61274e-104	PYCARD
4.50949e-108	-0.865348	0.932	0.995	8.70017e-104	MUC13
5.6781e-108	-0.571587	0.068	0.501	1.09548e-103	SLC27A4
1.31524e-107	1.13658	0.862	0.629	2.5375e-103	FAM13A
2.02442e-107	1.58304	0.4	0.065	3.90572e-103	MT1X
1.90065e-106	-0.805526	0.265	0.682	3.66693e-102	CISD1
2.63072e-106	-0.870285	0.579	0.843	5.07545e-102	ABRACL
2.95498e-106	-0.965174	0.43	0.799	5.70105e-102	GPX1
4.90861e-106	-0.802721	0.886	0.988	9.47017e-102	MYL12B
1.57383e-105	1.21291	0.925	0.834	3.03639e-101	GPRC5A
1.85175e-105	-1.19727	0.182	0.633	3.57258e-101	PI3
1.98826e-105	-0.888917	0.274	0.724	3.83595e-101	NHSL1
7.41943e-105	-0.940914	0.694	0.896	1.43143e-100	ATP5PF
1.03276e-104	1.13938	0.86	0.665	1.9925e-100	QSOX1
1.26487e-104	-0.795494	0.285	0.702	2.44031e-100	ACAA1
3.64737e-103	-0.858924	0.49	0.8	7.03688e-99	AURKAIP1
1.39029e-102	-0.807137	0.296	0.692	2.68228e-98	MICOS13
1.72274e-102	-0.885197	0.34	0.731	3.32367e-98	GSTM3
3.31764e-102	-0.888229	0.561	0.872	6.40072e-98	BTNL3
7.64566e-102	-0.794456	0.332	0.728	1.47508e-97	MDH1
9.11464e-102	-0.80092	0.797	0.96	1.75849e-97	EDF1
1.64498e-101	-0.765149	0.277	0.707	3.17367e-97	BCL2L15
2.27312e-101	-0.784342	0.758	0.947	4.38553e-97	ANXA4
2.45984e-101	-0.775289	0.851	0.959	4.74576e-97	CALM2
5.57811e-101	0.987584	0.931	0.802	1.07619e-96	KCNQ1OT1
8.40013e-101	-0.775311	0.555	0.846	1.62064e-96	GSTK1
1.2696e-100	-0.820727	0.727	0.917	2.44944e-96	CHCHD2
1.89022e-100	-0.81402	0.765	0.937	3.6468e-96	LIMA1
1.38772e-99	1.31189	0.904	0.8	2.67733e-95	AL135790.1
2.62056e-99	-0.779606	0.8	0.939	5.05585e-95	COX6A1
4.33256e-99	-0.779975	0.363	0.743	8.35881e-95	DECR1
2.86443e-98	-0.766104	0.352	0.749	5.52635e-94	EIF6
3.45868e-98	-0.902192	0.739	0.916	6.67284e-94	HINT1
5.51074e-98	-0.970372	0.124	0.53	1.06319e-93	TMIGD1
8.11567e-98	-0.786697	0.68	0.888	1.56576e-93	SLC22A18
6.84621e-97	-0.714963	0.221	0.653	1.32084e-92	CCT6A
9.0816e-97	-0.71601	0.19	0.615	1.75211e-92	PDZK1
1.30448e-96	-0.773173	0.294	0.698	2.51673e-92	DNAJC15
4.99708e-96	-0.752198	0.388	0.751	9.64086e-92	AIG1
1.42615e-95	-0.831006	0.767	0.953	2.75148e-91	CES2
1.45272e-95	-0.750425	0.67	0.897	2.80274e-91	SCP2
2.55586e-95	0.919522	0.653	0.326	4.93102e-91	CLMN
2.56209e-95	-0.630123	0.067	0.457	4.94304e-91	CASP1
6.3692e-95	-0.783092	0.373	0.734	1.22881e-90	PSMB3
2.67605e-94	-0.473474	0.047	0.428	5.16291e-90	HSD17B10
4.71579e-94	-0.688697	0.114	0.52	9.09818e-90	ME1
5.66692e-94	-0.749792	0.398	0.761	1.09332e-89	RTCB
1.09467e-93	-0.77044	0.276	0.675	2.11196e-89	APRT
1.37213e-93	-0.788627	0.77	0.943	2.64726e-89	COX6B1
2.02602e-93	-0.671845	0.207	0.613	3.90879e-89	SLC25A39
2.8733e-93	-0.785497	0.29	0.692	5.54345e-89	LIPA
3.26888e-93	-0.878459	0.691	0.9	6.30665e-89	UQCR10
4.95065e-93	-0.569675	0.137	0.555	9.55129e-89	SDF2L1
5.65932e-93	0.935427	0.571	0.227	1.09185e-88	BHLHE40
6.46718e-93	-0.814617	0.421	0.746	1.24771e-88	NDUFB7
7.90323e-93	-0.722808	0.2	0.616	1.52477e-88	MOGAT2
1.51274e-92	-0.677234	0.246	0.662	2.91853e-88	FDX1
1.70048e-92	-0.787592	0.8	0.948	3.28073e-88	COX5B
1.87219e-92	0.46714	0.223	0	3.61202e-88	Metazoa-SRP.29
1.97227e-92	-0.71981	0.358	0.731	3.80509e-88	RER1
2.62701e-92	-0.937211	0.77	0.949	5.06829e-88	ASS1
3.11846e-92	0.905535	0.993	0.997	6.01644e-88	MT-RNR1
4.51734e-92	-0.602416	0.081	0.475	8.7153e-88	CLDN2
6.39402e-92	1.0362	0.786	0.588	1.2336e-87	GSTO2
2.2008e-91	-0.780089	0.583	0.868	4.246e-87	BTNL8
2.3434e-91	-0.799508	0.634	0.864	4.52111e-87	ATP5MF
9.48203e-91	0.998588	0.789	0.609	1.82937e-86	ZNF688
9.7624e-91	-0.769473	0.836	0.964	1.88346e-86	ATP1A1
1.01874e-90	-0.591747	0.177	0.585	1.96546e-86	ANTKMT
1.12515e-90	-0.949457	0.15	0.556	2.17076e-86	TNNC1
1.17919e-90	-0.745056	0.321	0.686	2.27501e-86	PARK7
1.31511e-90	-0.780938	0.84	0.97	2.53724e-86	PLS1
3.99244e-90	-0.661626	0.158	0.562	7.70261e-86	GOLIM4
4.70815e-90	-0.824842	0.43	0.797	9.08344e-86	SLC6A20
8.86938e-90	-0.757615	0.536	0.822	1.71117e-85	TALDO1
1.11591e-89	-0.569993	0.211	0.625	2.15292e-85	HMOX2
1.17331e-89	0.978291	0.685	0.361	2.26367e-85	PTPRR
1.18001e-89	-0.513752	0.051	0.421	2.27659e-85	MAOB
1.35122e-89	-0.809816	0.973	1	2.60691e-85	FTH1
1.67205e-89	-0.552187	0.099	0.494	3.22589e-85	LPCAT3
2.26136e-89	-0.843654	0.765	0.92	4.36284e-85	COX7A2
2.91044e-89	-0.753325	0.308	0.704	5.61511e-85	CNDP2
7.07653e-89	0.955284	0.824	0.653	1.36528e-84	SORL1
1.27108e-88	1.34391	0.81	0.671	2.45229e-84	SLC6A8
1.24607e-87	-0.741993	0.581	0.853	2.40404e-83	CYCS
3.62503e-87	-0.851709	0.624	0.852	6.99377e-83	TMEM54
4.29826e-87	-0.519112	0.043	0.401	8.29264e-83	USP2
4.9249e-87	1.0161	0.821	0.791	9.5016e-83	H3F3A
5.63988e-87	-0.688341	0.304	0.688	1.0881e-82	PHB2
6.78315e-87	-0.542457	0.073	0.445	1.30867e-82	SLC37A4
8.43072e-87	1.04228	0.831	0.652	1.62654e-82	RNF186
1.01373e-86	-0.795788	0.355	0.731	1.95579e-82	EPHX2
2.52935e-86	-0.743314	0.356	0.719	4.87988e-82	SDHB
2.93468e-86	-0.689257	0.614	0.864	5.66188e-82	TMED4
9.4637e-86	-0.657093	0.268	0.673	1.82583e-81	MT-ATP8
9.82857e-86	-0.588475	0.184	0.586	1.89623e-81	MRPL20
1.11298e-85	-0.762844	0.618	0.851	2.14726e-81	ATP5PD
1.26656e-85	-0.694581	0.441	0.792	2.44358e-81	MCUR1
1.3278e-85	-0.734441	0.702	0.888	2.56173e-81	RTN4
2.23872e-85	-0.552398	0.068	0.433	4.31915e-81	GPAT3
2.54352e-85	-0.656986	0.246	0.641	4.90721e-81	DEGS2
3.20799e-85	-0.535925	0.171	0.569	6.18917e-81	TP53I3
3.24396e-85	0.795655	0.304	0.04	6.25858e-81	LGALS1
3.39983e-85	-0.657162	0.311	0.713	6.55929e-81	HSPD1
3.82365e-85	-0.551016	0.228	0.64	7.37697e-81	SEC11C
4.02686e-85	-0.722113	0.992	0.999	7.76902e-81	MT-CO2
7.91024e-85	-0.731406	0.566	0.842	1.52612e-80	IDH1
9.59967e-85	1.0707	0.75	0.464	1.85206e-80	DUOX2
1.16991e-84	-0.822524	0.507	0.796	2.25711e-80	FUOM
2.16609e-84	-0.770839	0.471	0.76	4.17903e-80	RPS26
3.2739e-84	-0.751093	0.748	0.932	6.31634e-80	RPL13
3.35306e-84	-0.626728	0.067	0.428	6.46906e-80	UGT2A3
3.43628e-84	1.20252	0.807	0.63	6.62962e-80	WSB1
4.50909e-84	-0.587806	0.181	0.573	8.6994e-80	PHB
6.30593e-84	-0.715413	0.371	0.722	1.2166e-79	PSMB6
6.45198e-84	0.7579	0.945	0.892	1.24478e-79	ELF3
6.81989e-84	1.09094	0.708	0.566	1.31576e-79	C19orf33
7.89071e-84	-0.648217	0.414	0.771	1.52236e-79	OCIAD1
1.60291e-83	-0.80864	0.819	0.955	3.09249e-79	MT-ND4L
1.62644e-83	-0.686439	0.018	0.349	3.13789e-79	KCNJ13
2.19424e-83	-0.956746	0.544	0.828	4.23335e-79	ACSL5
3.29037e-83	1.43228	0.763	0.499	6.34811e-79	TFF2
3.59493e-83	-0.582087	0.254	0.653	6.93569e-79	RRAS2
3.64947e-83	-0.710162	0.655	0.888	7.04092e-79	ATP1B3
5.35176e-83	-0.660779	0	0.311	1.03251e-78	AADAC
1.15599e-82	-0.527922	0.143	0.534	2.23025e-78	FH
1.18076e-82	-0.56886	0.19	0.595	2.27803e-78	CCT5
1.59536e-82	0.964102	0.774	0.561	3.07793e-78	ZNF292
2.07389e-82	-0.590016	0.265	0.657	4.00115e-78	PDLIM2
2.47003e-82	-1.03739	0.242	0.644	4.76543e-78	GSR
3.83065e-82	-0.542499	0.113	0.48	7.39048e-78	DHRS4
5.00896e-82	-0.716715	0.392	0.728	9.66378e-78	POLR2L
6.23506e-82	-0.460438	0.079	0.446	1.20293e-77	ADTRP
8.16122e-82	-0.67725	0.301	0.7	1.57454e-77	TMEM41A
8.26784e-82	-0.751945	0.57	0.817	1.59512e-77	AP2S1
1.03036e-81	-0.714633	0.345	0.714	1.98787e-77	HSPE1
1.71241e-81	-0.632894	0.212	0.587	3.30375e-77	DUSP23
2.76359e-81	-0.661935	0.043	0.38	5.3318e-77	SUSD2
3.41151e-81	-0.545095	0.165	0.558	6.58183e-77	CCT3
4.6746e-81	-0.522795	0.127	0.501	9.0187e-77	MRPS12
5.62821e-81	-0.546603	0.212	0.616	1.08585e-76	AP1B1
6.23873e-81	-0.768413	0.452	0.808	1.20364e-76	HNF4G
7.40507e-81	-0.673682	0.341	0.717	1.42866e-76	PSMD1
8.78967e-81	-0.741757	0.272	0.665	1.69579e-76	DPP4
1.54409e-80	-0.674189	0.366	0.721	2.979e-76	SDHC
1.55644e-80	-0.792128	0.423	0.783	3.00284e-76	MYL9
2.17205e-80	-0.758705	0.502	0.788	4.19054e-76	CISD3
2.31697e-80	-0.530349	0.158	0.536	4.47013e-76	STOML2
2.36478e-80	-0.602342	0.153	0.532	4.56236e-76	IL18
2.7275e-80	-0.49048	0.125	0.502	5.26216e-76	MRPS25
3.31281e-80	-0.770418	0.588	0.815	6.3914e-76	NDUFS5
4.44775e-80	-0.70922	0.976	0.995	8.58105e-76	MT-CO3
7.71611e-80	-0.539969	0.177	0.559	1.48867e-75	SURF1
8.06958e-80	-0.742403	0.729	0.889	1.55686e-75	DBI
9.12601e-80	0.539606	0.313	0.051	1.76068e-75	AL121761.1
9.28833e-80	-0.533664	0.182	0.563	1.792e-75	FIBP
1.11096e-79	-0.638891	0.143	0.521	2.14338e-75	SLC39A5
1.31545e-79	-0.463233	0.091	0.45	2.53789e-75	PTGES2
2.10251e-79	-0.685259	0.813	0.964	4.05638e-75	RPL8
3.72451e-79	-0.694685	0.324	0.679	7.18569e-75	COX14
3.83937e-79	-0.566978	0.168	0.552	7.4073e-75	TMEM220
8.30592e-79	0.921808	0.748	0.553	1.60246e-74	COL8A1
9.22326e-79	-0.712565	0.456	0.762	1.77944e-74	TMEM106C
1.19608e-78	0.807012	0.883	0.811	2.3076e-74	CD47
2.0462e-78	1.29243	0.792	0.69	3.94774e-74	RNASE1
2.23695e-78	-0.543779	0.982	1	4.31575e-74	KRT20
2.61931e-78	-0.686386	0.466	0.792	5.05344e-74	RNPEP
4.71122e-78	-0.56238	0.099	0.463	9.08937e-74	CMBL
4.97329e-78	-0.521683	0.067	0.412	9.59496e-74	NLRP6
5.91063e-78	-0.663887	0.349	0.69	1.14034e-73	LAMTOR1
6.84277e-78	-0.657974	0.983	1	1.32018e-73	ACTB
9.10274e-78	-0.550166	0.189	0.572	1.75619e-73	PGD
9.88066e-78	0.881237	0.781	0.608	1.90628e-73	ZNF462
1.74089e-77	-0.65279	0.177	0.566	3.35871e-73	MAF
2.05992e-77	-0.725964	0.465	0.775	3.97421e-73	AKR7A2
2.33047e-77	-0.781499	0.633	0.842	4.49618e-73	UQCRH
3.45413e-77	-0.864838	0.381	0.758	6.66406e-73	UGT2B17
3.71792e-77	1.31125	0.785	0.584	7.17298e-73	IGFBP3
4.54517e-77	-0.513536	0.254	0.663	8.76899e-73	SLC3A2
5.45668e-77	-0.591133	0.276	0.653	1.05276e-72	YIF1A
5.70833e-77	-0.658406	0.376	0.733	1.10131e-72	ACO2
6.46031e-77	1.33166	0.703	0.52	1.24639e-72	KLK1
7.28085e-77	-0.706828	0.594	0.849	1.40469e-72	RPL3
8.93961e-77	-0.665694	0.144	0.513	1.72472e-72	GATM
1.22538e-76	-0.653184	0.489	0.796	2.36412e-72	UQCRC2
1.9825e-76	-0.528194	0.11	0.464	3.82483e-72	ACOT7
2.32066e-76	0.876366	0.846	0.777	4.47725e-72	JUND
3.10032e-76	-0.749429	0.675	0.9	5.98145e-72	PRDX2
1.58212e-75	-0.675518	0.384	0.705	3.05238e-71	NDUFA12
2.32302e-75	-0.739682	0.778	0.928	4.4818e-71	RPLP2
4.10711e-75	-0.533513	0.218	0.6	7.92386e-71	NDUFA10
7.71949e-75	-0.686167	0.589	0.845	1.48932e-70	RPS5
8.22252e-75	-0.671753	0.336	0.672	1.58637e-70	NDUFB6
1.24123e-74	-0.744659	0.599	0.827	2.3947e-70	ATP5MPL
1.32229e-74	-0.441685	0.092	0.439	2.55109e-70	TSTA3
1.33656e-74	0.893496	0.748	0.589	2.57863e-70	SIX3
2.09837e-74	0.85522	0.692	0.488	4.04839e-70	SLC24A2
3.87259e-74	-0.593236	0.223	0.594	7.47138e-70	LAPTM4B
4.23938e-74	-0.479356	0.066	0.399	8.17904e-70	C1QBP
5.16389e-74	-0.548042	0.274	0.657	9.96269e-70	FUCA2
7.5729e-74	0.83348	0.512	0.207	1.46104e-69	PDLIM4
1.52958e-73	-0.483826	0.157	0.522	2.95101e-69	COQ4
1.75773e-73	-0.587846	0.173	0.538	3.39118e-69	TESC
2.37514e-73	-0.653245	0.377	0.701	4.58236e-69	NDUFA2
2.70791e-73	-0.653369	0.375	0.703	5.22436e-69	MPC1
4.66191e-73	-1.05898	0.651	0.911	8.99422e-69	LCN2
4.75899e-73	-0.631345	0.46	0.764	9.18153e-69	ETFA
5.14492e-73	-0.557512	0.298	0.671	9.9261e-69	SLC31A1
7.2411e-73	-0.619728	0.075	0.411	1.39702e-68	GUCA2B
9.64947e-73	-0.652792	0.454	0.78	1.86167e-68	NCOA4
9.75434e-73	-0.510445	0.173	0.531	1.8819e-68	SLC25A4
1.02016e-72	-0.634886	0.378	0.713	1.96819e-68	ATP6V0D1
1.13883e-72	-0.568599	0.287	0.664	2.19715e-68	SEPHS2
2.2042e-72	-0.659248	0.382	0.739	4.25257e-68	EIF4G1
3.48944e-72	-0.651988	0.324	0.662	6.73217e-68	MRPL34
5.22181e-72	-0.510628	0.14	0.501	1.00744e-67	CYP2J2
9.77907e-72	-0.911789	0.603	0.878	1.88668e-67	GDA
1.07304e-71	0.868082	0.791	0.632	2.07022e-67	TCF7L2
1.13826e-71	-0.467813	0.132	0.491	2.19604e-67	SORBS3
1.52561e-71	0.776499	0.637	0.386	2.94337e-67	MXI1
2.29927e-71	-0.529203	0.198	0.552	4.43598e-67	MRPS16
2.88794e-71	-0.642581	0.477	0.776	5.5717e-67	PSMD8
3.53985e-71	-0.429622	0.1	0.438	6.82943e-67	PRADC1
3.61999e-71	-0.646048	0.992	1	6.98405e-67	LGALS3
4.16468e-71	-0.433731	0.128	0.486	8.03493e-67	NUDT9
6.31574e-71	-0.552697	0.25	0.613	1.2185e-66	PLLP
6.84562e-71	0.979797	0.801	0.657	1.32072e-66	PLOD2
9.8293e-71	-0.643447	0.34	0.681	1.89637e-66	BAX
1.08687e-70	-0.552487	0.292	0.64	2.0969e-66	AP1M2
1.38928e-70	-0.607341	0.441	0.758	2.68033e-66	REEP5
1.59774e-70	-0.716025	0.772	0.922	3.08253e-66	RPL19
2.51886e-70	-0.510109	0.216	0.581	4.85964e-66	TIMM8B
2.84937e-70	-0.680907	0.404	0.735	5.49729e-66	NDUFB5
3.90608e-70	-0.568602	0.311	0.685	7.53599e-66	NR1H4
4.04089e-70	0.873075	0.483	0.198	7.79608e-66	ANKRD37
4.1676e-70	-0.44912	0.144	0.494	8.04056e-66	GLRX5
5.36935e-70	-0.750272	0.403	0.733	1.03591e-65	SLC15A1
5.54979e-70	1.05192	0.878	0.799	1.07072e-65	ZNF302
6.13687e-70	-0.506785	0.045	0.352	1.18399e-65	PLB1
6.37189e-70	-0.650302	0.273	0.618	1.22933e-65	GCHFR
6.88493e-70	-0.654818	0.653	0.846	1.32831e-65	NDUFA6
8.58471e-70	-0.643216	0.549	0.792	1.65625e-65	FIS1
1.08447e-69	-0.383735	0.059	0.375	2.09227e-65	TIMM10
1.81461e-69	-0.591061	0.289	0.672	3.50093e-65	SMPD3
1.88112e-69	-0.610029	0.32	0.662	3.62924e-65	CIAO2A
2.16318e-69	-0.598795	0.312	0.664	4.17342e-65	MRPS21
3.37395e-69	-0.568942	0.301	0.644	6.50936e-65	ATP5PO
5.77679e-69	-0.665085	0.591	0.873	1.11452e-64	MEP1A
5.79327e-69	-0.501985	0.821	0.951	1.11769e-64	P4HB
7.19265e-69	-0.64817	0.553	0.82	1.38768e-64	SLC25A6
7.58429e-69	-0.505677	0.046	0.349	1.46324e-64	SLC4A7
8.1164e-69	-0.574747	0.373	0.698	1.5659e-64	NDUFS2
9.61914e-69	-0.617331	0.134	0.482	1.85582e-64	SLC26A2
1.48758e-68	-0.624219	0.449	0.758	2.86998e-64	SEC13
2.40506e-68	-0.515582	0.104	0.435	4.64009e-64	SLC6A4
2.71363e-68	-0.437685	0.135	0.484	5.23542e-64	ACOT2
3.57434e-68	-0.394204	0.029	0.321	6.89597e-64	POLR2J3
3.95807e-68	-0.611519	0.483	0.795	7.63631e-64	STAP2
4.9331e-68	-0.637305	0.917	0.987	9.51743e-64	RPL41
6.11897e-68	-0.491969	0.233	0.593	1.18053e-63	NUDT16
8.22723e-68	-0.626037	0.666	0.877	1.58728e-63	PSME1
8.23683e-68	-0.613757	0.26	0.625	1.58913e-63	XPNPEP2
1.34399e-67	0.783882	0.775	0.602	2.59296e-63	DPP6
1.51932e-67	-0.598069	0.532	0.808	2.93123e-63	CAPN1
1.6066e-67	-0.487937	0.175	0.52	3.09962e-63	MRPS7
1.97399e-67	-0.360745	0.07	0.391	3.80842e-63	GSTZ1
2.11709e-67	-0.439333	0.172	0.526	4.08451e-63	APEH
2.94304e-67	-0.615929	0.485	0.79	5.67802e-63	CORO2A
6.17737e-67	-0.658254	0.558	0.839	1.1918e-62	NUCB1
8.03666e-67	-0.401514	0.112	0.45	1.55051e-62	RBKS
8.15664e-67	-0.679538	0.419	0.727	1.57366e-62	RPL10A
9.38502e-67	-0.62711	0.145	0.483	1.81065e-62	LGALS2
1.18978e-66	-0.406997	0.144	0.492	2.29545e-62	IDH3B
1.44025e-66	-0.457535	0.172	0.523	2.77867e-62	POLR2K
1.50942e-66	-0.526681	0.221	0.585	2.91212e-62	CHCHD3
1.53848e-66	-0.440244	0.137	0.476	2.96819e-62	SLC25A11
1.77346e-66	-0.591281	0.217	0.57	3.42153e-62	XDH
1.77385e-66	0.266115	0.163	0	3.4223e-62	CXCR4
1.97463e-66	-0.574673	0.034	0.322	3.80966e-62	SLC2A5
2.11506e-66	-0.732027	0.434	0.756	4.08058e-62	ARRDC4
2.50234e-66	-0.688197	0.38	0.707	4.82777e-62	SAT2
3.52358e-66	-0.47803	0.194	0.548	6.79804e-62	MRPS35
4.83869e-66	-0.483662	0.238	0.6	9.33528e-62	PSMD2
9.12127e-66	-0.480803	0.19	0.542	1.75977e-61	DLD
1.24309e-65	-0.511948	0.151	0.492	2.39829e-61	AQP11
1.33913e-65	-0.481981	0.02	0.295	2.58358e-61	AQP3
2.20423e-65	-0.594287	0.383	0.704	4.25263e-61	PPIC
2.27978e-65	-0.467393	0.187	0.547	4.39837e-61	ENTPD5
2.56923e-65	-0.408884	0.136	0.479	4.95681e-61	SLC35B1
2.57984e-65	0.871712	0.878	0.867	4.97728e-61	CCNI
3.03464e-65	-0.38981	0.07	0.38	5.85473e-61	ATRN
3.49735e-65	-0.479073	0.224	0.568	6.74744e-61	MRPL21
4.33466e-65	-0.47819	0.205	0.57	8.36285e-61	HOOK1
4.81521e-65	-0.472196	0.213	0.566	9.28999e-61	EIF3I
6.48663e-65	-0.632567	0.51	0.767	1.25147e-60	PPP1CA
1.05789e-64	-0.453579	0.119	0.445	2.04098e-60	TMEM147
1.50469e-64	1.07841	0.425	0.146	2.903e-60	DUOXA2
1.65352e-64	-0.448325	0.158	0.494	3.19014e-60	SPR
1.80274e-64	-0.680493	0.278	0.612	3.47802e-60	GLUD1
2.72759e-64	-0.567247	0.306	0.657	5.26233e-60	BAIAP2L2
2.99842e-64	-0.362228	0.035	0.315	5.78486e-60	ACE2
3.77205e-64	0.783221	0.653	0.452	7.27741e-60	ANKS1B
6.32683e-64	-0.455942	0.195	0.541	1.22064e-59	TRAPPC2L
6.48834e-64	-0.523211	0.208	0.565	1.2518e-59	ADGRG7
1.31941e-63	0.836345	0.563	0.328	2.54553e-59	PIM1
1.47826e-63	-0.578162	0.824	0.971	2.852e-59	RPLP1
1.52305e-63	-0.43897	0.12	0.45	2.93843e-59	CCT2
1.60042e-63	-0.308772	0.057	0.357	3.08769e-59	SURF2
1.7352e-63	-0.735804	0.336	0.669	3.34772e-59	PMP22
1.94711e-63	0.769599	0.793	0.688	3.75657e-59	TXNIP
1.94879e-63	-0.562845	0.444	0.751	3.7598e-59	PPP2R1A
2.16155e-63	-0.403408	0.032	0.307	4.17028e-59	SMLR1
2.33596e-63	-0.528612	0.28	0.626	4.50676e-59	RNF5
2.45405e-63	-0.524901	0.232	0.57	4.73459e-59	ACADS
2.46449e-63	-0.439007	0.133	0.467	4.75474e-59	RMDN3
2.85865e-63	-0.504176	0.195	0.548	5.5152e-59	EPSTI1
2.93e-63	-0.456884	0.115	0.44	5.65285e-59	SLC36A1
3.14192e-63	-0.566528	0.388	0.703	6.0617e-59	MGST2
3.50081e-63	-0.492552	0.052	0.342	6.75411e-59	CPO
4.21361e-63	-0.4118	0.06	0.357	8.12931e-59	AGMAT
5.46684e-63	-0.6371	0.705	0.877	1.05472e-58	UQCR11
5.68943e-63	-0.432054	0.176	0.517	1.09766e-58	COA4
6.14526e-63	0.55609	0.374	0.126	1.18561e-58	COL6A3
7.76121e-63	-0.535637	0.359	0.709	1.49737e-58	CDS1
7.89503e-63	0.784709	0.914	0.88	1.52319e-58	CLDN4
8.07467e-63	-0.370854	0.037	0.313	1.55785e-58	HMGN3
9.54162e-63	-0.634777	0.417	0.721	1.84086e-58	FAM3C
1.04933e-62	-0.576005	0.385	0.687	2.02447e-58	NDUFA11
1.33352e-62	-0.634673	0.509	0.771	2.57277e-58	ALKBH7
1.36353e-62	-0.590869	0.702	0.883	2.63067e-58	RPL7A
1.4141e-62	0.734137	0.618	0.403	2.72823e-58	MSR1
1.5917e-62	-0.628111	0.141	0.467	3.07087e-58	ZG16
2.21021e-62	0.93215	0.699	0.519	4.26416e-58	MXD1
4.57439e-62	-0.435798	0.241	0.59	8.82537e-58	GPAA1
4.63705e-62	-0.469583	0.199	0.531	8.94627e-58	TOMM22
4.73041e-62	1.27731	0.649	0.441	9.12638e-58	CEACAM5
4.76412e-62	-0.568966	0.577	0.843	9.19141e-58	ARHGAP18
4.94703e-62	-0.315647	0.088	0.4	9.54431e-58	MRPL35
7.89399e-62	-0.513048	0.247	0.584	1.52299e-57	GOLT1A
8.78703e-62	-0.391145	0.147	0.487	1.69528e-57	CYB561
9.84958e-62	-0.485282	0.254	0.598	1.90028e-57	LYPLA2
1.01131e-61	-0.514446	0.294	0.625	1.95113e-57	PSMB5
1.15819e-61	-0.4187	0.162	0.497	2.2345e-57	FBXL15
3.57448e-61	-0.457529	0.199	0.54	6.89624e-57	HSD17B4
4.10278e-61	-0.523941	0.34	0.669	7.9155e-57	CCDC25
4.94962e-61	-0.599813	0.678	0.87	9.54931e-57	CTSZ
5.9299e-61	-0.356097	0.101	0.414	1.14406e-56	MRPS26
6.91873e-61	0.806813	0.826	0.73	1.33483e-56	AL359976.1
7.72173e-61	-0.584158	0.859	0.968	1.48975e-56	CST3
7.98537e-61	-1.06456	0.294	0.626	1.54062e-56	SELENOP
8.76092e-61	-0.540507	0.372	0.71	1.69024e-56	GFER
1.1535e-60	-0.538579	0.465	0.759	2.22545e-56	AP2M1
1.2386e-60	-0.384802	0.028	0.29	2.38964e-56	DHDH
1.58002e-60	-0.507092	0.265	0.596	3.04834e-56	PLGRKT
1.8307e-60	0.744576	0.471	0.21	3.53198e-56	SLC2A1
1.91616e-60	-0.40521	0.11	0.421	3.69684e-56	TMEM253
1.94179e-60	-0.634112	0.767	0.892	3.74629e-56	COX7B
2.14249e-60	0.86364	1	0.997	4.1335e-56	MALAT1
2.52632e-60	-0.413346	0.104	0.416	4.87403e-56	ZMPSTE24
3.0251e-60	-0.51464	0.278	0.621	5.83632e-56	IFI35
3.42035e-60	-0.401273	0	0.235	6.59888e-56	SLC2A2
4.52729e-60	-0.435506	0.213	0.558	8.73449e-56	GOT1
4.61665e-60	-0.388952	0.151	0.481	8.90689e-56	MRPS33
5.24899e-60	-0.398319	0.165	0.499	1.01269e-55	PMVK
7.02528e-60	1.0695	0.971	0.984	1.35539e-55	TFF3
7.14661e-60	-0.396545	0.132	0.449	1.3788e-55	NDUFB8
7.26597e-60	-0.460487	0.257	0.595	1.40182e-55	TMEM208
7.47861e-60	-0.3891	0.175	0.524	1.44285e-55	SLC25A13
1.28501e-59	-0.58358	0.559	0.823	2.47917e-55	TMEM120A
1.5129e-59	-0.596938	0.511	0.814	2.91884e-55	LAD1
2.18351e-59	0.729673	0.549	0.319	4.21264e-55	CDH6
2.42958e-59	-0.519989	0.22	0.558	4.68739e-55	SGK1
2.59216e-59	-0.609827	0.498	0.75	5.00106e-55	SMDT1
2.94033e-59	0.768064	0.552	0.324	5.67278e-55	TMEM123
3.12701e-59	-0.695234	0.866	0.973	6.03294e-55	IL32
3.29657e-59	-0.357648	0.08	0.377	6.36007e-55	AIMP2
3.39523e-59	-0.395285	0.165	0.497	6.55042e-55	SCRN2
3.83085e-59	0.514527	0.299	0.071	7.39085e-55	LINC01559
4.6873e-59	-0.421351	0.184	0.513	9.0432e-55	PYURF
4.74642e-59	0.789504	0.694	0.495	9.15728e-55	SLC16A3
5.11738e-59	-0.391716	0.118	0.437	9.87297e-55	EVPL
6.00382e-59	-0.339597	0.067	0.354	1.15832e-54	SLC35G1
6.06804e-59	-0.448775	0.252	0.6	1.17071e-54	NARS
6.24922e-59	-0.43662	0.218	0.558	1.20566e-54	PPM1G
7.28583e-59	-0.298093	0.059	0.342	1.40566e-54	MRPL15
7.85386e-59	-0.57995	0.527	0.774	1.51525e-54	NDUFB11
1.06832e-58	-0.288374	0.042	0.31	2.06112e-54	ENDOG
1.16935e-58	-0.507406	0.293	0.622	2.25603e-54	RAB5IF
1.24512e-58	0.705628	0.511	0.248	2.40221e-54	HK2
1.25716e-58	-0.416975	0.202	0.542	2.42544e-54	PDHA1
2.36315e-58	-0.540899	0.384	0.705	4.55922e-54	MRPS34
2.74844e-58	-0.566214	0.509	0.799	5.30256e-54	PIP5K1B
2.89507e-58	-0.354817	0.114	0.421	5.58546e-54	SLC22A18AS
3.01083e-58	-0.581683	0.544	0.796	5.80879e-54	CLTA
3.3853e-58	-0.920921	0.288	0.633	6.53125e-54	CLCA4
3.85382e-58	-0.436749	0.227	0.569	7.43518e-54	ALDH3A2
4.07552e-58	-0.390952	0.181	0.52	7.86291e-54	ATG3
4.71933e-58	-0.589383	0.094	0.391	9.105e-54	AL360169.3
6.06318e-58	0.760943	0.567	0.332	1.16977e-53	OR1I1
6.10657e-58	-0.452624	0.073	0.361	1.17814e-53	SULT1B1
7.24501e-58	-0.366226	0.077	0.361	1.39778e-53	ZNF593
7.43283e-58	-0.376581	0.017	0.264	1.43402e-53	CYP2C18
7.57377e-58	-0.599359	0.347	0.679	1.46121e-53	IFNGR1
7.63493e-58	-0.542176	0.333	0.657	1.47301e-53	RAN
9.36102e-58	-0.405448	0.125	0.437	1.80602e-53	PSME3
1.06272e-57	0.712348	0.87	0.861	2.05031e-53	SERINC2
1.45054e-57	-0.484504	0.273	0.596	2.79853e-53	MCRIP2
1.73531e-57	-0.73634	0.921	0.986	3.34793e-53	KRT18
1.75085e-57	-0.598056	0.442	0.723	3.37792e-53	COA3
1.84208e-57	0.710281	0.592	0.365	3.55392e-53	CCBE1
1.86407e-57	-0.600007	0.56	0.785	3.59636e-53	NDUFB3
1.88032e-57	-0.481742	0.276	0.598	3.6277e-53	TXN2
1.8997e-57	-0.393829	0.13	0.447	3.6651e-53	GNPDA1
2.1717e-57	-0.56465	0.451	0.742	4.18986e-53	POLR2E
2.222e-57	-0.558313	0.506	0.782	4.2869e-53	SBDS
2.41533e-57	-0.323023	0.039	0.303	4.65989e-53	TREH
2.59779e-57	-0.336868	0.061	0.339	5.01192e-53	CRYZ
2.7233e-57	-0.425085	0.051	0.32	5.25405e-53	CYP2C19
3.10297e-57	-0.721079	0.664	0.876	5.98656e-53	PKIB
3.23857e-57	-0.588863	0.609	0.85	6.24816e-53	RPS4X
3.54289e-57	-0.46228	0.901	0.966	6.8353e-53	VIL1
3.81884e-57	-0.306439	0.102	0.407	7.36768e-53	GPS1
5.07936e-57	-0.488683	0.356	0.694	9.79962e-53	SDHD
6.21549e-57	-0.344048	0.077	0.364	1.19915e-52	SHMT1
6.33207e-57	-0.416869	0.227	0.561	1.22165e-52	TMEM14B
6.42956e-57	-0.365242	0.125	0.432	1.24046e-52	TIMM23
8.75098e-57	-0.386748	0.202	0.54	1.68833e-52	HNRNPM
9.49708e-57	-0.337354	0.093	0.388	1.83227e-52	MRPL3
9.57614e-57	-0.616116	0.655	0.852	1.84752e-52	TXNDC17
1.02522e-56	-0.600186	0.572	0.784	1.97795e-52	POMP
1.09876e-56	0.681105	0.911	0.839	2.11984e-52	PDGFA
1.14106e-56	-0.530837	0.441	0.744	2.20145e-52	SAR1B
1.28246e-56	-0.400831	0.112	0.414	2.47425e-52	ITPR2
1.34655e-56	-0.41601	0.06	0.338	2.59789e-52	ENC1
1.61117e-56	-0.346581	0.148	0.476	3.10844e-52	ALDH9A1
1.61333e-56	-0.606224	0.83	0.956	3.1126e-52	COX7C
1.93727e-56	-0.457218	0.285	0.626	3.73757e-52	TMEM167A
1.98637e-56	-0.491535	0.3	0.63	3.83231e-52	OLA1
2.53767e-56	0.81242	0.632	0.441	4.89592e-52	FOXO3
2.55178e-56	-0.452159	0.356	0.701	4.92315e-52	DNAJC3
3.28382e-56	-0.361445	0.159	0.481	6.33548e-52	POLDIP2
5.95497e-56	-0.359742	0.141	0.46	1.14889e-51	SLC35C1
6.60215e-56	-0.326263	0.078	0.367	1.27375e-51	SURF6
8.9926e-56	-0.513175	0.36	0.686	1.73494e-51	AK2
9.85671e-56	-0.578939	0.299	0.609	1.90166e-51	RPL22L1
1.15728e-55	-0.367499	0.105	0.402	2.23274e-51	RSU1
1.56959e-55	-0.357575	0.08	0.363	3.0282e-51	TMEM198
1.82297e-55	-0.494582	0.342	0.682	3.51706e-51	ZNF664
1.8514e-55	-0.39041	0.054	0.322	3.5719e-51	EDN2
1.97328e-55	-0.572128	0.671	0.858	3.80704e-51	GNA11
2.23646e-55	0.273341	0.136	0	4.3148e-51	CENPM
2.41415e-55	0.802738	0.642	0.468	4.65762e-51	SDC3
2.49509e-55	-0.323072	0.089	0.378	4.81377e-51	PAXX
2.64485e-55	-0.416556	0.256	0.592	5.10272e-51	SELENOT
3.094e-55	-0.534157	0.365	0.69	5.96926e-51	ADI1
3.63769e-55	-0.492597	0.474	0.764	7.01819e-51	SURF4
6.10256e-55	-0.312422	0.096	0.387	1.17737e-50	UQCC2
7.06115e-55	-0.617343	0.565	0.809	1.36231e-50	S100A16
7.08837e-55	-0.430139	0.194	0.504	1.36756e-50	SELENBP1
9.23772e-55	-0.354867	0.145	0.46	1.78223e-50	AGPAT1
1.1908e-54	-0.412751	0.203	0.525	2.29742e-50	PSMC5
1.19209e-54	-0.382452	0.054	0.319	2.2999e-50	HNF4A-AS1
1.20099e-54	-0.515244	0.679	0.868	2.31708e-50	CLTB
1.2643e-54	-0.582653	0.329	0.653	2.43922e-50	CTSE
1.46952e-54	-0.505656	0.471	0.784	2.83515e-50	PLCB3
2.65153e-54	-0.323662	0.154	0.476	5.11559e-50	CPTP
3.15439e-54	0.735935	0.425	0.183	6.08577e-50	ADGRF1
3.39965e-54	-0.350354	0.12	0.419	6.55895e-50	GPT
4.37601e-54	-0.495379	0.329	0.655	8.44264e-50	PSMB2
4.64053e-54	-0.372918	0.097	0.391	8.95298e-50	GLA
5.1964e-54	-0.553614	0.248	0.566	1.00254e-49	PADI2
5.8615e-54	-0.309899	0.124	0.434	1.13086e-49	SAMM50
7.06952e-54	-0.544327	0.682	0.869	1.36392e-49	BTF3
7.41316e-54	-0.447968	0.266	0.594	1.43022e-49	IDH3G
7.76974e-54	-0.430749	0.277	0.588	1.49902e-49	MRPL27
9.30308e-54	-0.430971	0.179	0.498	1.79484e-49	EPB41L3
9.4783e-54	-0.319467	0.104	0.396	1.82865e-49	GOT2
1.05837e-53	-0.351406	0.139	0.449	2.04191e-49	EFR3A
1.09432e-53	0.246821	0.132	0	2.11128e-49	ST3GAL4
1.16926e-53	0.568091	0.243	0.049	2.25585e-49	RAB3B
1.20119e-53	-0.507414	0.676	0.88	2.31745e-49	PPIB
1.21525e-53	-0.411316	0.284	0.618	2.34458e-49	TMEM98
1.84687e-53	-0.396624	0.206	0.522	3.56317e-49	NUDT22
2.71149e-53	-0.376418	0.256	0.598	5.23128e-49	HSPA9
3.13836e-53	-0.463995	0.272	0.591	6.05484e-49	NAA38
3.15606e-53	-0.412069	0.272	0.61	6.08898e-49	DDRGK1
4.09478e-53	-0.279941	0	0.21	7.90006e-49	OTC
4.24149e-53	-0.370973	0.158	0.474	8.18311e-49	ENTPD7
4.27103e-53	-0.402718	0.197	0.514	8.24009e-49	TMEM160
5.442e-53	-0.321164	0.09	0.369	1.04993e-48	SLC52A2
5.6485e-53	-0.358986	0.093	0.376	1.08977e-48	SLC9A3
7.94702e-53	-0.293736	0.085	0.368	1.53322e-48	DPP3
9.32363e-53	-0.280118	0.087	0.367	1.79881e-48	TMEM126A
1.36789e-52	-0.341934	0.153	0.467	2.63908e-48	MFSD1
1.41045e-52	-0.486771	0.285	0.597	2.72118e-48	MTLN
1.66544e-52	-0.459433	0.297	0.605	3.21314e-48	NDUFA8
1.73815e-52	-0.32211	0.071	0.339	3.35341e-48	DAB2
2.00999e-52	0.23404	0.129	0	3.87788e-48	CDKN1C
2.06463e-52	-0.436209	0.292	0.609	3.98329e-48	DNPEP
2.0863e-52	-0.490801	0.368	0.673	4.0251e-48	SELENOH
2.33435e-52	0.703547	0.522	0.305	4.50367e-48	NEUROD1
2.56113e-52	-0.328136	0.108	0.4	4.94119e-48	RANBP1
3.15412e-52	-0.358549	0.14	0.438	6.08524e-48	TMX2
3.36402e-52	-0.524342	0.479	0.741	6.4902e-48	CAPNS1
3.81042e-52	-0.402451	0.214	0.535	7.35144e-48	COA6
5.07953e-52	0.682053	0.728	0.597	9.79994e-48	FGF8
5.55327e-52	-0.413772	0.253	0.572	1.07139e-47	CLRN3
5.87484e-52	-0.537706	0.766	0.919	1.13343e-47	TUBB4B
6.10107e-52	-0.512238	0.329	0.636	1.17708e-47	PSMB8
6.23222e-52	-0.498391	0.517	0.784	1.20238e-47	TMCO1
6.51757e-52	-0.548982	0.48	0.743	1.25744e-47	OCIAD2
7.25415e-52	-0.310248	0.084	0.354	1.39954e-47	GGCT
8.70331e-52	-0.387379	0.199	0.526	1.67913e-47	C1QTNF12
9.05064e-52	-0.357324	0.079	0.349	1.74614e-47	ISOC2
1.03682e-51	0.749527	0.689	0.566	2.00034e-47	RASSF7
1.29098e-51	-0.26548	0.09	0.378	2.49069e-47	DHRS7B
1.32892e-51	0.697939	0.569	0.374	2.56389e-47	AC011504.1
1.66288e-51	-0.448094	0.296	0.605	3.20819e-47	ECI1
2.17239e-51	-0.596162	0.688	0.882	4.19119e-47	YBX1
2.56547e-51	-0.388143	0.236	0.557	4.94957e-47	POLE4
2.67627e-51	-0.42496	0.237	0.552	5.16333e-47	GADD45GIP1
3.54438e-51	0.815916	0.741	0.63	6.83818e-47	PRRG3
3.9683e-51	-0.43265	0.312	0.639	7.65604e-47	LAP3
7.2197e-51	0.915272	0.679	0.532	1.3929e-46	AL035078.1
7.67664e-51	-0.504273	0.642	0.854	1.48105e-46	CAPZB
8.73656e-51	-0.284378	0.037	0.276	1.68554e-46	SEMA6D
9.47675e-51	-0.501909	0.373	0.695	1.82835e-46	CLIC5
9.64782e-51	0.249388	0.125	0	1.86135e-46	MBOAT2
1.01099e-50	-0.361142	0.128	0.419	1.9505e-46	LETM1
1.06146e-50	-0.508776	0.011	0.224	2.04788e-46	SULT2A1
1.13989e-50	-0.461519	0.371	0.686	2.19918e-46	TMEM14C
1.15707e-50	-0.319761	0.1	0.382	2.23234e-46	AP5M1
1.39797e-50	-0.287685	0.084	0.357	2.69709e-46	MFSD3
1.61712e-50	-0.454812	0.305	0.613	3.11991e-46	MRPL51
1.62503e-50	-0.52756	0.664	0.861	3.13517e-46	JPT1
1.66271e-50	-0.276825	0.034	0.271	3.20787e-46	RAB29
2.03062e-50	-0.808425	0.05	0.297	3.91767e-46	APOC3
2.16353e-50	-0.296286	0.075	0.341	4.1741e-46	SLC25A15
2.53511e-50	0.258146	0.124	0	4.89099e-46	AL109615.3
2.8383e-50	-0.476296	0.691	0.873	5.47594e-46	USH1C
2.85379e-50	-0.493447	0.437	0.71	5.50582e-46	BRK1
3.0994e-50	-0.501515	0.613	0.845	5.97968e-46	HSD17B11
6.38727e-50	0.47842	0.228	0.046	1.2323e-45	HILPDA
6.65686e-50	0.288234	0.123	0	1.28431e-45	DNAH11
7.61722e-50	-0.254274	0.071	0.332	1.46959e-45	DMAC1
7.7148e-50	-0.30839	0.122	0.409	1.48842e-45	MRPL4
8.57065e-50	-0.486383	0.528	0.782	1.65354e-45	RPS2
9.41924e-50	-0.443382	0.299	0.604	1.81725e-45	NDUFA13
1.12047e-49	-0.384905	0.148	0.446	2.16173e-45	CASP16P
1.16865e-49	-0.532728	0.579	0.792	2.25468e-45	MAP2K2
1.23244e-49	-0.432987	0.24	0.555	2.37776e-45	DDAH1
1.40253e-49	-0.453234	0.335	0.659	2.70591e-45	PSMA5
1.91288e-49	-0.314983	0.102	0.377	3.69053e-45	SEC22C
1.91352e-49	-0.486937	0.447	0.742	3.69175e-45	TM6SF2
2.5318e-49	-0.38406	0.237	0.549	4.8846e-45	CHCHD5
3.30245e-49	-0.444752	0.321	0.633	6.37141e-45	CNIH1
4.71111e-49	0.512744	0.286	0.082	9.08915e-45	HIF1A-AS3
4.79733e-49	-0.351927	0.16	0.455	9.25549e-45	FAM136A
5.72369e-49	-0.421722	0.303	0.623	1.10427e-44	PON2
6.92302e-49	-0.340438	0.127	0.416	1.33566e-44	UBE2G2
1.09146e-48	-0.519504	0.623	0.858	2.10575e-44	CHP1
1.09165e-48	-0.297798	0.073	0.328	2.10612e-44	SH3BGRL
1.22421e-48	-0.262148	0.058	0.31	2.36186e-44	FBXL6
1.32597e-48	-0.523643	0.509	0.746	2.55819e-44	MPC2
1.49e-48	-0.414992	0.27	0.573	2.87467e-44	NDUFC2
1.7062e-48	-0.435346	0.284	0.588	3.29177e-44	DRAP1
1.71331e-48	0.780704	0.415	0.189	3.30548e-44	FAM13A-AS1
1.77284e-48	0.671868	0.544	0.349	3.42034e-44	YPEL3
1.78231e-48	-0.360353	0.142	0.43	3.43862e-44	EPHX1
1.82528e-48	0.765762	0.439	0.23	3.52151e-44	LINC02826
1.85703e-48	-0.343923	0.175	0.472	3.58277e-44	CCT7
2.34804e-48	-0.393056	0.199	0.5	4.53007e-44	JOSD2
2.45473e-48	-0.428399	0.272	0.59	4.7359e-44	VDR
2.65978e-48	-0.445008	0.232	0.544	5.13151e-44	BLNK
2.93871e-48	0.638766	0.811	0.708	5.66965e-44	TNRC6B
3.14958e-48	-0.473313	0.48	0.763	6.07648e-44	NDFIP1
3.17398e-48	-0.331349	0.205	0.526	6.12356e-44	DNAJB11
3.47611e-48	-0.383956	0.243	0.566	6.70646e-44	GRTP1
4.36115e-48	-0.456644	0.189	0.484	8.41397e-44	EHF
4.41024e-48	-0.378263	0.24	0.555	8.50868e-44	IMMT
4.69837e-48	-0.325989	0.182	0.49	9.06457e-44	SCCPDH
5.49844e-48	-0.359901	0.205	0.511	1.06081e-43	TIMM17A
5.67733e-48	-0.276973	0.066	0.314	1.09533e-43	TTC36
6.3597e-48	-0.507404	0.664	0.856	1.22698e-43	SOD1
6.38186e-48	0.731849	0.618	0.446	1.23125e-43	ZBTB20
7.60467e-48	-0.376389	0.286	0.612	1.46717e-43	PGP
7.85329e-48	-0.392005	0.237	0.542	1.51514e-43	TMEM9B
8.22659e-48	0.306627	0.118	0	1.58716e-43	SCN5A
8.79361e-48	-0.604609	0.441	0.724	1.69655e-43	PHLDA2
1.09038e-47	-0.409337	0.397	0.701	2.10367e-43	CDX1
1.12921e-47	-0.393033	0.279	0.593	2.17859e-43	ELOVL5
1.43002e-47	-0.454736	0.223	0.524	2.75894e-43	SELENOI
1.71728e-47	-0.290167	0.089	0.352	3.31315e-43	SLC25A20
1.86832e-47	-0.390389	0.279	0.598	3.60454e-43	ESRRA
1.98112e-47	-0.480046	0.238	0.541	3.82217e-43	KALRN
2.06772e-47	-0.287389	0.087	0.346	3.98925e-43	PARP1
2.11882e-47	-0.457398	0.375	0.659	4.08784e-43	STUB1
2.23232e-47	0.69059	0.735	0.606	4.30682e-43	MYO10
2.51394e-47	-0.415917	0.282	0.589	4.85014e-43	ERH
2.53865e-47	-0.45899	0.316	0.629	4.89783e-43	ST6GALNAC1
2.628e-47	-0.376041	0.2	0.5	5.07021e-43	SNRPC
2.83979e-47	-0.477886	0.402	0.707	5.4788e-43	CCDC47
2.98607e-47	0.669534	0.781	0.732	5.76103e-43	DEK
2.99706e-47	-0.26364	0.03	0.25	5.78222e-43	AC022613.1
3.06305e-47	-0.258264	0.069	0.321	5.90954e-43	MSRB1
3.22071e-47	-0.509487	0.673	0.881	6.21373e-43	CD9
3.4831e-47	0.706722	0.559	0.368	6.71995e-43	SOCS2
3.57473e-47	-0.354243	0.146	0.435	6.89673e-43	IDH3A
4.28273e-47	-0.339063	0.186	0.485	8.26267e-43	PLA2G12B
4.72697e-47	-0.568251	0.447	0.708	9.11974e-43	TUBA1C
5.79775e-47	-0.327056	0.085	0.342	1.11856e-42	PRLR
6.28851e-47	-0.461898	0.32	0.64	1.21324e-42	PHLPP2
7.47039e-47	-0.361149	0.193	0.497	1.44126e-42	FKBP3
7.61466e-47	-0.375517	0.165	0.454	1.4691e-42	MAN1A1
7.75599e-47	-0.488782	0.477	0.747	1.49636e-42	EEF1B2
7.82424e-47	-0.288456	0.117	0.392	1.50953e-42	SLC49A4
8.10186e-47	-0.517817	0.441	0.731	1.56309e-42	RNF128
1.0576e-46	-0.272122	0.046	0.279	2.04043e-42	GFM1
1.17047e-46	-0.423471	0.293	0.618	2.25819e-42	STAT1
1.27699e-46	-0.408019	0.11	0.371	2.46369e-42	EMB
1.31718e-46	-0.352725	0.197	0.5	2.54123e-42	COQ9
1.42334e-46	-0.242896	0.053	0.29	2.74605e-42	POP5
1.43379e-46	0.718144	0.567	0.388	2.76621e-42	PPM1K
1.47767e-46	-0.281553	0.095	0.355	2.85086e-42	TACO1
1.49495e-46	0.678904	0.647	0.502	2.88421e-42	NMD3
1.75004e-46	-0.393745	0.317	0.641	3.37636e-42	RWDD1
2.06343e-46	-0.460917	0.546	0.802	3.98097e-42	HADHB
2.29128e-46	-0.294459	0.067	0.313	4.42056e-42	A1CF
2.30446e-46	-0.326659	0.145	0.435	4.446e-42	USP14
2.34813e-46	-0.39944	0.251	0.563	4.53024e-42	RHOD
2.46431e-46	-0.247589	0.046	0.277	4.75439e-42	BLVRA
2.55192e-46	-0.32967	0.179	0.48	4.92342e-42	MRPL55
2.59639e-46	-0.509595	0.536	0.769	5.00921e-42	EEF1D
2.84847e-46	-0.509549	0.583	0.802	5.49556e-42	CALM3
2.92682e-46	-0.323188	0.15	0.442	5.64671e-42	RMDN1
2.97218e-46	-0.321171	0.149	0.437	5.73424e-42	MSRA
3.02219e-46	-0.299723	0.117	0.392	5.83071e-42	HERC6
3.22668e-46	-0.343905	0.215	0.521	6.22523e-42	PSMC4
3.2909e-46	-0.265542	0.064	0.306	6.34914e-42	ITPA
3.32563e-46	-0.462933	0.211	0.501	6.41615e-42	UGT1A1
4.06899e-46	-0.317598	0.068	0.312	7.85031e-42	PRKDC
4.33277e-46	-0.489185	0.506	0.767	8.35921e-42	AGR3
5.19478e-46	-0.31447	0.154	0.44	1.00223e-41	GRHPR
6.01301e-46	-0.340355	0.183	0.483	1.16009e-41	SNX5
7.04277e-46	-0.39186	0.273	0.575	1.35876e-41	TMEM14A
7.68428e-46	-0.319063	0.118	0.391	1.48253e-41	BDH2
7.81709e-46	-0.463072	0.815	0.937	1.50815e-41	FAM3B
8.25978e-46	-0.365681	0.243	0.552	1.59356e-41	ABO
1.03854e-45	0.637517	0.61	0.409	2.00365e-41	MARCKSL1
1.23136e-45	-0.346213	0.21	0.515	2.37567e-41	ACO1
1.3819e-45	-0.441643	0.381	0.686	2.6661e-41	XRCC6
1.64043e-45	-0.472665	0.526	0.775	3.16489e-41	TECR
1.66866e-45	0.51457	0.328	0.118	3.21935e-41	AP000769.1
1.83473e-45	-0.387345	0.251	0.554	3.53974e-41	SNU13
1.87977e-45	-0.406896	0.274	0.579	3.62664e-41	SSBP1
2.14087e-45	0.720923	0.693	0.562	4.13038e-41	INSR
2.32388e-45	-0.3346	0.151	0.441	4.48347e-41	ENDOD1
2.45749e-45	-0.274958	0.099	0.356	4.74124e-41	EMC9
2.60566e-45	0.448999	0.112	0	5.0271e-41	AKAP12
2.95329e-45	-0.488468	0.565	0.808	5.69779e-41	LAMP1
2.98927e-45	-0.342849	0.164	0.452	5.7672e-41	IFIT1
3.76429e-45	-0.360644	0.306	0.622	7.26244e-41	VPS36
3.83954e-45	-0.32678	0.115	0.382	7.40763e-41	TMEM236
4.61344e-45	-0.477329	0.46	0.722	8.90071e-41	PPCS
4.92059e-45	-0.57794	0.016	0.214	9.49329e-41	CUBN
5.38936e-45	-0.283557	0.151	0.438	1.03977e-40	ACP2
6.26601e-45	0.643756	0.514	0.303	1.2089e-40	SCARB1
6.78711e-45	0.216868	0.111	0	1.30944e-40	S100A2
6.78711e-45	0.261717	0.111	0	1.30944e-40	HAP1
7.38989e-45	-0.336755	0.192	0.487	1.42573e-40	ECHDC1
8.71028e-45	-0.534882	0.775	0.921	1.68047e-40	PRDX5
9.73963e-45	-0.399842	0.303	0.607	1.87907e-40	PSMA3
1.03287e-44	-0.503529	0.706	0.868	1.99272e-40	RPS27A
1.10851e-44	-0.262994	0.091	0.346	2.13865e-40	HDDC2
1.23587e-44	-0.237362	0.069	0.31	2.38437e-40	TOMM40
1.23869e-44	-0.295102	0.119	0.388	2.3898e-40	KBTBD11
1.24224e-44	-0.321155	0.142	0.422	2.39665e-40	TRIM44
1.31156e-44	0.669688	0.839	0.779	2.53039e-40	SQLE
1.35003e-44	-0.282913	0.142	0.426	2.60462e-40	ESD
1.43344e-44	-0.345657	0.201	0.497	2.76553e-40	CS
1.49071e-44	-0.454837	0.638	0.842	2.87603e-40	ALDH2
1.72356e-44	-0.243079	0.031	0.241	3.32527e-40	ATIC
1.78212e-44	-0.323855	0.134	0.405	3.43824e-40	SIGMAR1
2.11053e-44	-0.309878	0.173	0.464	4.07185e-40	TMEM82
2.19022e-44	-0.617829	0.338	0.622	4.22558e-40	ANXA10
2.37569e-44	-0.355128	0.214	0.513	4.58343e-40	STRADB
2.58882e-44	-0.325116	0.194	0.492	4.9946e-40	ANAPC5
2.85295e-44	-0.468756	0.599	0.817	5.50419e-40	RPL6
3.26088e-44	-0.318588	0.169	0.459	6.29121e-40	PYGB
3.68283e-44	0.597052	0.387	0.152	7.10529e-40	PNCK
3.75193e-44	-0.47292	0.447	0.721	7.2386e-40	COMTD1
3.77523e-44	-0.343461	0.201	0.49	7.28355e-40	CCND3
4.35524e-44	0.844281	0.46	0.25	8.40256e-40	FBXO32
4.59573e-44	0.234276	0.108	0	8.86653e-40	DHRS9
5.21246e-44	0.741801	0.718	0.52	1.00564e-39	SLC11A2
6.62277e-44	-0.250552	0.082	0.328	1.27773e-39	POLR2G
6.68126e-44	-0.374701	0.162	0.442	1.28902e-39	UGT1A10
6.95789e-44	-0.501228	0.691	0.862	1.34239e-39	GLRX
7.92492e-44	-0.610443	0.517	0.799	1.52896e-39	TM9SF2
8.33877e-44	-0.362572	0.146	0.417	1.6088e-39	GDPD3
8.97554e-44	-0.310094	0.119	0.386	1.73165e-39	ELOVL7
9.66301e-44	-0.346567	0.18	0.46	1.86428e-39	BOLA3
1.04e-43	-0.451513	0.742	0.884	2.00647e-39	RPS9
1.18596e-43	-0.274424	0.077	0.319	2.28807e-39	SHLD2
1.19328e-43	-0.36767	0.199	0.489	2.30219e-39	TMEM33
1.30976e-43	-0.382521	0.274	0.57	2.52691e-39	RNF167
1.49318e-43	-0.540569	0.461	0.732	2.8808e-39	TMEM176A
1.51983e-43	-0.300632	0.2	0.494	2.9322e-39	TBCB
1.97062e-43	-0.479516	0.411	0.66	3.80191e-39	SLIRP
1.99854e-43	-0.375308	0.103	0.356	3.85578e-39	SLC28A1
2.18303e-43	-0.340317	0.229	0.526	4.21172e-39	MRPS15
2.64703e-43	-0.447744	0.427	0.707	5.10692e-39	OGDH
2.77458e-43	-0.424242	0.338	0.621	5.35299e-39	TPMT
2.87973e-43	-0.463284	0.483	0.737	5.55585e-39	MLF2
2.88271e-43	-0.453818	0.945	0.993	5.56162e-39	MYL6
2.92148e-43	0.642348	0.549	0.37	5.6364e-39	PLAG1
3.76072e-43	-0.275068	0.086	0.331	7.25555e-39	FAR1
3.89401e-43	0.626916	0.564	0.395	7.51271e-39	GANC
4.22402e-43	0.462143	0.206	0.044	8.1494e-39	KRT12
4.34394e-43	-0.358756	0.204	0.494	8.38077e-39	LRRC19
4.5328e-43	-0.38373	0.271	0.556	8.74513e-39	PXMP2
4.77547e-43	-0.346715	0.2	0.483	9.21331e-39	FAM174C
5.21524e-43	-0.278539	0.135	0.41	1.00618e-38	DHX29
5.47097e-43	-0.329133	0.213	0.505	1.05551e-38	MGMT
5.47165e-43	-0.297142	0.156	0.432	1.05564e-38	GLRX2
6.26029e-43	-0.215098	0.03	0.235	1.2078e-38	HSPBP1
6.54683e-43	-0.503409	0.421	0.7	1.26308e-38	MGST1
8.01687e-43	-0.208329	0.036	0.245	1.5467e-38	NAA10
8.36266e-43	-0.271476	0.081	0.321	1.61341e-38	COX10
9.01195e-43	-0.306078	0.175	0.458	1.73868e-38	SRA1
1.09892e-42	-0.458307	0.899	0.984	2.12014e-38	ITM2B
1.14109e-42	-0.255493	0.071	0.304	2.2015e-38	TBX10
1.24575e-42	-0.494609	0.49	0.776	2.40343e-38	NCL
1.4205e-42	-0.380018	0.343	0.642	2.74058e-38	MAPK13
1.50348e-42	0.737049	0.788	0.782	2.90067e-38	C4orf3
1.54151e-42	0.657963	0.474	0.275	2.97404e-38	BICC1
1.54956e-42	-0.442691	0.555	0.789	2.98956e-38	RAB2A
1.57558e-42	-0.363548	0.27	0.57	3.03977e-38	PDCD5
1.7756e-42	-0.393177	0.396	0.682	3.42566e-38	POR
1.9118e-42	-0.257088	0.112	0.367	3.68844e-38	MRPL47
2.09049e-42	0.183783	0.104	0	4.03318e-38	LINC01678
2.40433e-42	0.665625	0.897	0.856	4.63867e-38	CD55
2.41774e-42	-0.30189	0.119	0.375	4.66454e-38	NUDT5
2.65573e-42	-0.293922	0.087	0.332	5.12371e-38	CLCN5
2.67692e-42	-0.249287	0.098	0.35	5.16458e-38	KIF21A
2.9886e-42	0.874424	0.859	0.878	5.7659e-38	FXYD3
3.3338e-42	-0.3871	0.268	0.565	6.43191e-38	DPH3
3.71127e-42	-0.437736	0.488	0.763	7.16016e-38	EIF3A
3.76375e-42	-0.442968	0.436	0.697	7.2614e-38	AP1S1
3.9766e-42	-0.38785	0.282	0.575	7.67205e-38	WDR34
4.02839e-42	0.641433	0.885	0.898	7.77197e-38	PGK1
4.11644e-42	-0.574581	0.579	0.812	7.94185e-38	TDP2
4.37519e-42	-0.408955	0.324	0.625	8.44105e-38	DCAF11
4.7757e-42	-0.395782	0.308	0.615	9.21376e-38	CYP4F12
4.96736e-42	0.378013	0.261	0.08	9.58354e-38	RNASE4
5.18646e-42	-0.264995	0.132	0.396	1.00062e-37	TXNDC9
6.26051e-42	-0.250001	0.108	0.359	1.20784e-37	ARRB2
6.33288e-42	-0.248163	0.077	0.313	1.2218e-37	ZNF428
6.689e-42	-0.191917	0	0.169	1.29051e-37	SFRP5
6.70464e-42	-0.225419	0.068	0.297	1.29353e-37	NABP2
6.99786e-42	-0.297803	0.148	0.412	1.3501e-37	MRPL11
7.689e-42	-0.436131	0.415	0.679	1.48344e-37	NEDD8
9.10349e-42	-0.213895	0.036	0.243	1.75634e-37	NDUFAF4
9.77544e-42	-0.437625	0.818	0.917	1.88598e-37	ANXA11
1.2233e-41	-0.424576	0.62	0.833	2.36011e-37	RBM47
1.35021e-41	-0.234193	0.051	0.27	2.60495e-37	UROS
1.39721e-41	-0.283162	0.155	0.422	2.69563e-37	NBDY
1.40437e-41	0.173645	0.102	0	2.70945e-37	TTC9
1.40437e-41	0.260003	0.102	0	2.70945e-37	AC110014.1
1.6109e-41	-0.44742	0.855	0.955	3.10791e-37	RPL28
1.68526e-41	0.569569	0.809	0.748	3.25137e-37	DNM2
1.715e-41	-0.462975	0.577	0.793	3.30876e-37	CHMP2A
1.78795e-41	-0.47366	0.304	0.592	3.4495e-37	PLD1
2.05776e-41	-0.294838	0.18	0.46	3.97003e-37	QARS
2.07052e-41	-0.291751	0.182	0.469	3.99465e-37	CCT4
2.07395e-41	-0.321011	0.237	0.534	4.00127e-37	EIF3G
2.12208e-41	-0.340483	0.212	0.491	4.09413e-37	PSMC3
2.68872e-41	-0.235476	0.085	0.327	5.18734e-37	CROT
2.85784e-41	-0.475297	0.611	0.792	5.51362e-37	SEC61B
2.97236e-41	-0.207265	0.048	0.263	5.73457e-37	PDSS1
3.17732e-41	-0.232646	0.091	0.334	6.13001e-37	EMC8
3.32709e-41	-0.280702	0.122	0.377	6.41896e-37	ST6GALNAC4
3.6364e-41	0.192839	0.101	0	7.01571e-37	FKBP9P1
3.69993e-41	-0.440813	0.43	0.702	7.13827e-37	COMT
3.72321e-41	-0.339489	0.249	0.543	7.18318e-37	EMC7
3.8068e-41	-0.273167	0.159	0.435	7.34446e-37	LEPROTL1
4.15701e-41	-0.474266	0.876	0.98	8.02011e-37	CYSTM1
4.16129e-41	-0.211551	0.011	0.192	8.02837e-37	AL121974.1
4.19557e-41	-0.301371	0.185	0.465	8.09452e-37	ETF1
4.23456e-41	-0.327111	0.218	0.501	8.16975e-37	PA2G4
4.46518e-41	-0.375197	0.335	0.626	8.61468e-37	RPS6KA1
4.60596e-41	-0.302203	0.219	0.508	8.88627e-37	CLPP
5.24135e-41	-0.267708	0.02	0.208	1.01121e-36	CPS1
5.49562e-41	-0.42021	0.401	0.662	1.06027e-36	TRAPPC1
5.64539e-41	-0.372948	0.34	0.627	1.08917e-36	VDAC3
5.91781e-41	-0.482427	0.548	0.764	1.14172e-36	NDUFC1
7.21479e-41	-0.32868	0.218	0.506	1.39195e-36	C6orf136
7.50859e-41	-0.283328	0.205	0.494	1.44863e-36	BECN1
7.76965e-41	-0.289822	0.12	0.374	1.499e-36	SLC35D1
8.42366e-41	-0.580378	0.027	0.219	1.62518e-36	FGF19
8.54891e-41	-0.412938	0.45	0.735	1.64934e-36	PLPP2
9.63625e-41	0.546093	0.797	0.734	1.85912e-36	ERBB3
1.04934e-40	-0.410967	0.33	0.609	2.02448e-36	ADRM1
1.10335e-40	-0.525252	0.422	0.672	2.12869e-36	CDC42EP5
1.18089e-40	-0.209768	0.035	0.233	2.27829e-36	SLC6A9
1.24017e-40	-0.319538	0.035	0.235	2.39267e-36	C8G
1.24818e-40	-0.282198	0.104	0.35	2.40811e-36	ACADM
1.32412e-40	0.709627	0.705	0.597	2.55462e-36	PNRC1
1.33621e-40	-0.367129	0.318	0.612	2.57796e-36	KIF3B
1.37824e-40	-0.234104	0.091	0.332	2.65905e-36	BRMS1
1.45207e-40	-0.266285	0.148	0.415	2.80149e-36	MRPS11
1.47355e-40	-0.449836	0.43	0.691	2.84292e-36	PLEKHJ1
1.51866e-40	-0.309047	0.243	0.532	2.92995e-36	TEX264
1.72371e-40	-0.33885	0.264	0.566	3.32555e-36	RTCA
1.92785e-40	-0.24614	0.085	0.321	3.7194e-36	BCAP29
2.37456e-40	-0.350544	0.297	0.594	4.58124e-36	EID1
2.6101e-40	0.702839	0.784	0.722	5.03567e-36	FHL2
2.77472e-40	-0.273696	0.102	0.348	5.35328e-36	PI4K2B
2.93803e-40	-0.212379	0.07	0.296	5.66835e-36	MRPL40
2.98588e-40	-0.318296	0.229	0.52	5.76066e-36	UCHL5
2.99335e-40	-0.338396	0.13	0.377	5.77506e-36	GLTPD2
3.23126e-40	-0.38885	0.347	0.635	6.23406e-36	PRDX3
3.64858e-40	-0.310442	0.105	0.349	7.03921e-36	PBLD
3.67348e-40	-0.386945	0.27	0.556	7.08725e-36	UGT8
4.28363e-40	0.546946	0.893	0.859	8.26441e-36	FDPS
4.48115e-40	0.510336	0.319	0.128	8.64548e-36	MPZL2
4.6159e-40	-0.216619	0	0.162	8.90546e-36	MPP1
5.07772e-40	-0.302589	0.169	0.437	9.79644e-36	GALM
5.58358e-40	-0.479157	0.542	0.759	1.07724e-35	PSMB1
5.83728e-40	-0.305054	0.201	0.485	1.12619e-35	MFN2
6.27838e-40	0.646576	0.563	0.406	1.21129e-35	IRF2BPL
6.2885e-40	0.197298	0.098	0	1.21324e-35	AC073429.2
6.2885e-40	0.187237	0.098	0	1.21324e-35	CAPN14
7.27696e-40	0.592386	0.71	0.62	1.40394e-35	NPEPPS
8.26346e-40	-0.296462	0.172	0.448	1.59427e-35	PLEKHS1
8.40694e-40	0.535721	0.865	0.844	1.62195e-35	KTN1
1.01027e-39	-0.229649	0.087	0.322	1.94911e-35	PSMG3
1.14563e-39	0.532038	0.257	0.08	2.21027e-35	GABRE
1.16936e-39	-0.433998	0.485	0.737	2.25604e-35	ITPK1
1.21621e-39	-0.58243	0.539	0.798	2.34644e-35	CA4
1.28929e-39	-0.326377	0.225	0.513	2.48743e-35	PHYH
1.41215e-39	-0.381211	0.332	0.609	2.72445e-35	RTRAF
1.5202e-39	-0.395822	0.383	0.671	2.93292e-35	CDC37
1.52408e-39	0.511206	0.396	0.197	2.9404e-35	AC018557.2
1.54276e-39	-0.296917	0.25	0.544	2.97646e-35	PBDC1
1.62409e-39	0.18287	0.097	0	3.13335e-35	FGF11
1.64982e-39	-0.206906	0.046	0.252	3.183e-35	COMMD8
1.73956e-39	-0.312935	0.744	0.908	3.35613e-35	RPL12
1.74931e-39	-0.225423	0.08	0.308	3.37495e-35	CYP4V2
1.78045e-39	0.582729	0.538	0.333	3.43502e-35	SCNN1A
1.79243e-39	0.912718	0.646	0.544	3.45814e-35	ZFAS1
1.97027e-39	0.440293	0.228	0.062	3.80125e-35	AC079466.1
2.18172e-39	-0.406068	0.298	0.579	4.20919e-35	RHOU
2.27054e-39	-0.432574	0.801	0.917	4.38056e-35	TPM3
2.36981e-39	-0.287866	0.155	0.423	4.57207e-35	GCLC
2.64686e-39	-0.264493	0.078	0.302	5.10659e-35	ARHGDIG
2.75992e-39	-0.303011	0.275	0.573	5.32472e-35	RNH1
2.77882e-39	-0.384415	0.113	0.352	5.36117e-35	ALPI
2.83429e-39	0.708543	0.648	0.528	5.4682e-35	RGPD4-AS1
3.68214e-39	-0.206255	0.046	0.249	7.10394e-35	TMEM177
3.8436e-39	0.644233	0.515	0.352	7.41545e-35	SRGAP2B
3.87326e-39	-0.286741	0.179	0.454	7.47269e-35	LARS
4.03543e-39	-0.485055	0.652	0.832	7.78556e-35	RPL35
4.21229e-39	-0.234313	0.102	0.344	8.12678e-35	HAAO
4.99083e-39	-0.429655	0.374	0.641	9.6288e-35	RPS19BP1
5.11723e-39	-0.419504	0.767	0.907	9.87267e-35	FAU
5.20701e-39	-0.347584	0.266	0.554	1.00459e-34	C11orf24
5.38279e-39	0.499355	0.425	0.233	1.0385e-34	ZNF395
5.53781e-39	-0.293287	0.148	0.404	1.06841e-34	ILF2
6.94281e-39	0.668758	0.663	0.541	1.33948e-34	AC009315.1
7.62287e-39	-0.438236	0.662	0.848	1.47068e-34	WDR1
7.65803e-39	0.777519	0.52	0.351	1.47746e-34	MUC20
7.68449e-39	-0.426143	0.634	0.826	1.48257e-34	MGAT4B
8.00393e-39	-0.248966	0.047	0.25	1.5442e-34	GSTM1
8.13323e-39	-0.3876	0.396	0.677	1.56914e-34	ISX
8.29802e-39	-0.352409	0.291	0.569	1.60094e-34	LYPLA1
8.54864e-39	0.696626	0.852	0.772	1.64929e-34	TFF1
8.61938e-39	-0.299497	0.214	0.498	1.66294e-34	TMEM230
8.86357e-39	-0.225075	0.024	0.207	1.71005e-34	VWA8
8.88682e-39	-0.449172	0.475	0.747	1.71453e-34	ARHGDIA
9.00177e-39	0.579021	0.883	0.901	1.73671e-34	PTTG1IP
1.00101e-38	-0.26241	0.121	0.37	1.93125e-34	MRPL19
1.00226e-38	-0.387763	0.455	0.719	1.93366e-34	RPS4Y1
1.04528e-38	0.606131	0.525	0.36	2.01666e-34	RBPJ
1.08117e-38	0.193378	0.095	0	2.08589e-34	RNF39
1.20922e-38	-0.336456	0.197	0.465	2.33294e-34	RPS2P5
1.26688e-38	-0.701995	0.33	0.595	2.4442e-34	CD74
1.45683e-38	-0.253198	0.063	0.277	2.81067e-34	IDE
1.46076e-38	-0.215725	0.024	0.205	2.81824e-34	WDR77
1.51167e-38	0.514662	0.268	0.087	2.91647e-34	HLA-G
1.54228e-38	-0.244921	0.124	0.371	2.97552e-34	ARL2
1.61665e-38	-0.2754	0.153	0.414	3.119e-34	LYN
1.71952e-38	1.30992	0.498	0.297	3.31747e-34	GDF15
2.08188e-38	-0.313133	0.271	0.561	4.01657e-34	DGKZ
2.21149e-38	-0.30277	0.161	0.417	4.26663e-34	MRPL37
2.42602e-38	-0.30911	0.242	0.53	4.68052e-34	PSMD3
2.47059e-38	-0.462347	0.46	0.727	4.7665e-34	CAP1
2.78686e-38	0.172317	0.094	0	5.37669e-34	MIR4435-2HG
2.78686e-38	0.242467	0.094	0	5.37669e-34	CCN4
2.94859e-38	-0.24028	0.099	0.332	5.68871e-34	TMEM223
2.98137e-38	-0.329779	0.267	0.552	5.75195e-34	CUTA
2.98945e-38	-0.327565	0.259	0.547	5.76755e-34	DERA
3.00165e-38	-0.294095	0.165	0.425	5.79107e-34	NSMF
3.17795e-38	0.596212	0.338	0.146	6.13121e-34	PTPRB
3.19142e-38	-0.514353	0.589	0.764	6.1572e-34	RPL27
3.321e-38	-0.34513	0.248	0.532	6.40721e-34	TMEM171
3.61663e-38	-0.251381	0.137	0.393	6.97757e-34	DECR2
4.59705e-38	-0.19635	0.055	0.262	8.86909e-34	ALG3
5.12668e-38	0.447339	0.998	1	9.8909e-34	MT-RNR2
5.2325e-38	-0.296322	0.21	0.489	1.00951e-33	ICMT
5.68986e-38	-0.207303	0.085	0.313	1.09774e-33	SLC2A8
5.69146e-38	-0.406362	0.433	0.69	1.09805e-33	RPSA
6.3472e-38	-0.311712	0.165	0.423	1.22457e-33	LRPPRC
6.6607e-38	-0.270684	0.184	0.453	1.28505e-33	RBM42
7.63286e-38	-0.379188	0.366	0.65	1.47261e-33	GTF3C6
8.71019e-38	-0.279725	0.093	0.325	1.68046e-33	PPARGC1B
9.91376e-38	-0.300259	0.212	0.485	1.91266e-33	ANKS4B
1.09934e-37	-0.326754	0.247	0.517	2.12095e-33	TXNL4A
1.22221e-37	-0.453538	0.502	0.719	2.35802e-33	LAMTOR4
1.3274e-37	-0.220694	0.059	0.266	2.56095e-33	RITA1
1.40394e-37	0.629933	0.467	0.283	2.70863e-33	AC068831.1
1.52961e-37	-0.42136	0.782	0.928	2.95107e-33	HNRNPA2B1
1.58816e-37	-0.338245	0.305	0.59	3.06404e-33	ARPC5L
1.60595e-37	-0.314827	0.265	0.541	3.09836e-33	IAH1
1.71353e-37	-0.254759	0.101	0.332	3.30591e-33	SCAMP3
1.74901e-37	-0.23902	0.086	0.308	3.37437e-33	SDAD1
1.8481e-37	0.179301	0.092	0	3.56555e-33	MLPH
1.89155e-37	-0.269398	0.162	0.419	3.64936e-33	PSMC2
2.00578e-37	-0.26394	0.081	0.303	3.86976e-33	SLC43A2
2.08884e-37	-0.240783	0.137	0.386	4.03e-33	LXN
2.12027e-37	-0.238833	0.145	0.403	4.09063e-33	PSMD14
2.13251e-37	0.555793	0.401	0.201	4.11426e-33	PLAUR
2.23054e-37	-0.328561	0.115	0.351	4.30339e-33	PHGDH
2.31973e-37	-0.24256	0.204	0.482	4.47546e-33	SMIM12
2.43987e-37	-0.455184	0.612	0.842	4.70725e-33	MX1
2.47172e-37	-0.144401	0	0.151	4.7687e-33	LYSMD2
2.50569e-37	-0.297424	0.166	0.423	4.83422e-33	BANF1
2.51705e-37	-0.283703	0.271	0.566	4.85614e-33	PCYT1A
2.68092e-37	-0.287563	0.142	0.395	5.1723e-33	DDX21
2.74709e-37	0.599227	0.476	0.297	5.29996e-33	POT1-AS1
2.83509e-37	0.602261	0.459	0.275	5.46973e-33	ZNF280B
2.97755e-37	-0.403673	0.464	0.735	5.74458e-33	SNX6
3.18909e-37	-0.228804	0.101	0.336	6.15271e-33	QDPR
3.61996e-37	-0.320016	0.122	0.361	6.98399e-33	AKR7L
3.65616e-37	-0.227391	0.157	0.421	7.05383e-33	FASTK
4.1046e-37	-0.31809	0.245	0.527	7.91901e-33	GAS6
4.44709e-37	0.635	0.843	0.851	8.57976e-33	MSMO1
4.56959e-37	-0.31861	0.265	0.557	8.81612e-33	PSMD13
4.57309e-37	0.629875	0.535	0.356	8.82287e-33	TRIB3
4.75463e-37	0.175522	0.091	0	9.17311e-33	JAML
4.87603e-37	0.627896	0.625	0.52	9.40732e-33	CARHSP1
5.13005e-37	-0.271431	0.095	0.324	9.8974e-33	YTHDC2
5.4798e-37	-0.386378	0.421	0.68	1.05722e-32	ATP6V1F
6.01287e-37	-0.335472	0.294	0.574	1.16006e-32	PSMA4
6.21971e-37	-0.367201	0.38	0.661	1.19997e-32	ATP6V1D
6.43366e-37	-0.286122	0.212	0.491	1.24125e-32	SUCLA2
6.4846e-37	0.510692	0.286	0.108	1.25107e-32	ATP2B4
6.74924e-37	-0.190301	0.013	0.179	1.30213e-32	BST1
6.79812e-37	-0.203728	0.04	0.233	1.31156e-32	SHTN1
7.32218e-37	0.628761	0.554	0.383	1.41267e-32	USP6NL
7.43794e-37	-0.23813	0.116	0.352	1.435e-32	OSGIN1
7.85421e-37	-0.313658	0.257	0.547	1.51531e-32	SOX6
9.10866e-37	-0.219672	0.105	0.338	1.75733e-32	DMAC2L
9.34714e-37	-0.286593	0.218	0.486	1.80334e-32	PSMD9
9.41484e-37	0.616311	0.482	0.297	1.81641e-32	EFNA1
9.87206e-37	-0.28805	0.16	0.413	1.90462e-32	PKP2
1.00991e-36	-0.24009	0.132	0.377	1.94842e-32	DHRS1
1.01179e-36	-0.371469	0.472	0.74	1.95205e-32	ZC3H15
1.15534e-36	-0.270147	0.201	0.466	2.22901e-32	PDZD11
1.22245e-36	0.164114	0.09	0	2.35847e-32	AC011298.1
1.25942e-36	-0.382032	0.383	0.658	2.4298e-32	UFC1
1.38504e-36	-0.217191	0.095	0.322	2.67216e-32	TUBAL3
1.43563e-36	-0.55144	0.667	0.891	2.76977e-32	REG4
1.6786e-36	-0.328663	0.233	0.508	3.23852e-32	JAG1
1.82481e-36	-0.219802	0.104	0.336	3.5206e-32	APIP
2.01692e-36	-0.268242	0.23	0.505	3.89124e-32	RTF2
2.06793e-36	-0.35272	0.385	0.68	3.98966e-32	EMC10
2.06854e-36	-0.215959	0.116	0.355	3.99084e-32	CDC123
2.22642e-36	-0.346233	0.33	0.611	4.29543e-32	OSTC
2.359e-36	-0.196465	0.074	0.286	4.55121e-32	CCDC51
2.7383e-36	-0.217117	0.086	0.305	5.283e-32	DUS1L
3.10195e-36	-0.193568	0.075	0.289	5.9846e-32	NHP2
3.11765e-36	-0.402521	0.704	0.828	6.01488e-32	RPS16
3.14102e-36	0.151869	0.089	0	6.05997e-32	LINC00869
3.36465e-36	-0.203908	0.027	0.202	6.49143e-32	MAP7D2
3.51493e-36	-0.258682	0.147	0.395	6.78136e-32	LARP4
3.56217e-36	-0.334668	0.268	0.538	6.8725e-32	PPP1R14B
3.57485e-36	-0.397667	0.474	0.719	6.89696e-32	UBE2L3
3.5899e-36	-0.224905	0.095	0.32	6.926e-32	TSPAN7
3.61396e-36	-0.19039	0.051	0.249	6.97241e-32	SNX24
3.79124e-36	-0.265485	0.222	0.506	7.31445e-32	AAGAB
3.80642e-36	-0.295501	0.276	0.568	7.34372e-32	CCT8
4.05305e-36	-0.177918	0.053	0.251	7.81954e-32	SMIM4
4.23133e-36	-0.303262	0.229	0.494	8.1635e-32	ILVBL
4.30925e-36	-0.217438	0.1	0.329	8.31384e-32	MRPL58
4.38874e-36	-0.306692	0.227	0.498	8.4672e-32	MRPL54
4.48753e-36	-0.37313	0.535	0.785	8.65779e-32	WASL
4.82015e-36	-0.425398	0.623	0.843	9.29951e-32	CTSA
5.13739e-36	-0.176529	0.027	0.203	9.91156e-32	MON1A
5.23352e-36	0.404133	0.307	0.126	1.0097e-31	GRB7
5.54902e-36	-0.132906	0	0.146	1.07057e-31	AL133299.1
5.84023e-36	0.603473	0.453	0.275	1.12675e-31	AC004386.1
6.29711e-36	-0.249973	0.125	0.363	1.2149e-31	URM1
6.49352e-36	-0.239496	0.184	0.452	1.25279e-31	PSMD6
7.5995e-36	-0.316888	0.233	0.499	1.46617e-31	VPS25
7.85038e-36	-0.243107	0.061	0.263	1.51457e-31	GCNT2
8.06559e-36	0.211416	0.088	0	1.55609e-31	FOXQ1
8.06559e-36	0.211199	0.088	0	1.55609e-31	ST8SIA6-AS1
8.23871e-36	-0.289371	0.207	0.472	1.58949e-31	GET3
8.46324e-36	-0.43477	0.019	0.187	1.63281e-31	CXCL2
9.27857e-36	0.54109	0.43	0.243	1.79011e-31	SHH
9.9301e-36	-0.214895	0.087	0.303	1.91581e-31	CIAPIN1
1.15461e-35	-0.225397	0.13	0.371	2.22759e-31	POP4
1.20067e-35	0.717172	0.696	0.614	2.31646e-31	SSH1
1.43133e-35	-0.432178	0.967	0.998	2.76146e-31	TSPAN8
1.54359e-35	-0.210678	0.123	0.361	2.97804e-31	CYB561D2
1.57755e-35	-0.197198	0.074	0.284	3.04357e-31	PCCB
1.61513e-35	-0.442652	0.617	0.82	3.11607e-31	GDI2
1.70466e-35	-0.453122	0.111	0.329	3.2888e-31	MATN2
1.73268e-35	-0.288998	0.245	0.522	3.34287e-31	CMTM6
1.74775e-35	-0.244157	0.01	0.168	3.37193e-31	CD36
1.86473e-35	-0.321932	0.311	0.587	3.59762e-31	SYPL1
1.88377e-35	-0.252746	0.148	0.393	3.63437e-31	ACER3
1.95924e-35	0.621384	0.559	0.392	3.77997e-31	GLUL
2.04137e-35	-0.292012	0.122	0.355	3.93842e-31	AQP7
2.0698e-35	0.141872	0.087	0	3.99326e-31	AL162582.1
2.0698e-35	0.166959	0.087	0	3.99326e-31	RBP3
2.0698e-35	0.151138	0.087	0	3.99326e-31	ELFN2
2.17965e-35	-0.256243	0.147	0.388	4.2052e-31	RPL26L1
2.5529e-35	-0.197761	0.079	0.291	4.92531e-31	CEBPA
2.62355e-35	-0.166288	0.035	0.215	5.06161e-31	C7orf50
2.88717e-35	-0.248841	0.195	0.466	5.57022e-31	BCKDHB
3.45919e-35	-0.423217	0.278	0.546	6.67381e-31	LGMN
3.73929e-35	-0.168556	0.049	0.24	7.21421e-31	LSM10
4.76957e-35	-0.198387	0.056	0.253	9.20193e-31	IMP4
4.81553e-35	0.755868	0.737	0.742	9.29061e-31	RPS27
5.21754e-35	-0.366254	0.363	0.633	1.00662e-30	PSMD11
5.30218e-35	-0.417478	0.526	0.753	1.02295e-30	FKBP1A
6.13815e-35	-0.225447	0.14	0.381	1.18423e-30	MRPL36
6.30313e-35	-0.326785	0.267	0.547	1.21606e-30	PPA2
6.36156e-35	-0.449842	0.887	0.969	1.22734e-30	ANXA2
6.78534e-35	0.846988	0.986	0.998	1.3091e-30	TMSB10
7.36357e-35	-0.43864	0.475	0.743	1.42065e-30	GLS
8.19453e-35	-0.289571	0.231	0.503	1.58097e-30	PNPLA6
8.67e-35	-0.241702	0	0.141	1.6727e-30	ENPP7
8.85123e-35	-0.352652	0.441	0.715	1.70767e-30	SERBP1
9.21305e-35	-0.252321	0.162	0.409	1.77747e-30	STIP1
9.50326e-35	-0.413655	0.501	0.722	1.83346e-30	BLOC1S1
1.00347e-34	-0.490955	0.889	0.972	1.936e-30	MUC3A
1.04329e-34	0.520295	0.76	0.718	2.01281e-30	WASF2
1.36049e-34	0.185767	0.085	0	2.62479e-30	ALPK3
1.37812e-34	-0.192609	0.136	0.377	2.6588e-30	ALG5
1.39043e-34	-0.203196	0.088	0.302	2.68255e-30	SLC35A4
1.57587e-34	-0.28055	0.197	0.454	3.04032e-30	MRPL16
1.85915e-34	-0.277238	0.225	0.493	3.58687e-30	RARS
1.91211e-34	-0.32178	0.216	0.476	3.68904e-30	ACY3
2.11084e-34	-0.266423	0.197	0.455	4.07245e-30	CCDC124
2.19819e-34	-0.246845	0.181	0.439	4.24097e-30	LTA4H
2.2364e-34	-0.236099	0.106	0.325	4.31468e-30	LSM2
2.35483e-34	-0.217362	0.158	0.405	4.54318e-30	AGGF1
2.50603e-34	-0.238494	0.18	0.438	4.83489e-30	CDCA3
2.62827e-34	-0.190104	0.151	0.405	5.07072e-30	BUD23
2.75484e-34	-0.402289	0.517	0.739	5.3149e-30	ARF5
2.80817e-34	-0.339218	0.414	0.696	5.4178e-30	PCYT2
2.88025e-34	0.537778	0.696	0.634	5.55688e-30	MAP1LC3B
2.92305e-34	-0.195548	0.09	0.306	5.63944e-30	UHRF1BP1L
3.12556e-34	0.560717	0.581	0.458	6.03014e-30	CSNK2A1
3.17286e-34	-0.384117	0.427	0.679	6.1214e-30	MRPS36
3.48476e-34	0.115331	0.084	0	6.72315e-30	ERVH-1
3.59298e-34	-0.260619	0.195	0.458	6.93194e-30	NCLN
3.77555e-34	-0.384665	0.441	0.675	7.28417e-30	MICOS10
3.89197e-34	-0.155053	0.025	0.192	7.50877e-30	SDSL
4.27207e-34	-0.189866	0.072	0.274	8.2421e-30	SLC25A10
4.30774e-34	-0.396189	0.759	0.888	8.31093e-30	SRP14
4.31872e-34	-0.234718	0.158	0.408	8.33212e-30	CPPED1
4.59219e-34	0.47618	0.634	0.466	8.85972e-30	GABRA2
5.02849e-34	-0.439707	0.483	0.736	9.70146e-30	TMEM176B
5.24089e-34	0.454963	0.247	0.085	1.01113e-29	NELL1
7.00176e-34	-0.157789	0.023	0.186	1.35085e-29	C20orf27
7.97043e-34	-0.229182	0.125	0.352	1.53774e-29	ETFRF1
8.00096e-34	-0.229545	0.169	0.42	1.54363e-29	HRAS
8.18398e-34	0.346652	0.22	0.067	1.57894e-29	RN7SL1
8.66973e-34	-0.176853	0.08	0.29	1.67265e-29	WDR61
9.07634e-34	-0.345422	0.312	0.596	1.7511e-29	ME2
9.32813e-34	-0.415478	0.53	0.768	1.79968e-29	PLEKHB2
9.33609e-34	-0.254322	0.186	0.442	1.80121e-29	HSDL2
1.14061e-33	0.629603	0.756	0.724	2.20058e-29	CEACAM1
1.1614e-33	-0.196389	0.017	0.175	2.24068e-29	CYP2U1
1.24007e-33	-0.193609	0.05	0.236	2.39247e-29	THOP1
1.33339e-33	-0.358364	0.56	0.797	2.57251e-29	VCP
1.33385e-33	-0.269306	0.257	0.531	2.57339e-29	TRPM4
1.34391e-33	-0.222177	0.167	0.413	2.59281e-29	LACTB2
1.40425e-33	-0.211968	0.034	0.207	2.70921e-29	ABCC13
1.41017e-33	-0.205228	0.172	0.425	2.72064e-29	CRELD2
1.53597e-33	-0.262839	0.776	0.935	2.96335e-29	CALR
1.54176e-33	-0.264972	0.223	0.485	2.97451e-29	PIN1
1.59497e-33	-0.207949	0.119	0.346	3.07717e-29	LSM1
1.8149e-33	-0.329305	0.286	0.556	3.50148e-29	ABCD3
1.88254e-33	0.592509	0.45	0.282	3.63199e-29	FAM171B
1.88504e-33	0.632816	0.591	0.448	3.6368e-29	RIN2
1.90247e-33	0.574402	0.556	0.403	3.67044e-29	LRRK1
1.94831e-33	0.550574	0.787	0.737	3.75887e-29	ACSS2
2.15645e-33	0.522825	0.787	0.776	4.16045e-29	GNAS
2.28202e-33	0.180472	0.082	0	4.40271e-29	LINC01612
2.28202e-33	0.138594	0.082	0	4.40271e-29	LEMD1
2.28202e-33	0.17865	0.082	0	4.40271e-29	LRP2
2.63972e-33	-0.362565	0.462	0.721	5.09282e-29	CORO1B
2.75629e-33	0.724831	0.605	0.496	5.31772e-29	P4HA2
2.81949e-33	-0.235627	0.164	0.405	5.43965e-29	IRAK1
3.0013e-33	-0.30649	0.261	0.53	5.7904e-29	TAF15
3.06218e-33	0.614186	0.314	0.142	5.90787e-29	SPINK1
3.1308e-33	-0.226998	0.143	0.38	6.04026e-29	MRPS22
3.14103e-33	-0.255551	0.12	0.343	6.05999e-29	DLAT
3.19654e-33	0.469209	0.217	0.065	6.16709e-29	KRT7
3.85457e-33	-0.248403	0.205	0.46	7.43662e-29	PTS
3.93198e-33	-0.193689	0.143	0.378	7.58598e-29	TIMMDC1
4.09549e-33	0.830358	0.614	0.463	7.90143e-29	ANGPTL4
4.28873e-33	0.556307	0.43	0.234	8.27424e-29	DDIT4
4.33118e-33	-0.328941	0.329	0.592	8.35615e-29	DCTN3
4.42971e-33	-0.28165	0.307	0.579	8.54623e-29	NDUFV3
4.67628e-33	-0.321526	0.374	0.653	9.02195e-29	BRI3BP
5.05707e-33	-0.368255	0.451	0.714	9.75661e-29	KIF1C
5.11695e-33	0.587689	0.669	0.585	9.87214e-29	MARCKS
5.75365e-33	-0.232784	0.154	0.393	1.11005e-28	KXD1
5.83434e-33	0.149816	0.081	0	1.12562e-28	RPL17P50
6.14503e-33	-0.181296	0.063	0.257	1.18556e-28	DDT
6.46521e-33	-0.203338	0.11	0.329	1.24733e-28	DCTPP1
6.82707e-33	0.529819	0.289	0.118	1.31715e-28	CAPN8
7.10233e-33	-0.343863	0.432	0.715	1.37025e-28	HDGF
7.19998e-33	0.465532	0.365	0.188	1.38909e-28	AC116366.1
7.22857e-33	-0.26921	0.177	0.414	1.39461e-28	TMEM37
7.48921e-33	-0.184361	0.126	0.353	1.44489e-28	MRPL48
7.58712e-33	-0.176279	0.048	0.23	1.46378e-28	HYKK
8.17771e-33	-0.311993	0.327	0.6	1.57773e-28	UBXN1
8.39989e-33	0.320891	0.19	0.049	1.62059e-28	C1QL1
8.93398e-33	-0.3541	0.64	0.832	1.72363e-28	SELENOS
9.54672e-33	-0.283269	0.233	0.491	1.84185e-28	DESI1
1.00695e-32	-0.339463	0.371	0.64	1.9427e-28	C19orf53
1.12024e-32	-0.193797	0.082	0.287	2.16128e-28	MOCOS
1.1631e-32	-0.403283	0.445	0.708	2.24397e-28	TRAM1
1.20571e-32	-0.316385	0.334	0.594	2.32618e-28	ATRAID
1.20902e-32	-0.344663	0.314	0.573	2.33257e-28	NDUFA5
1.23197e-32	-0.571134	0.582	0.814	2.37683e-28	BIRC3
1.40794e-32	-0.328994	0.359	0.637	2.71634e-28	MOB3B
1.42449e-32	-0.199762	0.076	0.273	2.74828e-28	ASB13
1.43588e-32	-0.212298	0.071	0.267	2.77025e-28	LSG1
1.49072e-32	0.155585	0.08	0	2.87605e-28	EPHB4
1.49072e-32	0.180107	0.08	0	2.87605e-28	RPS15AP30
1.49072e-32	0.172062	0.08	0	2.87605e-28	BAIAP3
1.49072e-32	0.152407	0.08	0	2.87605e-28	TNS4
1.49072e-32	0.134307	0.08	0	2.87605e-28	PDGFB
1.53847e-32	-0.201116	0.066	0.257	2.96817e-28	MTOR
1.59372e-32	-0.192819	0.076	0.276	3.07477e-28	BCCIP
1.63702e-32	-0.279246	0.227	0.483	3.15831e-28	PTRHD1
1.71694e-32	-0.393397	0.396	0.654	3.31248e-28	CLDN15
1.81019e-32	-0.295503	0.251	0.512	3.4924e-28	NT5C
1.88874e-32	-0.29062	0.288	0.561	3.64395e-28	SYK
1.90569e-32	-0.23302	0.262	0.533	3.67665e-28	SPCS3
1.94446e-32	-0.279333	0.226	0.488	3.75146e-28	SLC30A9
1.98998e-32	-0.283768	0.278	0.542	3.83926e-28	NDUFS4
2.13633e-32	-0.201936	0.035	0.203	4.12163e-28	HSD11B2
2.14719e-32	-0.14701	0.018	0.171	4.14257e-28	SNRNP25
2.27032e-32	-0.18846	0.036	0.206	4.38012e-28	MS4A10
2.36592e-32	-0.243949	0.252	0.53	4.56457e-28	ARL1
2.65095e-32	-0.27329	0.218	0.475	5.11448e-28	COASY
2.81294e-32	-0.317916	0.347	0.626	5.42701e-28	COBL
2.83381e-32	-0.122985	0	0.132	5.46726e-28	C1orf53
3.03152e-32	0.682001	0.552	0.439	5.84871e-28	BNIP2
3.04732e-32	-0.236809	0.221	0.477	5.8792e-28	REX1BD
3.1924e-32	-0.177334	0.177	0.429	6.15909e-28	DAP3
3.26762e-32	-0.204977	0.12	0.338	6.30423e-28	FARSA
3.35168e-32	-0.241867	0.199	0.452	6.46639e-28	YKT6
3.42948e-32	-0.253508	0.224	0.478	6.6165e-28	HAX1
3.53282e-32	-0.391358	0.013	0.159	6.81587e-28	MME
3.74274e-32	-0.24391	0.181	0.425	7.22087e-28	TRAPPC4
3.80659e-32	0.13533	0.079	0	7.34406e-28	KCNH2
3.80659e-32	0.211237	0.079	0	7.34406e-28	LURAP1L-AS1
3.82349e-32	-0.251401	0.161	0.396	7.37666e-28	CDR2L
4.19167e-32	-0.168491	0.075	0.272	8.08698e-28	CDK5
4.2058e-32	-0.222649	0.089	0.293	8.11426e-28	SCRN3
4.26258e-32	0.396936	0.348	0.169	8.2238e-28	MIR210HG
4.36452e-32	-0.313589	0.33	0.593	8.42047e-28	NME3
4.48636e-32	-0.203058	0.078	0.277	8.65553e-28	UBA5
4.54757e-32	-0.407143	0.724	0.866	8.77363e-28	ARPC3
4.61403e-32	-0.219548	0.154	0.39	8.90185e-28	TUSC2
4.76883e-32	-0.28418	0.281	0.547	9.20051e-28	GLTP
4.84936e-32	-0.364571	0.352	0.622	9.35586e-28	FUT2
5.26752e-32	-0.202797	0.116	0.334	1.01626e-27	RWDD4
5.57424e-32	-0.137192	0	0.13	1.07544e-27	ACKR4
5.6129e-32	-0.322705	0.368	0.639	1.0829e-27	SELENOF
5.62453e-32	-0.252511	0.212	0.466	1.08514e-27	SNX17
5.66784e-32	-0.210692	0.175	0.419	1.0935e-27	MRPS10
5.75622e-32	0.549313	0.784	0.742	1.11055e-27	LLGL2
5.7684e-32	-0.211315	0.142	0.376	1.1129e-27	PPID
6.13482e-32	-0.312185	0.33	0.598	1.18359e-27	CLCN3
6.35161e-32	-0.243767	0.18	0.423	1.22542e-27	MRPL13
6.46229e-32	-0.168186	0.095	0.308	1.24677e-27	AGL
6.86351e-32	-0.2476	0.22	0.473	1.32418e-27	SHARPIN
6.88116e-32	-0.218584	0.164	0.407	1.32758e-27	EI24
6.94033e-32	-0.305199	0.21	0.464	1.339e-27	MALRD1
6.94554e-32	-0.272846	0.242	0.502	1.34e-27	PGM1
7.19331e-32	-0.298619	0.275	0.541	1.3878e-27	ZDHHC12
7.19527e-32	0.41669	0.241	0.086	1.38818e-27	HAS3
7.28549e-32	-0.16732	0.019	0.172	1.40559e-27	SLC23A1
7.40429e-32	-0.245893	0.198	0.441	1.42851e-27	MRPL43
7.56926e-32	-0.255122	0.087	0.286	1.46034e-27	C5orf30
7.86179e-32	-0.29676	0.305	0.584	1.51678e-27	HPS1
8.9935e-32	-0.389283	0.258	0.504	1.73512e-27	C11orf86
9.71431e-32	0.190285	0.078	0	1.87418e-27	RNF103-CHMP3
9.71431e-32	0.131311	0.078	0	1.87418e-27	LINC02777
9.71431e-32	0.138286	0.078	0	1.87418e-27	AMIGO2
1.05391e-31	-0.264506	0.337	0.614	2.03331e-27	ECHDC2
1.11144e-31	-0.252527	0.247	0.519	2.1443e-27	CC2D1A
1.17547e-31	-0.205539	0.11	0.325	2.26784e-27	PEX16
1.30091e-31	-0.301791	0.258	0.515	2.50984e-27	COPS9
1.32035e-31	-0.222103	0.137	0.367	2.54735e-27	BRCC3
1.41094e-31	-0.229317	0.257	0.525	2.72213e-27	EMC4
1.45418e-31	-0.241329	0.163	0.403	2.80554e-27	LGALSL
1.63057e-31	-0.291144	0.304	0.572	3.14586e-27	UFD1
1.72443e-31	-0.248267	0.084	0.281	3.32695e-27	ACOT1
1.74542e-31	-0.407453	0.649	0.816	3.36745e-27	DYNLT1
1.76584e-31	-0.215039	0.13	0.356	3.40684e-27	THAP4
1.93708e-31	-0.214769	0.09	0.29	3.7372e-27	PLBD1
1.9645e-31	-0.234221	0.224	0.486	3.79011e-27	AKAP1
2.12992e-31	-0.18128	0.027	0.183	4.10925e-27	PCDH7
2.13417e-31	-0.524433	0.398	0.639	4.11746e-27	SLPI
2.15761e-31	-0.168521	0.051	0.229	4.16268e-27	GYG1
2.16989e-31	0.523517	0.4	0.228	4.18637e-27	AC092718.7
2.32044e-31	0.557007	0.423	0.25	4.47682e-27	KDM3A
2.34947e-31	-0.249064	0.145	0.377	4.53284e-27	PRR5L
2.38945e-31	-0.385084	0.485	0.72	4.60997e-27	VPS35
2.47756e-31	0.140517	0.077	0	4.77995e-27	GDPD5
2.73181e-31	-0.216446	0.168	0.41	5.27048e-27	CMTM8
2.81416e-31	-0.158895	0.048	0.223	5.42935e-27	MRPL24
2.8294e-31	-0.245139	0.22	0.471	5.45875e-27	PUF60
2.98524e-31	0.53892	0.803	0.761	5.75943e-27	BTG1
3.03521e-31	-0.255623	0.194	0.442	5.85583e-27	GLMP
3.04286e-31	-0.245218	0.223	0.48	5.87059e-27	HNRNPH2
3.10977e-31	0.409077	0.311	0.147	5.99968e-27	HIST1H2BD
3.14693e-31	-0.39066	0.544	0.751	6.07138e-27	ATP6V0B
3.15606e-31	0.664619	0.741	0.713	6.08898e-27	HSD17B12
3.43335e-31	-0.23854	0.225	0.482	6.62396e-27	MPDU1
3.4812e-31	-0.406607	0.487	0.715	6.71627e-27	ATOX1
3.58879e-31	0.62763	0.418	0.248	6.92386e-27	S100A4
4.10925e-31	-0.240649	0.155	0.384	7.92799e-27	APEX1
4.11936e-31	-0.403059	0.857	0.93	7.94748e-27	GCNT3
4.51724e-31	-0.214715	0.144	0.371	8.71512e-27	LACTB
4.78243e-31	0.488754	0.427	0.261	9.22675e-27	ZNF26
4.81469e-31	-0.242463	0.161	0.392	9.28899e-27	TRAK2
4.8943e-31	-0.253841	0.193	0.437	9.44258e-27	PTPN18
5.21387e-31	0.293136	0.191	0.054	1.00591e-26	TGFB1
5.6688e-31	-0.214711	0.157	0.389	1.09368e-26	NAA20
6.31501e-31	0.138458	0.076	0	1.21836e-26	SDAD1P1
6.54126e-31	-0.189564	0.142	0.369	1.26201e-26	ZFP91
6.70945e-31	-0.354566	0.352	0.617	1.29445e-26	FRMD3
7.15275e-31	-0.15331	0.017	0.165	1.37998e-26	AC007325.2
7.38021e-31	-0.258146	0.332	0.614	1.42386e-26	SEC61A1
8.30387e-31	0.584334	0.524	0.387	1.60207e-26	FA2H
8.91321e-31	-0.264297	0.297	0.559	1.71962e-26	CPNE3
9.65711e-31	0.496572	0.461	0.295	1.86315e-26	CBR3-AS1
1.04669e-30	-0.272457	0.214	0.453	2.01938e-26	TAF10
1.11485e-30	-0.285421	0.299	0.559	2.15089e-26	NAPA
1.16331e-30	-0.307829	0.36	0.621	2.24438e-26	GLOD4
1.1689e-30	-0.194511	0.116	0.329	2.25517e-26	GPD1L
1.24625e-30	0.408341	0.338	0.173	2.40439e-26	ANG
1.37992e-30	-0.166716	0.078	0.271	2.66228e-26	IDNK
1.38103e-30	0.652464	0.712	0.679	2.66442e-26	MKNK2
1.42606e-30	-0.192437	0.08	0.274	2.7513e-26	RDH14
1.43949e-30	-0.354398	0.49	0.743	2.77721e-26	OAS1
1.44068e-30	-0.219216	0.132	0.35	2.77951e-26	SNX7
1.49814e-30	-0.180536	0.056	0.233	2.89037e-26	ZDHHC14
1.80506e-30	-0.261	0.268	0.524	3.48251e-26	MSRB2
1.82551e-30	-0.244747	0.216	0.457	3.52196e-26	MRPL23
1.90502e-30	-0.191062	0.126	0.347	3.67535e-26	SCO1
1.93743e-30	0.559267	0.563	0.438	3.73789e-26	SEMA4B
2.01499e-30	-0.156895	0.058	0.238	3.88752e-26	NDUFAF8
2.17776e-30	-0.289765	0.384	0.651	4.20156e-26	AFG3L2
2.21428e-30	-0.19753	0.091	0.289	4.27201e-26	MTRES1
2.21473e-30	-0.365209	0.632	0.801	4.27287e-26	PFDN5
2.23347e-30	-0.177406	0.055	0.231	4.30904e-26	NSMCE4A
2.23407e-30	-0.236956	0.246	0.494	4.3102e-26	SNF8
2.29724e-30	-0.173854	0.017	0.162	4.43207e-26	PID1
2.35533e-30	-0.340076	0.55	0.767	4.54415e-26	CHPT1
2.449e-30	-0.352549	0.321	0.566	4.72485e-26	PSMB9
2.5185e-30	-0.241274	0.188	0.428	4.85895e-26	LRRC66
2.52715e-30	-0.339726	0.505	0.762	4.87562e-26	GIPC2
2.59879e-30	-0.212021	0.164	0.394	5.01384e-26	SNX12
2.6153e-30	-0.217888	0.1	0.302	5.0457e-26	MCCC2
2.95252e-30	-0.265773	0.241	0.496	5.6963e-26	VTI1B
3.12434e-30	-0.303271	0.71	0.854	6.02779e-26	RPS13
3.20069e-30	-0.517159	0.594	0.817	6.17509e-26	PCSK5
3.26938e-30	-0.274997	0.266	0.512	6.30761e-26	NDUFAF3
3.33738e-30	-0.170608	0.072	0.257	6.43881e-26	MAIP1
3.3815e-30	-0.405014	0.748	0.903	6.52392e-26	TAGLN2
3.44015e-30	-0.381103	0.263	0.503	6.63708e-26	DNASE1
3.58973e-30	-0.224129	0.024	0.172	6.92568e-26	ABCC2
3.64015e-30	-0.251287	0.256	0.52	7.02294e-26	PSMB4
4.09537e-30	0.17058	0.074	0	7.9012e-26	DEPP1
4.43624e-30	-0.309341	0.356	0.615	8.55883e-26	ENY2
4.81063e-30	0.518961	0.895	0.885	9.28114e-26	DSG2
4.945e-30	-0.245464	0.171	0.403	9.54038e-26	ASCC3
5.45877e-30	0.672944	0.583	0.431	1.05316e-25	FOSB
5.89192e-30	-0.249882	0.127	0.342	1.13673e-25	GCNT4
6.29265e-30	-0.28129	0.161	0.385	1.21404e-25	BTBD1
7.12281e-30	-0.263466	0.21	0.445	1.3742e-25	LRRC59
7.42301e-30	-0.224435	0.169	0.401	1.43212e-25	FAAH
7.62908e-30	-0.389871	0.946	0.995	1.47188e-25	IFI27
7.63554e-30	-0.191532	0.087	0.279	1.47312e-25	CKMT1B
8.03926e-30	-0.237459	0.202	0.452	1.55101e-25	MYORG
8.06223e-30	-0.177002	0.052	0.224	1.55545e-25	ZNF219
8.60957e-30	-0.17604	0.072	0.256	1.66104e-25	TRMT61B
8.62136e-30	-0.404755	0.62	0.816	1.66332e-25	ACTR3
9.2219e-30	-0.280672	0.316	0.575	1.77918e-25	MAP2K3
9.32493e-30	-0.184167	0.127	0.339	1.79906e-25	SNRPF
9.4026e-30	-0.251627	0.733	0.877	1.81404e-25	RPS18
1.00886e-29	-0.311305	0.389	0.653	1.94639e-25	AK3
1.04199e-29	0.164711	0.073	0	2.01032e-25	PLEKHN1
1.04199e-29	0.179535	0.073	0	2.01032e-25	ADRB2
1.04199e-29	0.163025	0.073	0	2.01032e-25	FER1L4
1.04317e-29	-0.379524	0.712	0.851	2.01258e-25	PRR13
1.05939e-29	0.695111	0.953	0.985	2.04388e-25	TMSB4X
1.11669e-29	-0.138975	0.021	0.168	2.15444e-25	GLOD5
1.1179e-29	-0.193913	0.103	0.306	2.15676e-25	EXOSC4
1.17838e-29	-0.27001	0.352	0.61	2.27345e-25	EIF4E2
1.23342e-29	-0.293517	0.341	0.6	2.37963e-25	MRPL57
1.23626e-29	-0.2791	0.771	0.903	2.38512e-25	RPS12
1.29743e-29	-0.189576	0.1	0.299	2.50314e-25	ISOC1
1.30631e-29	-0.2619	0.093	0.284	2.52027e-25	CCL28
1.5075e-29	-0.385774	0.931	0.981	2.90842e-25	EZR
1.50873e-29	-0.203456	0.145	0.368	2.9108e-25	MRPL22
1.6076e-29	-0.208615	0.159	0.384	3.10154e-25	TP53TG1
1.64451e-29	-0.151664	0.078	0.269	3.17275e-25	ABCB8
1.65484e-29	-0.260456	0.274	0.536	3.19269e-25	CENPV
1.83238e-29	-0.154522	0.079	0.267	3.53521e-25	MLST8
1.91154e-29	-0.172004	0.052	0.222	3.68793e-25	RABGGTA
1.94427e-29	-0.237838	0.203	0.441	3.75108e-25	BDH1
2.00391e-29	-0.224774	0.093	0.284	3.86615e-25	MTND2P28
2.011e-29	-0.159696	0.067	0.249	3.87982e-25	FLYWCH2
2.14814e-29	-0.23189	0.127	0.34	4.14441e-25	IPO8
2.14846e-29	-0.204843	0.083	0.273	4.14503e-25	BMP2K
2.15094e-29	0.345008	0.159	0.038	4.14981e-25	BX322639.1
2.22463e-29	-0.414622	0.555	0.76	4.29199e-25	PPP1R16A
2.30359e-29	0.346703	0.263	0.107	4.44431e-25	MYADM
2.34307e-29	-0.327594	0.226	0.453	4.52049e-25	CAV2
2.40389e-29	-0.202873	0.074	0.257	4.63782e-25	ABAT
2.48844e-29	-0.226866	0.201	0.445	4.80094e-25	CNPPD1
2.52572e-29	0.477672	0.507	0.35	4.87288e-25	EMP2
2.63897e-29	-0.18334	0.048	0.213	5.09137e-25	NBN
2.6496e-29	0.133929	0.072	0	5.11187e-25	CFAP57
2.6496e-29	0.215137	0.072	0	5.11187e-25	BAMBI
2.6496e-29	0.166365	0.072	0	5.11187e-25	LINC01478
2.66862e-29	-0.209042	0.151	0.373	5.14857e-25	REPIN1
2.69976e-29	-0.153159	0.062	0.24	5.20866e-25	IMPACT
2.78965e-29	-0.344345	0.6	0.798	5.38208e-25	BCAP31
3.01455e-29	-0.223886	0.07	0.249	5.81598e-25	ABHD6
3.02694e-29	-0.235707	0.223	0.47	5.83988e-25	SRPK1
3.06221e-29	-0.135642	0.033	0.188	5.90791e-25	POLR3K
3.17919e-29	-0.15215	0.05	0.219	6.1336e-25	IVD
3.23313e-29	-0.256335	0.275	0.533	6.23768e-25	AP3B1
3.42754e-29	-0.304343	0.349	0.603	6.61276e-25	UXT
3.44396e-29	-0.247635	0.211	0.456	6.64443e-25	ATP6V1B2
3.79956e-29	0.585075	0.473	0.331	7.3305e-25	DUSP6
3.98569e-29	-0.304097	0.187	0.413	7.68959e-25	CIDEB
4.07907e-29	0.471641	0.4	0.24	7.86975e-25	CPEB1
4.3101e-29	0.38226	0.915	0.943	8.31547e-25	PKM
4.43068e-29	-0.41657	0.727	0.867	8.5481e-25	ATP5MD
4.91118e-29	-0.317602	0.399	0.652	9.47514e-25	EIF5B
5.16522e-29	-0.15109	0.033	0.185	9.96527e-25	Z69667.1
5.31441e-29	-0.353552	0.407	0.66	1.02531e-24	CARMIL1
5.52144e-29	-0.257816	0.261	0.513	1.06525e-24	GSPT1
6.23416e-29	-0.345932	0.383	0.647	1.20276e-24	PTPRK
6.4214e-29	0.594146	0.468	0.321	1.23888e-24	AC004825.3
6.54546e-29	0.43914	0.392	0.229	1.26282e-24	CDK19
6.57598e-29	-0.179693	0.08	0.266	1.2687e-24	SCAMP5
6.73348e-29	0.313424	0.071	0	1.29909e-24	IGFL2-AS1
6.79883e-29	-0.143771	0.057	0.228	1.3117e-24	MYL5
6.99299e-29	-0.207328	0.171	0.402	1.34916e-24	MRPL28
7.41803e-29	-0.406884	0.497	0.74	1.43116e-24	STAT3
7.83554e-29	-0.140604	0.054	0.224	1.51171e-24	CCNQ
8.26192e-29	-0.18312	0.084	0.272	1.59397e-24	NMRAL1
8.4903e-29	-0.200536	0.15	0.368	1.63803e-24	UBE2E3
8.53399e-29	-0.227423	0.097	0.289	1.64646e-24	AP001107.9
8.55821e-29	-0.400413	0.701	0.845	1.65113e-24	NDUFA1
8.79435e-29	-0.275522	0.316	0.59	1.69669e-24	ARCN1
8.85936e-29	-0.193076	0.119	0.324	1.70924e-24	CCL15
9.50201e-29	-0.270646	0.26	0.503	1.83322e-24	RILP
1.07415e-28	-0.402808	0.726	0.855	2.07236e-24	UQCRB
1.11027e-28	0.447841	0.777	0.762	2.14204e-24	SPATS2L
1.35433e-28	0.471505	0.927	0.948	2.6129e-24	LDHA
1.51172e-28	-0.557958	0.256	0.494	2.91656e-24	CCL20
1.51593e-28	-0.244388	0.158	0.376	2.92468e-24	CASP5
1.53597e-28	-0.132092	0.015	0.15	2.96334e-24	HMBS
1.59019e-28	-0.331598	0.4	0.641	3.06796e-24	VPS29
1.66355e-28	-0.182548	0.101	0.299	3.20949e-24	INPP5J
1.69738e-28	-0.192083	0.127	0.333	3.27475e-24	NUDT16L1
1.71019e-28	0.114888	0.07	0	3.29948e-24	S100A5
1.71019e-28	0.122014	0.07	0	3.29948e-24	FANK1
1.71019e-28	0.116469	0.07	0	3.29948e-24	MT-TQ
1.7134e-28	-0.429845	0.69	0.875	3.30567e-24	MGAT4A
1.73701e-28	-0.249317	0	0.116	3.35122e-24	NOS2
1.84556e-28	-0.133125	0.054	0.224	3.56064e-24	FAM98A
1.89966e-28	-0.397915	0.575	0.799	3.66501e-24	HNRNPU
2.05811e-28	-0.158252	0.077	0.26	3.97071e-24	MPND
2.06773e-28	0.48977	0.414	0.263	3.98928e-24	PSORS1C1
2.07323e-28	-0.270648	0.399	0.678	3.99988e-24	SFPQ
2.14237e-28	-0.143418	0.066	0.242	4.13327e-24	DCTD
2.77219e-28	0.603705	0.645	0.538	5.34838e-24	LRP1
2.94404e-28	0.414179	0.346	0.184	5.67993e-24	AL024508.2
3.07372e-28	-0.239248	0.141	0.349	5.93013e-24	CIDEC
3.08152e-28	-0.338433	0.787	0.888	5.94517e-24	MVP
3.28515e-28	-0.205333	0.15	0.366	6.33803e-24	TM2D2
3.38452e-28	-0.235247	0.223	0.464	6.52975e-24	PIK3R1
3.49909e-28	0.577575	0.672	0.604	6.75079e-24	KLF4
3.51243e-28	-0.26079	0.286	0.534	6.77652e-24	SF3B5
3.53365e-28	-0.199128	0.134	0.353	6.81748e-24	FBXO9
3.62821e-28	-0.287102	0.708	0.863	6.99991e-24	CANX
4.14011e-28	-0.248214	0.24	0.487	7.98752e-24	CSRP1
4.34109e-28	0.126104	0.069	0	8.37526e-24	EFNA3
4.34109e-28	0.125118	0.069	0	8.37526e-24	TBC1D3L
4.48973e-28	-0.29375	0.835	0.948	8.66204e-24	RPLP0
4.58331e-28	-0.17061	0.061	0.232	8.84258e-24	IRF8
4.61535e-28	0.609132	0.484	0.325	8.90439e-24	MARCH3
4.62659e-28	-0.449729	0.872	0.952	8.92608e-24	TPM1
4.70304e-28	-0.113389	0	0.115	9.07357e-24	FAM50B
5.94167e-28	-0.163563	0.138	0.354	1.14633e-23	ORMDL1
5.98656e-28	-0.155456	0.05	0.212	1.15499e-23	COG2
6.22648e-28	-0.301621	0.411	0.664	1.20127e-23	GOLM1
6.30326e-28	-0.21616	0.277	0.533	1.21609e-23	MVB12A
6.44079e-28	-0.361264	0.477	0.713	1.24262e-23	MMP15
6.50442e-28	-0.291841	0.256	0.502	1.2549e-23	CDC42BPA
6.5499e-28	-0.175052	0.159	0.382	1.26367e-23	MAPRE1
6.78372e-28	-0.186023	0.064	0.236	1.30878e-23	ACBD6
6.96002e-28	-0.119917	0.156	0.383	1.3428e-23	COA1
6.97295e-28	-0.249572	0.286	0.536	1.34529e-23	SPINT1-AS1
1.00053e-27	-0.222166	0.141	0.353	1.93032e-23	LRRC28
1.00713e-27	-0.178914	0.13	0.338	1.94307e-23	ANAPC13
1.00855e-27	-0.149455	0.042	0.197	1.9458e-23	EIPR1
1.03734e-27	-0.412822	0.725	0.854	2.00133e-23	AGPAT2
1.06904e-27	-0.337495	0.68	0.841	2.0625e-23	ATP5MC2
1.08452e-27	0.518245	0.481	0.312	2.09236e-23	PIGZ
1.10129e-27	0.151943	0.068	0	2.12471e-23	POU2F2
1.10129e-27	0.130111	0.068	0	2.12471e-23	NECTIN4
1.10129e-27	0.111757	0.068	0	2.12471e-23	GRAMD1A
1.15295e-27	0.534885	0.48	0.343	2.22439e-23	SCYL3
1.17619e-27	-0.262703	0.276	0.526	2.26923e-23	FAHD1
1.18077e-27	-0.267459	0.343	0.606	2.27805e-23	GSDMD
1.20265e-27	-0.216683	0.21	0.445	2.32028e-23	COMMD1
1.28959e-27	0.395746	0.304	0.14	2.488e-23	BBC3
1.30071e-27	-0.169015	0.132	0.344	2.50947e-23	NTMT1
1.32693e-27	-0.47614	0.547	0.767	2.56005e-23	LPGAT1
1.36467e-27	-0.372574	0.742	0.877	2.63286e-23	VAMP8
1.3819e-27	-0.179558	0.076	0.252	2.6661e-23	APOO
1.41096e-27	-0.408867	0.243	0.476	2.72217e-23	EREG
1.45536e-27	-0.222914	0.118	0.315	2.80782e-23	SAMD12
1.52839e-27	-0.158038	0.039	0.19	2.94873e-23	TINAG
1.53015e-27	-0.151642	0.044	0.201	2.95211e-23	FYN
1.76731e-27	-0.223295	0.08	0.258	3.40968e-23	POFUT1
1.78857e-27	-0.279168	0.357	0.621	3.4507e-23	EIF5A
1.83774e-27	-0.183327	0.058	0.222	3.54554e-23	NSUN2
2.01666e-27	-0.162618	0.093	0.281	3.89074e-23	CLUH
2.08161e-27	-0.289359	0.355	0.601	4.01606e-23	TMEM179B
2.13958e-27	-0.150657	0.124	0.332	4.12788e-23	TTC37
2.19143e-27	-0.38302	0.605	0.811	4.22792e-23	TFPI
2.22352e-27	-0.20233	0.135	0.342	4.28984e-23	MINPP1
2.31176e-27	0.367526	0.304	0.153	4.46007e-23	CD68
2.32734e-27	-0.189493	0.156	0.373	4.49013e-23	ERLIN2
2.36832e-27	0.301006	0.248	0.099	4.5692e-23	SPAG4
2.38536e-27	-0.213829	0.164	0.381	4.60207e-23	SMC1A
2.45023e-27	-0.205874	0.137	0.346	4.72723e-23	POP7
2.55016e-27	-0.230842	0.223	0.463	4.92002e-23	ANXA7
2.69185e-27	-0.160976	0.09	0.275	5.1934e-23	ZDHHC24
2.79224e-27	0.111023	0.067	0	5.38708e-23	AC114488.1
2.79224e-27	0.122099	0.067	0	5.38708e-23	NFATC4
2.79224e-27	0.130771	0.067	0	5.38708e-23	ITGB2
2.83599e-27	-0.293218	0.323	0.573	5.47148e-23	GGT6
2.86209e-27	-0.214665	0.138	0.346	5.52183e-23	PHETA1
3.10362e-27	-0.160971	0.078	0.256	5.98782e-23	HSD17B8
3.13331e-27	-0.322086	0.43	0.672	6.04509e-23	DCXR
3.19699e-27	-0.268679	0.117	0.312	6.16795e-23	HMCN2
3.40167e-27	-0.167829	0.115	0.313	6.56284e-23	GALNT10
3.41581e-27	0.541134	0.447	0.309	6.59012e-23	CD59
[truncated: 3,401 more rows]

## Sheet: Donor_3-24h
p_val	avg_log2FC	pct.1	pct.2	p_val_adj	gene
[truncated: 3,680 more rows]

[truncated: 1 more sheets: Donor_3-48h]
